# Supplementary material for: The ins and outs of vanillyl alcohol oxidase: Identification of ligand migration paths
Source: PLoS Comput Biol. 2017 Oct 6;13(10):e1005787. doi: 10.1371/journal.pcbi.1005787 (PMC5646868; doi:10.1371/journal.pcbi.1005787)
Supplement: S1 Alignment — (FA) [file pcbi.1005787.s007.fa]

>a|VAO/1-560
MSKTQEFRPLTLPPKLSLSDFNEFIQDIIRIV-GSENVEV------ISSKD-Q-I--V-DGSYMKP-THTH-
--DPHHV-----M-DQ-----DYFLASAIVAPRNVADVQSIVGLANKFS----------FPLWPISIGRNSG
YGGAAPRVSGSVVLDMGKNMNRVLEVNVEGAYCVVE-PGVTYHDLHNYLEA-------NNLRDKLWLDVPDL
GG-GSVLGNAVERGV----------GYT--P--YG---DHWMMHSGMEVVLAN-GE-----LLRTGMGAL--
P--DPKRP--ETMGLKPEDQPWSKIAHLFPYGFGPYIDGLFSQSNM-GIVTKIGIWLMPNPR--GYQSYLIT
LPKDGDLKQA---V-------DIIRPLRLGMA-LQNVPTIRHILLDAA-V---------LG-----------
-D-KRSY-S----SR---T-------EP---LSD-EELDKIA--KQLNLG----R--WNFYGALYGP-E-PI
RRVLW-ETIKDAF-S-AIPG---V--KFYFPEDT----PE--------NSVLRVRDKTMQGIPTYDELKW--
-IDW-L-----P-NGAHLFFSPIAKVSGEDAMMQYAVTKKRC-QE-AGLDFIG-T--FTVGM----REMHHI
VCIVFNKKDLIQKRKVQWLMRTLIDDC-AANGWGEYRTHLAFMDQIMETYNWNNSSFLRFNEVLKNAVDPNG
IIAPGKSGVWPSQYSHVTWKL
>a|UniRef90_A0A067Q6E8_48_577/1-530 | Vanillyl-alcohol oxidase n=1 Tax=Jaapia argillacea MUCL 33604 TaxID=933084 RepID=A0A067Q6E8_9HOM
-------RKIPIPPGHTAQSLEVALRDLAEIL-GQQWVKF--------NDV-P-L--I-DGDYHAV-PLSH-
--DSYHI-----L-DP-----DDLVPSAVCWPADTEDVVKTVKWANKWK----------VPIWPISVGRNLG
YGGSAPRVRGSLVLDLGRRMDRILSVDTENAVCLIE-PGVQYVTLYEHLQE-------IGVGNDLWVDVPDL
PG-GSVMGNALERGV----------GYT--P--YG---DHWAHHIGLEVVTPT-GE-----VIRTGMGSM--
E--G------------------SECWQLFPYGYGPHQDGIFSQSNY-GIVTKMGMELLPNPG--GVRVFMAA
FPRREDLYQA---I-------EIIRPLMIKKI-IGNVPMFRLGLQDAS-L---------YK-----------
-T-RDDFEL----DE---R-------GI---VKP-DSLKKVI--EELKTG----E--WVFYAVVYGP-D-EI
TQAKY-EYVKKQL-G-QING---T--KFYQREDV----PP--------EHYLHNYAHYTTGIPTWRELDR--
-MKW-V-----P-NASHMFFAPVSANSGQDAERQSNMCKKRM-EE-YGFNCLD-T--FFIGT----RAMHHV
ISFMYNRKDAEERTRALACIRALIDDC-AKLGIGEYRTHLALQDQVAKTYNWNDGAIMKFNEKIKDALDPNG
ILQPGRSGIWPKEYR------
>a|UniRef90_A0A069PTP2_6_519/1-514 | 4-cresol dehydrogenase [hydroxylating] flavoprotein subunit n=2 Tax=Caballeronia glathei TaxID=6
-----------LPPGVSEGDFRLALAEFTAIV-GREAVLA--------GDV-A------------T-QAYL-
--DPFAP-----G-DA-----GAYRASAVVMPSGVEQIRAVLGVANRYR----------VPLWTVSTGRNFA
YGGASPRLAGSVVLDL-QRMNRILEIDDTLGFALVE-PGVSYYDLYRALKA-------RGS--KVWLDPPAA
GW-GSVVGNTLERGY----------GTT--P--YG---DHASMQCGMEVVLAN-GD-----VVRTGMGAM--
S--G------------------SREWQVFRPGFGPSYDAMFMQSNF-GVVTKLGIWLMPEPE--GYMVCRYA
FRHDADLERI---V-------ETLRPLKLDDT-IQSNAVIESAVRWAA-G---------VS-----------
-T-RSQW-Y----DG---A-------GA---MPD-AAIDAMA--RKMGIG----R--WNLRFCLYGP-Q-AL
VTARR-DIIHKRF-A-MIDD---A--QLFDFPYR---DAS--------VEPTGGGDRSQVGIPGLDAFNL--
-LNW-R-----GGSGAHVDFSPVCPTTGRDAVRQYRMVRERA-AQ-FGFDYYG-G--FTASQ----RYMHHV
FAAIFDRDDPAQSRGAGDLVKALIEDA-GAAGYGQYRTHLAFMDLAASQYDFNDHALMRLTGAIKQALDPNG
ILSPGKQGIWPQR--------
>a|UniRef90_A0A072PT41_50_588/1-539 | Uncharacterized protein n=1 Tax=Exophiala aquamarina CBS 119918 TaxID=1182545 RepID=A0A072PT41_9
-------KTISLPPGMDKEQFENAIKELKASL-GSDNVEV--------NEK-P-L--V-DGWYMQH-PNTH-
--DAFHI-----A-DQ-----DDLTSSAAVYPSGTAEVQVIVRWANKHK----------IPIYPISMGRNLG
YGGAACRVKGSVVVDLGRRMNKILNIDADNASCLVE-PGVSYFALYEEIQK-------RKL--PLWIDCPDL
GG-GSVLGNAIDRGV----------GYT--P--YG---DHFANHCGMELVLPT-GE-----LLRTGMGAM--
P--GKDGTD-------------NPTWQSFQAAYGPYVDGIFSQSNY-GIVTQMGFWLMPET---GHQSYMVT
FKHEEDFEHI---V-------EAIRPLAQKRI-LGNVPQLRHVIQELA-V---------TGK----------
-P-RSFW-Y----NG---K-------GK---MPR-EVIREAA--SKLPCG----DISWVFYGTQYGD-Q-AS
IDSQL-RIIKSAF-G-KIEG---S--KFLLPSDL----PP--------EHYLHSRVQVCSGVPVLRELDW--
-LNW-R-----P-NAAHLFFSPITPTKGKDAKEIHSVISELH-EK-WGFDVLP-T--ICIAA----REGHYI
SNIVYDRSDADEKRRATGLMREMINEA-RKLGFGEYRTHLLFADQVAESYSWNNGALRKFNETIKDALDPNS
ILAPGRNGIWGQKFRCKGWE-
>a|UniRef90_A0A074WTU5_31_582/1-552 | Vanillyl alcohol oxidase n=2 Tax=Aureobasidium TaxID=5579 RepID=A0A074WTU5_9PEZI
----AERRPLTLPPNTSLEKFNDFMQRIADII-GSENATV------ISSDN-E-L--K-HESYLDP-SKAY-
--DMYHI-----T-PK-----EYFVSSAVVAPKNVPDVQAIMRLCNEFE----------IPVWPFSIGRNVG
YGGAAPRVPGSIGLDMGKNMAKILEVNVDGAFAFVE-PGVTFIDLHNYLVE-------NNLREKLWIDVPDL
GG-GSVIGNTVERGV----------GYT--P--YG---DHWMMHCGMEVVLPD-GT-----LWRSGMGGL--
P--NPN----ADPNAPPHEQAANETWGLFNYGFGPYNDGIFTQSSL-GIVVKMGIWLMVNPG--GYQSYLIT
LPKDENLHQA---L-------EIIRPLRVGMV-LQNVPTMRHILLDAA------------G-----------
-N-RKSY-T----DS---D-------KP---LTD-NELDAIA--EKLNLG----R--WNFYGAVYGP-P-PV
REVLL-SVIKQSF-L-QIPG---A--KYYEPKDM----PD--------NIVLQTRNDTLQGIPSTTELKW--
-VDW-L-----P-NGAHLFFSPIAKVSGDDGVAQYQVTRQRC-EE-AGFDFIG-T--FVVGM----REMHHI
VCIVFDRKDPDSRRRAHWLIRTLIDDA-AKRGWGEYRTHLSVMDQIADTYSFNDNAQMKLNDKIKAALDPKG
IISPGKNGVWPKQYNKEDWKV
>a|UniRef90_A0A084GCB4_37_588/1-552 | Vanillyl-alcohol oxidase n=1 Tax=Scedosporium apiospermum TaxID=563466 RepID=A0A084GCB4_9PEZI
-------DPLVLPPNTSSDHFQSFIKRAREIC-GPENVFI------VERED-Q-L--V-DGNYFEP-NTTH-
--DMHAL-----L-DR-----SYFVCSATISPRNVPEVQDMVRLCNEFD----------IPVWPFSIGRNTG
YGGAAPRVPGSIGLHLGKHMNRVLEVNTEGAYALVE-PGVTYYAMHEYLEK-------HNLREKVWLDVPDL
GG-GSIIGNAIERGV----------GYS--P--YG---DHWMMHCGLEVVLPN-GE-----LVRTGMGAL--
P--DKASG--HTSGLRADEQPGNRAWQLFNYGFGPYNDGIFSQSSL-GIVVKMGIWLMPNPG--GYQAYMIT
FPRDEDLHQI---I-------DTIRPLRLQMV-LQNVPTLRSILMDAA-V---------HN-----------
-P-KKHY-T----DS---D-------EP---LSD-KELDEIA--ERLNLG----R--WNFYGALYGP-E-PI
RNTLW-GIIKESF-S-KIPG---A--KFYFPEDR----TE-------EHSVLRTRALTLQGIPSFDELRW--
-VDW-L-----P-NGAHLFFSPISKITGQDAVLQYQVTRKRC-LE-AGLDFIG-D--FLVGM----REMHHI
VCIVFNREDPDSKRRALWLIRTLIDDC-AQHGWGEYRTHLAVMDQIANTYNFNDNAQMKLNEMIKDAMDPKG
ILAPGKNGIWPQTYDKGAW--
>a|UniRef90_A0A090CLD5_56_578/1-523 | Putative vanillyl-alcohol oxidase n=2 Tax=Podospora anserina (strain S / ATCC MYA-4624 / DSM 980
----------VVPQGVSRDQFLEALEELKREL-GEENVEV--------NDK-P-L--K-DGWYMEH-PNTH-
--DMMTI-----L-DE-----EEFVAGAVVYPGNTDEVVKIVKWANRWL----------VPIFPISMGRNLG
YGGAAPRVRGSVTVDLGRRMNKILDINPQDYTCLVE-PGVSFYGLYEELGR-------RGLREHMWVDTPDL
GG-GSIIGNTVDRGV----------GYT--P--YG---DHWACHSGLEVVLPT-GE-----VIRTGMGALTE
G--G------------------ENTWGVFPYGFGPYSDGIFSQSNF-GIVTKMGMTLMPNPG--GHESFM--
---------------------EIIRPLRISTI-LENVAQLRHVTQTIA-A---------SGL----------
-P-KSHF-F----SG---S-------GT---IPP-EIIHSAA--AASPVG----DHTWAYYGMSYGP-P-HI
RSYKL-AIIDAEF-S-KIPG---C--RKIDPSTL----PE--------DEYFWSRDRIASGTPDIHELRW--
-VNW-A-----P-NGAHIAFSPVSPIRSADATKLFQLGKRIH-EK-YGIDFMP-A--FIVGL----REMHLI
VEIVFDRDDREEKERALGCLRDMVDEA-AREGYGEYRTHLVLMDQVAGTYGWGGGALGRFNERLKDALDPNG
ILAPGRCGIWGGRYRGRGWE-
>a|UniRef90_A0A0A1T6I7_17_571/1-555 | Putative Vanillyl-alcohol oxidase n=1 Tax=Torrubiella hemipterigena TaxID=1531966 RepID=A0A0A1T6
------GEPMVLPPGIDAETFARFLERVRGIS-GDENIAI------VEAKE-Q-L--K-DGTYMEP-NKTH-
--DMHHI-----I-DQ-----DYFVCSATVAPRNVPQVQEIVKLCNEFD----------IPMWPFSIGRNTG
YGGAAPRVPGSICLDMGRHLNRIIEVNAQDAYALVE-PGVTYAALHQYLVD-------NNLRDKVWLDVPDL
GG-GSVLGNAIERGV----------GYT--P--YG---DHFMMHCGLEVVLPN-GE-----LVRTGMGAM--
P--DPSQG--STQGLSPDQHPPNRAWQLFNYGFGPYNDGIFTQSSL-GITTKMGIWLMPNPG--GYQAYMIT
IPTDKDLHTA---I-------EIIRPLRTQMV-LQNVPTLRSIIMDAA-V---------AN-----------
-P-REHY-L----KE---D-------RP---FTE-EELDKMC--KDLDLG----R--WNFYGALYGP-E-PV
RNVLW-SVIKQAF-S-TIAG---A--KFYFPEDR----TE-------PHSVLKTREKTMQGIPSYDELRW--
-VNW-M-----P-NGSHLFFSPIAKVSGDDAMKQFEVTSRRC-RE-AGIDFIG-D--FVIGM----REMHHI
VCITFDRGSAESKRRAHWLIETLIKDC-AEYGWGEYRTHLAVMDQIANTYNFNDNALMKLNETIKNALDPKG
ILAPGKNGIWPQTYQKDAWKI
>a|UniRef90_A0A0B9ADK2_3_518/1-516 | FAD linked oxidase-like protein n=1 Tax=Novosphingobium subterraneum TaxID=48936 RepID=A0A0B9ADK
---------LHLPPRVSPKQFQAAMTAFAGVV-GKEWVMD--------SDA-D------------R-DAYA-
--DTYAP-----G-ST-----EEWPASAAVAPASVDEVRAIVRLANQHK----------TPLWPVARGKNLG
YGTAAPRLPGTVVLDL-GRMNKVLELDTKLAYCVVE-PGVGFFDLYEHIQR-------EKA--PLWMSVPGN
AW-GSVLGNALEHGI----------GYT--P--YG---LHARNLCGIEAVLPD-GD-----LVRTGMGAM--
S--N------------------NPAWHLFPMSYGPTFDLAFTQSNL-GVVTKAGIWLQPAPE--SSLEIVWD
IPKVEDIGWV---V-------DTIAPLKISGL-IDQNVFIPSWLGKMV-L---------KG-----------
-Q-RQDF-W----DK---P-------SA---IPE-WRVEELL--KEHKLG----Y--WQVALRLYGE-E-SV
VKAKA-EVVKAAM-K-RNLA---A--APEEHWWH----PG----------DYIHGVDTTMGIPSAVPLQM--
-SDW-I-----GGRGAHMGFSPVVPATGKHVLDQMARSRKII-AD-FDVDFYA-S--FTIGG----RFANNV
NMLMYDRDNAAEVVKMRKLFDALITET-AKAGYAEYRTHLGWMDPVMETFDFNNHALRRFGEKVKNALDPNG
IIAPGKQGIWPAAYSD-----
>a|UniRef90_A0A0C9U3K6_53_588/1-536 | Unplaced genomic scaffold SPHSTscaffold_530, whole genome shotgun sequence n=2 Tax=Sphaerobolus
----------VLPPDITRNAFNNAIAELTKSL-GEPNVVL--------TDK-P-L--V-DGWYLEH-PNTH-
--DAFHV-----H-SR-----EDTISSATVYPGSTEEVQTIVKWANKHL----------IPIYPISMGRNLG
YGGAAPRVRGSIVMDLGKRMNKILKIDGDNCSCLLE-PGVTYFALYEAVQK-------SGY--PLWIDTTDV
GG-GSVLGNALDRGV----------GYT--P--YG---DHFGNHCGMEVVLPT-GD-----IVRLGMGAL--
P--GKDNTD-------------NPTWQSFQYGYGPYSDGIFTQSNY-GIVTKMGFWLMPAT---EHLTFAIT
FAREDDFERI---I-------DIIRPLSAQRV-LGNVPQIRHVTQELA-V---------TGI----------
-R-KKDI-Y----AG---D-------GP---VPE-QVIREHM--KATIYG----DVTWIFYATVYGP-K-DS
RNTSI-DVVRKAF-S-VIPD---A--KFIFPDDV----PP--------DHYLHARVAIASGVPMLTDLDW--
-LHW-K-----S-NGSHLAFSPISPVDGKDARKLYEMVQKRH-GE-FGFDMMP-A--FCIAP----REMHFI
DIICYDRGDEDEKRRAIKCIRAMIADA-AKEGYGEYRTHILLSDQVAATYNWNNAALMRLNETLKDALDPNG
ILAPGKAGIWPKRFREKGWE-
>a|UniRef90_A0A0D1YNK6_52_584/1-533 | Uncharacterized protein n=1 Tax=Exophiala sideris TaxID=1016849 RepID=A0A0D1YNK6_9EURO
-----------IPKGYSRTRFNKAVQAIRLQI-GGENLVL--------NTE-S-L--D-DGWYMEH-PNTH-
--DAFHL-----I-EQ-----EELVSSATVFPGSTEEVVKVVKWANEYE----------IPIYPISMGRNLG
YGGAAARVRGSVIVDLGKRMTKVLDIDPDTCTCLVE-PGVSYYALYEEIQK-------RGH-THLWIDVPDL
GG-GSVLGNAVDRGV----------GYT--P--YG---DHFGAHSGMEVVLPT-GE-----VIRTGMGAL--
P--G------------------NNTWQIFPYGFGPYADGIFTQSNY-GIVTKLGMTLMPNPG--GFEGFMCT
FKEEEDLAQI---I-------EVVRPLRVRNV-LENVAQLKHVVQEVA-L---------LGK----------
-P-RSAW-Y----HG---K-------GQ---IPI-KVLREIA--STLPCG----DCSWVFYGSTYGP-K-EA
RQIKL-KAIREAF-E-TVPG---A--RWIPRESL----PK--------DHYFFSREKISSGVPEFEELRW--
-LNW-H-----P-NGSHVFFSPVSAPRGEDAMKLFKIAKKWH-DE-CDLDSFP-A--VCVGL----REMYLI
VNMVYNRGDPVSKANAYRCMRGMIKDA-AAEGFGEYRTHLLLQDQVAATYNWNNSSLLRFQELLKDTLDPNG
ILAPGRSGIWPKKYRGKGWEL
>a|UniRef90_A0A0D1Z4T7_50_589/1-540 | Uncharacterized protein n=1 Tax=Exophiala sideris TaxID=1016849 RepID=A0A0D1Z4T7_9EURO
-------RRTALPPGISRGAFDRAVTELRQSL-GHENVDL--------NDK-P-L--V-DGWYMEH-PNTH-
--DAYHI-----A-DQ-----EELIASAIVYPSSTAEVQVVVKWANAHK----------IPVYPISMGRNIG
YGGAGPRIPGSVVIDLGKRMNKILDIDGDNASCIVE-PGVSYFALYEEIQR-------RKL--PLWIDCPDL
GG-GSVLGNAIDRGV----------GYT--P--YG---DHFANHCGMELVLPT-GE-----LLRTGMGAM--
P--GKDGAD-------------NPTWQSFQAAYGPYVDGIFSQSNY-GIITKMGFWLMPAT---GHQSYMIT
FPREEDFPQI---V-------EIIRPLAQRRV-LGNIPQLRHVIQELA-V---------TGK----------
-P-RSFW-Y----DG---P-------GQ---MPR-DVIRDRA--SKLPCG----DVSWIFYGTQYGDSQ-VA
INAQL-DMIRQAF-G-KIKG---S--KFLLPQDV----PD--------DHYLHSRVQVCSGVPVLRELDW--
-LNW-T-----P-NAAHLFFSPISPTKGKDASLIHSTITKLH-AK-YGFDVFP-T--MCVAG----REMHYI
ANIVYDRSDPDQKQRATGLMREMIREA-AKEGYGEYRTHLLFADQVAETYSWNDGALRKFNETVKDALDPNS
ILAPGRNGIWGKKFRGKGWE-
>a|UniRef90_A0A0D1ZQ98_51_588/1-538 | Uncharacterized protein n=1 Tax=Exophiala spinifera TaxID=91928 RepID=A0A0D1ZQ98_9EURO
--------RSALPPGVSKETFQKAVAELQSTI-GKENVEL--------NDK-P-L--V-DGWYMEH-PNTH-
--DAYHI-----V-EQ-----EELIASAIVYPCGTEEVQKVVRWANQYK----------IPVYPISMGRNIG
YGGAGPRIPGAVVIDLGRRMNKILNIDADNASCIVE-PGVSYFALYEEIQR-------RKL--PLWIDCPDL
GG-GSVLGNAIDRGV----------GYT--P--YG---DHFANHCGMELVLPT-GE-----VLRTGMGAM--
P--GKDGAD-------------NPTWQSFQAAYGPYIDGIFSQSNY-GIITKMGFWLMPET---GHQSYMIT
FPREEDFEQI---V-------EIIRPLAQKRI-LGNIPQLRHVIQELA-V---------TGK----------
-P-RSHW-Y----TG---P-------GQ---MPR-EVIREKA--SKLPCG----DVSWVFYGTQYGD-E-AS
IASQL-KLIKSEF-G-RIKG---S--KFLLPSDV----PS--------DHYLHSRVAVCSGVPVLKELDW--
-LNW-Q-----P-NAAHLFFSPISPTKGRDASIIHKSICRLH-TK-YGFDVFP-T--MCVAG----REMHYI
SNIVYDRADPDAKQRATSLMREMIREA-AREGYGEYRTHLLFADQVAETYSWGGGALRKFNEKVKDALDPNS
ILAPGRNGIWGKRFRGKGWE-
>a|UniRef90_A0A0D2A1G5_3_500/1-498 | Uncharacterized protein n=1 Tax=Exophiala spinifera TaxID=91928 RepID=A0A0D2A1G5_9EURO
------------------------------------------------------------------------
-----HV-----L-DE-----DYFVSSAVVAPRNVQDVQAIMRLCNDFE----------IPLWPFSVGRNVG
YGGAAPRVPGSVGLDMGKNMARILEVNVDGAYALVE-PGVTFQDLHEFLVK-------ENLRDRLWVDVPDL
GG-GSVLGNAIERGV----------GYT--P--YG---DHWMMHCGLEVVLPD-GT-----LVRTGMGAL--
P--NPA----ADPGLPPHEQQSNPAWQLFNYGFGPYNDGIFTQSSLVGVVVKMGIWLMTNPG--GYQSYLIT
IPHDESLHQA---V-------EIIRPLRVGMV-LQNVPTIRHVLLDAA-V---------MG-----------
-T-RKKY-S----NS---E-------KP---LTD-KEIDGIA--AELGLG----R--WNFYGALYGP-P-PV
REAMW-SVIKSSF-S-QIPG---A--KFYFPEDM----PQ--------NKVLQIRDKTLQGIPSMDELKW--
-VDW-L-----P-NGAHLFFSPIAKVSGDDAVAQYQLTRRRS-EE-FGFDFIG-T--FVIGM----REMHHI
VCIVFNRKDHDQRQKAHRLIHTLIEDA-AKRGWGEYRTHLALMDQIAGTYNFNNNSLMKLNETIKNALDPKG
ILAPGKNGIWPNSYDKESWKI
>a|UniRef90_A0A0D2CQ30_50_585/1-536 | Uncharacterized protein n=2 Tax=Exophiala TaxID=1379471 RepID=A0A0D2CQ30_9EURO
------KRGVAIPQGVGKDQFFSAIEDLSKLL-GNANVKV--------NDQ-P-L--E-DGWYMEH-PNTH-
--DAFMI-----L-DG-----EETVSSAAVYPGNVDEVQAVVRWANKHL----------IPIYPISMGRNLG
YGGAAPRVRGSVVVDLGKRMNKILDINPDDCTCLVE-PGVTFYALYEEIRK-------RGY--KVWIDCPDL
GG-GSIVGNTLDRGV----------GYT--P--YG---DHWGVHAGLEVVTPT-GE-----LFRTGMGAL--
P--G------------------NNTWQSFPYGFGPMSDGLFSQSNF-GVVTKMGMALMPDPG--EHESFMYT
FQEEDDLQQL---I-------EIIRPLRVANI-LENVAQIRHSIIEVA-V---------GGQ----------
-S-RKEF-Y----DG---D-------GA---IPD-EVLQKHL--ESTALG----RCTWIYYGTNYGP-K-HI
RQYKL-DIIHQEF-M-KVPG---A--RRIDPDSL----SK--------DHYFWSRDRIASGEPDFEELSY--
-LNW-V-----P-NGAHLGFSPISPTRGPDALKLWKIAKERH-HQ-HKIDMFL-A--FVVGL----REMHMI
VLVIWDRDDPERRQAVDTCMRQMIDDC-AQQGYGEYRTHILFQDQVAATYNWNDGALMKFNEKLKDALDPNG
IMAPGRCGIWPARYRGRGWE-
>a|UniRef90_A0A0D2DBI6_53_596/1-544 | Unplaced genomic scaffold supercont1.8, whole genome shotgun sequence n=3 Tax=Fonsecaea TaxID=40
-------RAVVLPPDVSKETFDAAVAELKGQL-GDENVQV--------NDG-P-L--V-DGWYMEH-PNTH-
--DAYHI-----A-EQ-----DELVCSAVVYPGDTAQVQSVVRWANTHK----------IPIYPISMGRNIG
YGGAAPRVPGSVVVDLGRRMNRILNVDGDNASCVVE-PGVSYFALYEEVQR-------RGL--PLWIDCPDL
GG-GSVLGNAIDRGV----------GYT--P--YG---DHFANHCGMELVLPT-GE-----LLRTGMGAM--
P--GPNGAD-------------NPTWQSFQAAYGPYVDGIFSQSNY-GIVTKMGFWLMPAVR--HHQSYMIT
FPREDDLERI---V-------EIIRPLAQRRV-LGNIPQLRHVIQELA-V---------TGK----------
-P-RSYW-Y----DD---A-------GKKGPMPR-EVVRQHA--AKLPCG----DCSWVFYGTQYGDDA-AS
VAAQL-DTIKAAF-G-QIPG---S--KFLLPSSL----PG--------DHYLHSRVQVCSGVPVLKELDW--
-LNW-V-----P-NAAHLFFSPISPTRGKDAALLHRTITALH-AR-WGFDVFP-T--MCVAG----REMHYI
ANIVYDRADRDAKTRATALMRDMIRAA-AREGYGEYRTHLLFADQVAETYSWGRGALRRFNETIKDALDPNS
VLAPGRNGIWGKRFRGKGWE-
>a|UniRef90_A0A0D2F6L0_83_633/1-551 | Uncharacterized protein n=1 Tax=Exophiala xenobiotica TaxID=348802 RepID=A0A0D2F6L0_9EURO
-------DPLCLPPGIDSEKFKEFIDRVLDIV-GQTNVTV------ITGTE-N-L--D-KESYLDP-SKVH-
--DMFHV-----L-AE-----DYFVSSAVVAPRNVQDVQAIMRLCNEFE----------IPVWPFSIGRNVG
YGGAAPRVPGSIGLDMGRNMDKILEVNVDGAYALVE-PGVTFQGLHDYLVK-------NNLRDKLWIDVPDL
GG-GSVLGNTIERGV----------GYT--P--YG---DHWMMHCGLEVVLPD-GT-----LVRTGMGAL--
P--DPD----ADPNVPPDQQSGNKTWQLFNYGFGPYNDGIFTQSSL-GVVVKMGIWLMANPG--GYQSYLIT
FPRDEDLHQA---V-------EIIRPLRIGMV-LQNVPSIRHVLLDAA-V---------MG-----------
-D-RKKY-S----NS---D-------KP---LTD-TEIDEIA--AKLNLG----R--WNFYGALYGP-A-PI
REAMW-QVVKASF-S-KIPG---A--KFYFPEDM----PE--------NKVLQIRDGTLQGIPSVDELAW--
-VDW-L-----P-NGAHLFFSPIAKVSGDDAVAQYELTRRRS-EE-LGFDFIG-T--FVVGM----REMHHI
VCIVFNRKDRQQRENAHKLIHTLIDDA-AKLGWGEYRTHLALMDQIAGTYNFNDNAQMKLNETIKNALDPKG
ILAPGKNGIWPSSYDKKAWSL
>a|UniRef90_A0A0D2G1A6_46_584/1-539 | Unplaced genomic scaffold supercont1.8, whole genome shotgun sequence n=3 Tax=Fonsecaea TaxID=40
---TPRKRGLAIPAGIGRSDFLRALDDLARTL-GEEHVVL--------NDK-P-L--E-DGWYLEH-PNTH-
--DSYMI-----M-DA-----EETVSSACVYPANVQDVQLVVKWANKHL----------VPLYPISMGRNLG
YGGAAPRVRGSVTVDLGRRMNKILDIDPDDCTCLVE-PGVSFYALYEEIKR-------KGY--TMWVDTPDL
GG-GSIIGNTLEHGV----------GYT--P--YG---DHWSTHSGLEVVLPT-GD-----LLRTGMGAL--
P--G------------------NNTWQTFPYGFGPISDGIFSQSNF-GIVTKMGVALMPDPG--GCESFMYT
FQREDDLLQL---I-------DIVRPLRIANL-LENVAQIRHSTVELA-V---------SGL----------
-P-RSHY-Y----QG---T-------GP---IPE-EVLQAHL--EATPLG----RCSWIYYGTSYGP-E-NI
RKYKL-DIVHREF-T-KISG---A--KRIDPDTL----PE--------DHYFWSRAKIAGGEPDFEELSY--
-MNW-V-----P-NGAHLGFSPVSPTRGSDALKLWKIAKTRH-DE-HGVDLFI-A--FCVGL----RELHMI
NLIIYDRGRPERRKAVESCMRLMIEDA-AKQGYGEYRTHLLFQDQVARTYSWNDNALMKFNEKLKDALDPNG
ILAPGRCGIWPERYRGRGWE-
>a|UniRef90_A0A0F0I6H4_1087_1615/1-529 | FAD binding domain protein n=1 Tax=Aspergillus parasiticus (strain ATCC 56775 / NRRL 5862 / SRRC
------KQPLALPKGYSHDKFMHAITKLINIV-GDANVKL--------NDG-E-L--D-DGWYIE-------
---PSYL-----L-DP-----EDTVSSAAVYPGSVEEVQLIVKWANEFV----------IPIYPISIGRNLG
YGGAAPRVRGSIILDLGRRMNKILDIDPDNHTCLVE-PGVTYYALYEEIQR-------RGY-KHLWIDVPDL
GG-GSVMGNTLDRGV----------GYT--P--YG---DHYAMHSGMEVVLPQ-GE-----VVRTGMGAL--
P--G------------------NSTWQTFPYGFGPFYDGIFTQSNF-GVVTKIGMTLMPNPG--GHESFMYT
FPREEDLSQL---V-------EIIRPLRIANI-LENVAQLRHVVQEVA-A---------QGK----------
-P-KSEL-I----QG---S-------SS---F-E-DQIQDIA--KQLPLWKLHLDLLWNML-------W-EI
RSFKL-KAIHEAF-T-KIPG---A--KKVSPETI----PP--------GHYFWSRDRIASGVPDIQELNW--
-LNW-V-----P-NGAHTFFSPICPTRGGDAIRLLKLAQKWH-AR-CQLDLFP-A--FCVGL----REMHLI
VNIVYDRSCEMSRRNAYVCMRGMIQEA-AELGYGKYRTHILFQDQVAKTYNWNNDALMRFHNTIKDSLDPRG
ILAPGRSGIWPSAYRDKGWEL
>a|UniRef90_A0A0F4YJ32_29_537/1-509 | Vanillyl-alcohol oxidase n=1 Tax=Rasamsonia emersonii CBS 393.64 TaxID=1408163 RepID=A0A0F4YJ32_
---------------------------------------------------------P-DGSYLNQ-PYAH-
--DPHYL-----L-EK-----DHLLASAVICPRSVPEVQEIVKLSNQFQ----------IPLWPISIGRNSG
YGGAAPRLRGSVVVDLGRHMNRILEVNVEGAYALVE-PGVTFKNLHDYLVQ-------HNLRDKLWIDVPDL
GG-GSVMGNCLERGV----------GYT--P--YG---DHWMMHCGMEVVLPN-GE-----LLRTGMGAM--
P--QPRNP--GDKPVRLDEEPGNKCWQLFPYGFGPYNDGLFSQGSV-GIVTKMGIWLMPNPG--GYQAYLIT
FPKEEDLHKA---V-------DIIRPLRL------NVPTIRHILLDAA-V---------MG-----------
-K-KSDY-T----SS---N-------EP---IDD-AGLDAIA--RKLNLG----R--WNFYGALYGP-E-KT
RNMLW-GIIKEAF-S-AVEG---A--RFFFPEDI----QE--------YCVLHTRHQTLQGIPTFDELKW--
-LNW-V-----P-NGAHLFFSPISKISGDDAMLQYSVTKKRC-LE-AGLDFIG-T--FCVGM----REMHHI
VCIIFDRKDPASRQKAHWLIKTLIADC-AAHGWGEYRTHLALMDQIAETYNWNSNVLMRFNETVKNALDPKG
ILAPGKNGIWPSSYPRQLYKL
>a|UniRef90_A0A0F4YSZ5_59_595/1-537 | Glycolate oxidase n=1 Tax=Rasamsonia emersonii CBS 393.64 TaxID=1408163 RepID=A0A0F4YSZ5_TALEM
----------VLPPGIQRQTFNTAIEELKRTL-GSEHVVI--------NDK-P-L--D-DGWYLEH-PNTH-
--DAFHL-----L-DP-----NETVSSAVAYPGSTEEVSAVVKWANKYE----------IPLWPISMGRNLG
YGGAAPRVRGSVVVDLGKRMNRVLNIDPEQCSCLVE-PGVSYYKLYEEVQK-------TGY--PLWIDPPDL
GG-GSVLGNAVDRGV----------GYT--P--MG---DHFANHCGFEVVLPT-GD-----VIRTGMGAL--
P--GPGGED-------------NPTWQSFQYGYGPYVDGIFTQSNF-GIVTKMGLWLMPAT---EHLTFMVT
FPNDDDFEDI---I-------DVIRLLMVRRI-LGNVPQLRHVIQELA-V---------TGK----------
-N-REEF-Y----RG---E-------GQ---IPR-EVIRQHA--SKMPCG----DCSWIFYGTVYGS-Q-KQ
IQDTL-AVVKREF-S-RIHG---A--RFIFPDDV----PP--------DHYLHSRVRVCSGVPEIRELEW--
-LNW-K-----K-NGAHLFFSPICPTKRQDARKIIDIAARIH-KE-YEFDLFP-T--FCIAT----REMHLI
VNIVYDRANQDEKRRAVAAIRKMIDEC-AEAGYGEYRTHILLADQVAHTYSWNNQALLRFHETLKDSLDPKG
ILAPGRNGIWPKKYRGQGWEL
>a|UniRef90_A0A0G2G7K8_4_470/1-467 | Putative flavoenzyme vanillyl-alcohol oxidase n=1 Tax=Diplodia seriata TaxID=420778 RepID=A0A0G2
------TRPLALPPGVSESVFHNFIERITRTA---PDVTI------VRSKD-Q-L--P-DGGYLEP-PSSH-
--DPFYV-----Q-DK-----DHFIASAFVCPRTVDEVQDIVRAAGDFE----------IPIWPTSLGRNLG
YGGAAPRVRGSVVLNLGKHMNRILEVNVEGAYALVE-PGVTFEALHNYLVE-------HNLRDKLWVDVPDL
AG-GSVLGNTLERGV----------GYT--P--YG---DHFMMHSGMEVVLAN-GE-----LLRTGMGAL--
P--APKSE--TEGTTKLHEEPGNKCWQLFPYGFGPYNDGLFSQSNL-GIVTKLGLGLMPNPG--GYQAYLIT
IPGDEDLHKA---V-------EIIRPLRLNNV-IQNVPTLRYVLLDAG-M---------MG-----------
-H-KSDY-T----SS---T-------DP---IDD-ATADAIG--KKLNLG----R--WNFYGALYGP-E-EI
RTATW-KLIKSAFSS-AIPG---A--QFIFPEDV----PA------DAQPVLHNRANVLQGIPSYEELRW--
-VDW-V-----P-NGAHVAFSPISRISGGDAQRQYALAKRRC-TD-AGFDYMG-T--FAVGL----REMHHI
VEVV--------------------------------------------------------------------
---------------------
>a|UniRef90_A0A0H4VIY5_42_514/1-473 | Flavoprotein subunit p-cresol methylhydroxylase n=1 Tax=Erythrobacter atlanticus TaxID=1648404 R
------------------------------------------------------------------------
--DAYSP-----L-AD-----GELLPSAAIAPANVDEIQRALRVFNSYK----------LPIWTFGNGRNFA
YGGPAPRQSGYVMFDL-KRMNRILEVNEKYGYALVE-PGVTYYQLDRYLRQ-------TGS--KLWIDPAAP
GW-GGVMGNALEHGA----------GYT--P--YG---DHFVMQCGMEVVLAD-GE-----IVRTGQGAI--
E--G------------------SQHWQATKHAAGPHYDGMFTQSNF-GVVTKMGMWLMPEPP--GYKPFMIT
YQREEDLAAI---F-------DAVRPLKVNQV-IPNAAVAVDLLWEVS-A---------KT-----------
-T-RRHY-F----DG---K-------GP---LPD-SIRAKIA--ADHDLG----A--WNFYAAMYGP-P-PI
IENNF-KLVQDAL-L-SIPG---A--KLYL--DR----QN--------DPAWDYRVRLMRGEPNMTEFSI--
-MNW-I-----G-GGGHINFSPISAPDGNEALLQYNMIKERC-HD-FGFDYIG-E--FLVGW----RDMHHI
LMIMYDRADEKMRKDAYDLFGRLVDEA-ADAGFGEYRTHLAFMDQIAGTYKYNDGALWDLHHRLKDVLDPNG
ILSPGKQGIWPQS--------
>a|UniRef90_A0A0K3CN81_30_569/1-540 | BY PROTMAP: gi|647395309|emb|CDR36620.1| RHTO0S02e04632g1_1 [Rhodosporidium toruloides] n=3 Tax=
---------LILPLGTSLRSMLAMLDDLKAFL-GEENVHI------DSGEG-V----AAEGLFQDE-QTGGI
FTDGHDT-----Q-LD-----DKFATSVCITPGSTAEVQAIVKLANKHG----------VPISPISRGKNLG
YGGRSPRLSGSIVVDLGKRMNQVLEINTTDYYCVVQ-PGVSYFQLYDEIKK-------RGLEKTVMMDCPDL
GW-GSVLGNTMDRGV----------GYT--P--YG---DHFSQHCSMTLVLPN-GE-----VFNTGMGAA--
G--AD-----------------NASRYLFNYGFGPYMDGIFTQSNY-AICTEMGVNLAPHPG--GYQSYLWT
FENESDLPQI---V-------ELMRPLRISGV-FGHVAQLRHSLVDIA-C---------LG-----------
-T-MNDF-F----PG---R-------DTANYLSD-DEFVEFVKTKFKSQG----V--WNFYGALYGP-K-AI
RDCHW-DIIKTEF-S-KVQG---A--KYYFVDDL----QE--------KSLLHYRDLTMQGIPNNHELQW--
-LSW-R-----GPGYAHLFFAPISPSRGKDAETQYELCKQLC-RK-YEFQYMG-N--FCIGA----REMHHI
LDLIYDPNNDDEKRRAQALMRELTWES-AKLGYCEYRTHNFLMDQVAATYGGNNQIQLRFQEALKDAIDPNG
ILAPGKSGIWPKRLRN-----
>a|UniRef90_A0A0M3CXY5_3_545/1-543 | p-cresol methylhydroxylase n=1 Tax=Pseudomonas putida TaxID=303 RepID=A0A0M3CXY5_PSEPU
-----------TPPGISAEDFALALRKFSQVV-GEEWVFT--------SQE-D------------L-HLYR-
--DAYSPYW---G-EP-----EEILASAAVAPSSTEEVQQLMRIANQFK----------IPMYPISTGKNLG
YGGSAPTYSGSVVLDL-KRMNRILEVNEKQAYCVVE-PGVSYFDLYRYLQE-------KKI--KLWMDVPDP
GW-GSMLGNAIDRGA----------GYT--AAQFR---NHFDAHCGMEVVLAN-GE-----VMRTGMGAM--
P--G------------------AETWQLYKTGFGPWVDGIFSQSNF-GIVTKMGFWLMPEPE--AFLKGTVH
LSSYRDLIPL---V-------DIMTEMENQKI-FTGFPDINSPLLGSP-S---------LAGLHDFLLHG-P
VA-RDAE-Y----KALADR-------GA----KP-EEYEGYG--KKHGIP----F--WNGAFTFYGP-E-KI
IRAQW-EHVQERF-RKAIPD---A--RFEESEYYDLPLSP--------EQQKQVQYPAQFGIPNMRAFSIGA
RSHW-NPA--PP-SDGHAWFSPIIPRDGEAILKINEVLGTAA-RK-LGVPFAF-A--LNVPVPCWERCFVFI
IP-FWISKDPAKNKQTREAFRALIKIA-AENGWGEYRTATAFQGDVMDTYSFNNNILLRFHETLKDAVDPNG
IISPGRYGIWPKN--------
>a|UniRef90_A0A0N0K6E3_35_501/1-467 | FAD-linked oxidase n=3 Tax=Novosphingobium sp. AAP93 TaxID=1523427 RepID=A0A0N0K6E3_9SPHN
------------------------------------------------------------------------
----------------------EWPASAAIAPASVEEVRAIVRLANEHK----------TPLWPVARGKNLG
YGTAAPRMAGSIVLDL-GRMNRILELDAKLAYCVVE-PGVGFFDLYEAVQR-------EKL--PLWLSVPGN
AW-GSVLGNALEHGI----------GYT--P--YG---LHARNLCGIEAVLPD-GD-----LLRTGMGAM--
A--G------------------NPAWHLFPMSYGPTFDLAFSQSNL-GIVTKAGVWMQPAPE--SSLELVFD
IPAAEDIGWV---I-------DTIAPLKISGL-IDQNVFIPSWLGKMV-L---------KG-----------
-Q-RKDF-W----DK---P-------TA---IPE-ARVQELL--KEHKLG----Y--WQVALRLYGE-E-GV
VKAKA-DVVKAAM-K-RNLA---A--PPEEHWWH----PG----------DYIHGVEITMGVPSAVPLQM--
-SDW-I-----GGRGAHMGFSPVVPATGKHVLDQMHRSRKII-SD-FDVDFYA-S--FTIGG----RFANNV
NMLMYDRDNAAEVAKMRRLFDTLISET-AKAGYAEYRTHLGWMDPVMDTFDFNGHALRRFGEKVKNALDPNG
VVAPGKQGIWPAAYA------
>a|UniRef90_A0A0P0R9A3_5_520/1-516 | 4-cresol dehydrogenase [hydroxylating] flavoprotein subunit n=12 Tax=Burkholderiaceae TaxID=1190
-----------LPPDISAATFDRALAAFEAIV-GATQVAS--------SPA-S------------L-APYA-
--DPFAP-G---S-LA-----ASFVPSAALLPAGVDEIRAILRVANEYR----------IPLWTVSTGRNFA
YGGAAPRLPGSVVLDL-QRMNRILAVDEPLAYALVE-PGVSYFDLHHHLRE-------RGY--RLWVDPPAA
GW-GSIIGNTLERGF----------GTT--N--YG---DHAAAQCGMEVMLAN-GE-----LVRTGMGGI--
E--I------------------GTSWQAFRHGYGPSFDPMFMQSNY-GIVTKMGVWLMPAPS--AYLLGEIQ
FQRDDDLEAV---V-------ETLRPLRLNGT-IGNQAVIEGALRRAA-G---------IG-----------
-P-RTQW-Y----QG---K-------GV---MPE-SAIASMT--EALKIG----R--WNLHYALYGE-R-EV
IEVQE-RLVRRAF-G-RIPG---A--RMLSKTYD----GS--------AEPEAGGDRNLAGIPGMTAFRM--
-LDW-R-----GGSGAHVDFSPVCPATGRDAMRQYSMAKARA-NE-YGFDYYG-G--FTSGE----RHLHHI
AAAIFDKSDARQSELAADLLRAWMSDA-HGAGYGEYRSHLVYMDFAAARYNFNDGAMLRLSETIKDALDPTG
ILSPGKQGIWPKAFR------
>a|UniRef90_A0A0P7BKD2_23_576/1-554 | Vanillyl-alcohol oxidase n=1 Tax=Neonectria ditissima TaxID=78410 RepID=A0A0P7BKD2_9HYPO
------HKPLALPPQVDLATFNKFISGIINLI-GAENVDV------ISSKD-Q-I--D-DASYMKP-AYTH-
--DPHHV-----L-PQ-----DYFLASAVVAPRNVSDIQAIVLAANELS----------FPLWPISIGRNSG
YGGAAPRVSGSLVLNLGKNMNKILEVNVEGAYCLVE-PGVTFADMHEYLVK-------NNLRDKLWIDVPDL
GG-GSILGNTLERGV----------GYT--P--YG---DHWMMHSGMEVVLPN-GE-----LLRTGMGAL--
P--DPKQP--KSMGLRPEDQPMNKTAQLFPYGFGPYVDGLFSQSNL-GIVTKLGMWLFPNPG--GYQSYLIT
IPKDDDLKQA---V-------DIIRPLRLSMA-LQNVPTIRHILLDAA-V---------LG-----------
-A-KTEY-S----SK---T-------EP---LND-EELDEIA--KKLNLG----R--WNFYGALYGP-E-PI
RNALW-GVIKEAF-S-AIPG---A--KFYFPEDV----PA--------NSVLHTRDKTLQGIPTYDELKW--
-IDW-V-----P-NGAHLFFSPIAKVRGDDAMLQYAVTKQRC-KE-AGLDFIG-T--FTIGM----REMHHI
VCIVFNKKSDEDKKKAHWLIKTLIDDC-AANGWGEYRTHLAVMDQIMGTYSWNDNILLKFNEMIKNAVDPKG
IIAPGKSGVWPRQYNKSEWKL
>a|UniRef90_A0A0T2Q8C3_43_512/1-470 | FAD-linked oxidase n=1 Tax=Altererythrobacter sp. Root672 TaxID=1736584 RepID=A0A0T2Q8C3_9SPHN
------------------------------------------------------------------------
--DKFA------V-ND-----AVHHPAGAIAPTTVEEVQVALKVANQFR----------LPIWPISRGKNLG
YGGSAPLVSGSVVMDL-SGMKKI-EFNEEFGTVVLE-PGVGFYDLYDYIRQ-------HQL--PFWLSTPGN
SW-GSVVGNALDRGV----------GYT--P--YG---EHTKNICGMEVVLPT-GE-----VVRTGMGAF--
S--N------------------APTWQAYPFGFGPGWDQMFVQSNF-GVVTKMGMWLMPEPE--SLMGMDVE
FDRPEDLKAM---V-------DTIGPLRRERV-LQQSPSIGNWLRAAA-V---------AT-----------
-T-RDEW-T----DQ---P-------GA---LSD-SVIDAIR--KRFGLG----W--WGVSLRLYGR-E-DV
NKAAY-KILEKAM-T-DIKP---L--VIKPTTWV----KG-----------QPLEYSGWTGTPITFPMQN--
-VNW-Y-----GGRGGHIGFSPIIPQNGTKALEQFQRTYARY-KE-YGMDYQG-S--FAFGE----RHLTNV
NAMLFNKDDPAMMKKVDPFFRQLVADA-KEQGYGEYRTHLDYMDVVAASYDWNGGALGKLNQKVKDALDPNG
ILAPGKSGIWPK---------
>a|UniRef90_A0A0U1LTR8_54_533/1-480 | 40S ribosomal protein S13-1 n=1 Tax=Talaromyces islandicus TaxID=28573 RepID=A0A0U1LTR8_TALIS
----------VLPPGIGRTKFSTAIDELRRIL-GPQHVTI--------NDK-P-L--D-DGWYLEH-PNTH-
--DAFHL-----L-DP-----NDTVSSAAVYPGSTEEVSSVVKWANKYE----------IPLWPISMGRNLG
YGGAAPRVRGSIVLDLGKRMNQVLNIDGEQCSCLVE-PGVSYYKLYEEVQK-------TGY--PLWIDPPDL
GG-GSVLGNAVDRGV----------GYT--P--MG---DHFANHCGFEVVLPT-GE-----VIRTGMGAL--
P--GPNGSD-------------NPTWQSFQYGYGPYIDGIFTQSNF-GIVTKMGLWLMRKT---EHLTYMVT
FPKDDDFEEI---I-------EIIRSLMVNKV-LGNVPQLRHVIQELA-V---------SGK----------
-N-REEF-Y----KG---E-------GQ---IPR-DVIREHA--KKLACG----DCSWVFYSTIYGSTQ-KQ
IQETL-EIVKKAF-G-AIEG---T--MFLFPEDV----PA--------DHYLHSRVNVCSGVPEIRELEW--
-LNW-K-----K-NGAHLFFSPICPTKKRDARKITDIAIRVH-EE-FGLDLFP-T--FCIAP----REMHLI
VNIVYDKSDADEKRRSVAAIRKMIDEC-AEAG---------------------------------------T
VL-------------------
>a|UniRef90_A0A0U1M3Z9_46_583/1-538 | FAD linked oxidase domain protein n=1 Tax=Talaromyces islandicus TaxID=28573 RepID=A0A0U1M3Z9_TA
------KRPLAIPQGIEKPTFFKAIDELSQQL-GAENVEF--------ADQ-P-L--Q-DGWYMEH-PNTH-
--DAMYV-----L-DE-----EEFVASAVVYPGSTAEVQTIVAWANKYK----------IPIFPISIGRNLG
YGGAAPRVRGSVVIDLGRRMNKILDINPDDHTCLVE-PGVTFYALYEAIKA-------RGY-DHLWVDVPDL
GG-GSVLGNTLDRGV----------GYT--I--YG---DHWACHSGLEVVLPT-GE-----VIRTGMGAM--
A--N------------------SSSWQIFPYGFGPMADGLFSQSNM-GIVTKLGMTLMPNPG--GYESYLYT
FPEEADLAPL---V-------DIIRPLRIGNI-LENVAQLRHVVQAIA-L---------SGK----------
-P-RSTY-F----QG---Q-------GQ---ITD-NLARQIAQ-RDLNYG----DFTWLYYGMSYGP-K-HI
RQYKL-DIIHKEF-M-KIPG---A--RRIDPTSL----PP--------NDYFWSRDRIAAGIPDIEELRW--
-VNW-Y-----P-NGGHIAFSPVSPVRGPDATNLWTIARSRA-AE-FGLDIFP-A--FCVGL----REMHLI
VECVFDRTDQRMRENALACMRAMVDDA-AAKGYGEYRTHLVLMDQIAGTYDWNDNALMKFNQRLKDALDPNG
ILAPGKSGVWPARYRGRGWE-
>a|UniRef90_A0A0V1PQK1_53_582/1-530 | Uncharacterized protein n=1 Tax=Debaryomyces fabryi TaxID=58627 RepID=A0A0V1PQK1_9ASCO
----------VLPPGINRSGFNIAIEQLKGLV-GNENVEL--------NDQ-ERL--E-DGWYNEH-PNTH-
--DSFHL-----L-DE-----NDLVSSGAVYPGSTEDVQSIVKWANRWK----------IPLYSISMGRNFG
YGGAAPRLRGSIVVDLGRRMNRILKLNNKSYTCLLE-PGVSYFKLYDEIKK-------NGY--DMWVDPPDI
GG-GSILGNALERGV----------GYT--P--YG---DHWGTHCGMEVVLPN-GE-----VYRSGMGAI--
E--N------------------SQAWQASPYGFGPYLDGIFSQGNY-GIVTKMGFWLMPDPG--GYSSHAIT
FDREEDFGQI---I-------EIIREIRVRHI-SGNVAQLNSAKGELT-F---------RY-----------
-T-KKEL-G----IK---G-------NV---MTK-EDVERCSR-EKLKHG----PYSWIFFVSFYGP-T-EV
RTLSW-NLVKKMM-S-KVSD---V--HFYDEKDY----AD------GEPDNFHIHHESSMGIPQFIGARQ--
-ASW-Y-----P-NGSHSDFTPVSPITAKDAKQLLDLVYRLQ-DK-YQLDSFP-N--FVVGV----RDLHMI
DFIMYDKKDPEMRRKAQLMLRELISEG-AKLGYGEYRTHLALQDQVMNTYGFNSCIHRRLCEVIKDAVDPNG
ILSPGKAGVWPQWLR------
>a|UniRef90_A0A150V3L4_51_583/1-533 | Vanillyl alcohol oxidase n=1 Tax=Acidomyces richmondensis BFW TaxID=766039 RepID=A0A150V3L4_9PEZ
-----------IPQGISRSAFNVAIAEIAAQL-GKDNVKL--------NNS-PPA--N-DGWYMEH-PNTH-
--DMMNA-----T-GE-----YDFIASTVVYPSSTEEVQKIVHWANKYR----------IPLFPISMGRNLG
YGGAAPRVRGSVVVDLGKRMAKILDIDPDDYTCLVE-PGVSFYALYDAIQE-------RGY-THLWIDPPDL
GG-GSIVGNTLDRGV----------GYT--P--YG---DHWAMHSGLEVVLPT-GE-----VIRTGMGAL--
P--G------------------CNTWQTFPYGFGPVSDGLFSQSNF-GIVTKMGMTLMPNPG--GYESFLYT
FQNETDLAPL---V-------EIIRPLRIANI-LENVAQIRSAEQTIA-V---------LGR----------
-P-KTDY-Y----SG---P-------GK---LPK-DILDREL--EKQPCG----KCAWLYYGMSYGP-P-HI
RRYKL-DIIHSEF-T-KIAG---A--RKIDPSTI----PK--------DNYFWSRDQIAAGVPDLEELLW--
-CNW-V-----P-NGSHIAFSPISPVRGKDAEALIALSQRRQ-KE-FGVEMWP-A--FCVGM----REMHLI
VEIVFDKTKADARRAAMECLRAMIDDA-AALGYGEYRTHLALMDQIAATYNWNDNALMKFNERIKDALDPNG
ILAPGKSGIWPKRYRGRNWE-
>a|UniRef90_A0A157ZQY8_47_525/1-479 | FAD-binding oxidase n=6 Tax=Burkholderia TaxID=32008 RepID=A0A157ZQY8_9BURK
---------------------------------------------------------------------YL-
--DPFAP-----G-DA-----IAHAPSAVVLPKDVDGVRAALAVANRHR----------VPLWTVSTGRNFA
YGGAAPRMRGCVVLDL-RRMNRIIEIDETLGYALVE-PGVTYYDLHRAL-G-------TPR--RFWVDPPAA
GW-GSVVGNTLERGY----------GTT--P--YG---DHADRQCGMEVVLAN-GD-----VVRTGMGAM--
S--A------------------SRAWQVFKGGFGPSYDGLFMQSSF-GVVTKLGIWLMPAPE--GYMICRYA
FAREDDLERV---V-------DTLRPLRMDGT-IQSHAVIESAVRWAA-G---------VS-----------
-T-RRQW-Y----DG---D-------GA---MPD-EAVDAMA--RKIGIG----R--WNLRFCLYGP-P-SL
VKARR-DIAHARF-T-EIAG---A--TLFEMPYR---DGA--------VEPTGGGDRAQVGIPGLEAFNL--
-LNW-R-----GGSGAHIDFSPICPTVGRDAVKQVRMVRERA-AQ-YGFDYYG-G--FTAGE----RAMHHI
FAAIFDRDDPKQARDAGALIEALIRDA-GAAGYGQYRTHLSFMDLAAAQYDFNDHALMRLSNAIKTSLDPNG
ILSPGKQGIWPKRF-------
>a|UniRef90_A0A158AW66_41_516/1-476 | FAD linked oxidase domain-containing protein n=2 Tax=Burkholderia TaxID=32008 RepID=A0A158AW66_9
------------------------------------------------------------------------
--DPFAP-----G-DA-----STHAPSAVVLPKDVDGVRAALAVANRYR----------VPLWTVSTGRNFA
YGGAAPRMNGCVVLDL-RRMNRIIEIDETLGYALVE-PGVTYYDLHRAL-G-------TPR--RFWLDPPAA
GW-GSVIGNTLERGY----------GTT--P--YG---DHAANQCGMEVVLAN-GD-----VVRTGMGAM--
S--S------------------SRDWQVFKGGFGPSYDGMFMQSNF-GVVTKLGIWLMPAPE--GYMICRYA
FARDDDLERI---V-------DTLRPLRMDGT-IQSNAVIESAVRWAA-G---------VS-----------
-T-RKQW-F----DG---T-------GA---MPD-EAIDVMA--RKIGIG----R--WNLRFCLYGP-H-AL
VQARR-DIVHARF-A-AIAG---A--TLFEMPYR---DAS--------VEPEGGGDRAQVGIPGLEAFSL--
-LNW-R-----GGSGAHIDFSPVCPPIGRDAVKQVRMVRERA-AQ-FGFDYYG-G--FTAGE----RAMHHI
FAAIFDRDDPKQSHDAGALIETLIRDA-GAAGYGQYRAHLSYMDLAAAQYDFNDHASMRLANTIKTALDPNG
ILSPGKQGIWPAD--------
>a|UniRef90_A0A158AZL4_12_522/1-511 | FAD-binding oxidase n=2 Tax=Burkholderia pedi TaxID=1777141 RepID=A0A158AZL4_9BURK
-----------LPPGLSAAQFRAALADFAAAL-GGDAVLS--------SDV-A---------------SYL-
--DPFAP-----G-DA-----SAHAPSAVVLPNDVKGVRAVLAVANRYR----------VPLWTVSTGRNFA
YGGAAPRMRGCVVLDL-RRMNRIIEIDETLGHALVE-PGVTYYDLHRAL-G-------TPR--RFWLDPPAA
GW-GSVIGNTLERGY----------GTT--P--YG---DHAANQCGMEVVLAN-GD-----VMRTGMGAM--
S--S------------------SRDWQVFKSGFGPSYDGMFMQSNF-GVVTKLGIWLMPAPE--GYMICRYA
FAREDDLEAI---V-------DTLRPLRRDGT-IQSNAVIESAVRWAA-G---------VS-----------
-T-RKQW-Y----DG---E-------GA---MPD-DAIDAMA--RRIGIG----R--WNLRFCLYGP-E-SL
VKARR-DIVHARF-E-AIAG---A--TLFEMPYR---EGV--------VEPEGGGDRAQVGIPGLEAFSL--
-LNW-R-----GGSGAHIDFSPVCPPIGRDAVRQVRMVRERA-AQ-SGFDYYG-G--FTVGE----RAMHHI
FAAIFDRDDPKQSRAAGALIETLIRDA-GAAGYGQYRTHLAYMDLAAAQYDFNDHASMRLSETIKHALDPNG
ILSPGKQGIWPSK--------
>a|UniRef90_A0A158FSC5_6_522/1-517 | Glycolate oxidase subunit GlcD n=1 Tax=Caballeronia sordidicola TaxID=196367 RepID=A0A158FSC5_9B
-----------RPPGMSESDFQRALGEFAAVV-GRAAVLS--------GEG-A------------A-QPYLD
PFDPFPP-----G-DT-----RAHEASAVVLVADIEQLRAVLNVANRYG----------VPLWSVSTGRNFA
YGGAAPRLKGCVVLDM-QRMNRVLEINETLGFALVE-PGVSYYDLYRELKA-------RDS--KLWLDPPAA
GW-GSVMGNTLERGF----------GTT--P--YG---DHASAQCGMEVMLAN-GD-----LVRTGMGAM--
S--G------------------SREWQVFKPGFGPSYDAMFMQSNF-GIVTKIGVWLMPRPA--GYLLCRYM
FRHDADLENI---V-------ETLRPLKLDET-IQSNAVIESAVRWAA-G---------VS-----------
-T-RKQW-Y----DG---P-------GA---MPD-ALIDKMA--RALGIG----R--WNLRFCLYGP-E-RL
VKARR-DVIHERF-S-RIAD---A--QLIELPYI---DSS--------VEPKGGGDRSQVGIPNLDAFNL--
-LNW-R-----GGSGAHIDFSPVCPPVGHDAVQQVRMVRDRA-AQ-YGFDYYG-G--FTVGA----RSMHHI
FAAIFNRDDAGQTTGARNLLETLINDF-GAAGYGQYRTHLEYMDLAASQYDFNNHALMRLSETIKHALDPNG
VLSPGKQGIWPGK--------
>a|UniRef90_A0A163JHA5_6_549/1-544 | Flavin adenine dinucleotide binding n=2 Tax=Pleosporineae TaxID=715340 RepID=A0A163JHA5_DIDRA
-------KPLALPPDVSSDVFDKFLTACHN-V-GRDNIEV------ISSAS-Q-I--D-DGNYMKP-NYTH-
--DPHHI-----M-KQ-----DFFLASAVIAPRNVADVQTIVKAANEYH----------VPLWPISIGRNSG
YGGAAPRVSGSVVVNMGKHMNRILEVNVE---------GVTFHDLYTYLVE-------NNLREKLWLDVPDL
GG-GSVLGNTMERGV----------GYT--P--YG---DHFMMHCGIELVLPS-GE-----LIRTGMGAL--
P--HPY----EKAGVPPQDQPWNDSAQLFNYGFGPYVDGIFTQSNL-GIATKMGLWLMPNPG--GYQSYLIT
IPREDDLKQA---V-------DIIRPLRLNMV-LQNVPTIRHILLDAA-V---------LG-----------
-H-KSDY-T----SDI--N-------KP---LTD-AELDAIA--EKLKLG----R--WNFYGALYGP-Q-PI
RDATW-TVVKQSF-S-AIPG---A--KFYFPEDR----QE-------ANSILHTRHKTMQGIPTYDELKW--
-LDW-L-----P-NGSHLFFSPISRVNGEDATKQFALTKARC-HE-AGLDFIG-T--FTIGM----REMHHI
VCIVFNRKDEEQKKKVIWLVKTLIDDC-AKQGWGEYRTHLAAMDQIMDTYSFNNNVFRRFNETIKNAVDPNG
ILAPGKSGIWPKQYVRKQWKL
>a|UniRef90_A0A167XY76_59_589/1-531 | Vanillyl-alcohol oxidase, C-terminal subdomain 1 n=1 Tax=Sporothrix insectorum RCEF 264 TaxID=10
--------------------FAAAMAELREQL-GPEHVEV--------IDQ-A-L--R-DGWYMEH-PNTH-
--DMMTI-----L-DD-----EEFVASAVVYPGSTEDVQTVVRWANKHL----------IPIFPISMGRNLG
YGGAAPRVRGSVVVDLGRRMRAILDLDADDCTCLVE-PGVSFYALYDAVQE-------RGLGDTLWVDVPDL
GG-GSIIGNTVDRGV----------GYT--P--YG---DHWACHAGLEVVLPT-GD-----VVRTGMGAL--
P--G------------------NNTWQAFPYGFGPFSDGIFSQSNF-GIVTKMGMTLMPNPG--GHESFMYT
FPREEDLALLPVEI-------DIIRPLRIRNI-LENVAQLRHVAQAIA-V---------RGL----------
-P-RSQV-H----PGGDPN-------RP---VPL-DVIHAAA--AALPAG----DYTWAYYGTTYGPTA-EE
RARKI-AVVDAAF-R-RIPG---C--RRIDTSTL----PP--------DDYYWSRDRIASGTPDLHELRW--
-CQW-V-----P-NGSHIAFSPVSPIRGADATALYALARRRH-TE-HGLDLFP-A--FCVGL----REMHLI
VELVFDRTNTAQRAAALACLRDLVEDA-AALGYGEYRTHLALMDQVAGTYKWNDGALMKFHETLKDALDPRG
ILAPGRCGIWPKRYRGRGWE-
>a|UniRef90_A0A177C688_22_570/1-549 | Vanillyl alcohol oxidase n=1 Tax=Paraphaeosphaeria sporulosa TaxID=1460663 RepID=A0A177C688_9PLE
-------DPLVLPPNTTSQTFKNYALEAAKIV-GSANVTV------ISDEA-E-L--S-QESYLEP-SKAH-
--DMFNI-----A-DK-----TYFVCSAVVAPRGVGEVQELMKLANEFE----------IPVWPFSIGRNVG
YGGAAPRVPGSVGLDMGRHMNRVLKVDVEGAYALVE-PGVTFFDLHDHLVK-------NNLRDQVWIDVPDL
GG-GSVIGNTIERGV----------GYT--P--YG---DHWMMHCGLEVVLPS-GE-----LVRTGMGAL--
P--NPK----ADTSKPIHEQEPNESWQLFNYGFGPYNDGIFSQGSV-GIVVKMGIWLM-KAT--GYQSYLIT
LPKDSDLHQA---V-------EIIRPLRVNMV-LQNVPTLRHILLDAA-V---------MG-----------
-H-RTDY-S----KS---D-------KP---LTD-DELNAIA--SKLDLG----R--WNFYGALYGP-E-PV
RDVMW-QAVKSAF-S-AIPG---A--KFFFPEDQ----PN--------NIVLQTRQNTLQGIPSVTELNW--
-VDW-L-----P-HGGHLFFSPIAPVTGDDAEAQYNMTRQLS-EK-YGFDFIG-T--FVVGM----REMHHI
VCIVYDRKDAESRRRAHKMMKEMIEEA-AAKGYGEYRTHLAMMDQIAATYSFNNNANMKLNEIIKNALDPKG
ILAPGKNGVWPKNYRAADWQ-
>a|UniRef90_A0A177CM43_48_593/1-546 | FAD-linked oxidase-like protein n=1 Tax=Paraphaeosphaeria sporulosa TaxID=1460663 RepID=A0A177CM
-------RGLPIPQGISKKAFLSAIDEIRDLL-GAEHVQL--------NDK-E-I--K-NGWYMES-PNTH-
--DMMPL-----F-DF-----EEFIASAVVYPGSVEDVKLIVKWANKHL----------VPLFPLSIGRNLG
YGGSAPRVRGSVTIDLGRRMNRILDINADDFTCLVE-PGVTFYALHEELVK-------RGLDDKMWIDTPDL
GG-GSVIGNTLDRGV----------GYT--P--YG---DHWACHSGLEVVLPGFGEDGDVRVIRTGMGALGV
G--G------------------EKTWQCFPYGFGPYNDGIFSQSNL-GIVTKMGMTLMPNPG--GFESFMYT
FPNESDLAPL---I-------EIIRPLRISNI-LENVAQLRHGLQTLS-V---------KGH----------
-P-RTKY-F----DG---T-------GP---MPE-DIVRNHL--RQTATG----ECAWVYYGMSYGP-A-HI
RRYKL-EIIDKEF-H-RIPG---C--KRVDPSTL----PA--------DEYFWSRDRIASGTPDLEELKW--
-VNW-M-----P-NGSHIAFSPVSPIRGKDAENLFELARKRH-SE-AGIDLMP-A--FCVGL----REMHLI
VEIVFDAEDAGMKRRAEKCLRDMIDDA-AKLGYGEYRTHLALMDQVAGTYNWNDNALMKFNNTLKDALDPNG
ILAPGRCGIWPRRYRNRGWEL
>a|UniRef90_A0A177CPD6_48_585/1-538 | Glycolate oxidase n=1 Tax=Paraphaeosphaeria sporulosa TaxID=1460663 RepID=A0A177CPD6_9PLEO
---------VRLPPDTTGEAFDEAIKALRKAL-GEDNVVL--------NDK-P-L--V-DGWYLEH-PNTH-
--DAFHL-----V-DQ-----EDLVSSATAYPASTADVQAVVKWANEHG----------IPIYPISMGRNVG
YGGTAPRVPGSVVVDLGKRMNKIINIDAENASCVVE-PGVSYFALYDEIQR-------RNL--PFWIDCPDL
GG-GSVLGNAIDRGV----------GYT--P--MG---DHFGAHCGMEVVLPT-GE-----LLRTGMGAL--
P--GKDGAD-------------NPTWQSFPAAYGPYSDGIFSQSNF-GIVCQMGFHLMHET---GHQSYMLT
FPRDEDFPDI---V-------EIIRPLAQKGI-LGNIPQLRHVVQELN-V---------TGH----------
-P-KSHW-Y----SG---P-------GP---VPR-DVIRKHA--SQMPCG----DCAWVFYGTQYGD-E-TA
IKTQL-DVIKSAF-S-AING---F--KFFLPLDV----PP--------DHYLNDRALVCSGVPVLRELEW--
-LNW-K-----P-NSAHLFFSPITPTRGRDAQIVHDINVRLH-AK-YGIDLFP-T--LCIAG----REMHYI
TNIIYDRSSDEEKRRVNALMTELIAET-AREGYGEYRTHLLYADQVARTYNWNDNALMRFNETIKDALDPNG
ILAPGRNGIWPKKYRGKGWEL
>a|UniRef90_A0A178E9A6_6_558/1-553 | Aryl-alcohol oxidase n=1 Tax=Pyrenochaeta sp. DS3sAY3a TaxID=765867 RepID=A0A178E9A6_9PLEO
-------EPLVLPPNVSKQQYSDFITSCREAA-GDENIVI------ISSQS-Q-I--D-DGDYMKP-NYTH-
--DPHHV-----L-KQ-----DFFLASAVIAPRNVADVQAIVKAANQHK----------VPLWPISIGRNSG
YGGAAPRVSGSVVLNMGKHMNKILKVDVEGAYCLVE-PGVTFHDLHQYLVD-------NGLRDRLWLDVPDL
GG-GSVLGNTLERGV----------GYT--P--YG---DHFMMHSGMEIILPS-GE-----LIRTGMGAL--
P--HPD----QKPGARPEDQPWNETSQLFNYGFGPYVDGLFTQSNL-GIVTKMGMWLMPNPG--GYQSYLIT
IPREEDLKQA---V-------DIIRPLRLNMI-LQNVPTIRHILLDAA-V---------MN-----------
-P-KSHY-T----SDI--N-------TP---LTD-SELDAIA--EKLNLG----R--WNFYGALYGP-E-PI
RQAMW-AVVKESF-S-AIPG---A--KFYFPEDR----KE-------KDSVLHMRHKTMQGIPTFDELRW--
-VSW-L-----P-NGSHLFFSPIAKVNGEDATKQFAITKQRC-RE-AGLDFIG-T--FTIGM----REMHHI
VCIVFDRKNEEQKKRAHWLIKTLIEDC-AKQGWGEYRTHLAVMDQIIDTYSFNNSIFRRFNEDIKNAIDPNG
IIAPGKSGIWPKQYNRSEWKL
>a|UniRef90_A0A194XI77_48_585/1-538 | Glycolate oxidase n=2 Tax=Phialocephala TaxID=310291 RepID=A0A194XI77_9HELO
---------VKLPPNTSQETLDAAITALTKFL-GKDGVEI--------NNK-P-L--V-DGWYMEH-PNTH-
--DAYHV-----I-DQ-----EEMVCSAITYPSSTSEVQAIVKWANEYT----------IPIWPISMGRNIG
YGGAAPRVPGSVVVDLGRNMNKVLKIDGGNATCMVE-PGVSYFKLYEEIQK-------TGL--PLWIDTPDL
GG-GSVLGNAIDRGV----------GYT--P--YG---DHFANRCGMEVVLPD-GS-----LLRTGMGAL--
P--GKNGED-------------NPTWESFQHAYGPSIDGIFSQSNF-GIVTKMGFWLMPAS---GHQSYMIT
FPREDDFPQI---V-------EIIRPLALKRV-LGNIPQLRHAIQELA-V---------TGQ----------
-P-RTTW-Y----NG---P-------DR---FPR-EVVREGV--KKLPVG----DVSWVFYGTQYGD-E-AS
IFSQL-EIIKSAF-L-SIPG---S--KFYLPSEL----PS--------DHYIHSRVSVCSGVPVLKELDW--
-LNW-K-----P-NAAHLFFSPIVPTSSSHAKIIHTLIDRLH-EK-WGFDTFP-T--ICVAG----REMHYI
ANIVYNRANEDEKRRARGLMREMISEA-AKEGFGEYRTHLLFADQVAKTYGWNGGALRRFNETIKDALDPKG
ILAPGRNGIWPKSYRGKRWEL
>a|UniRef90_A0A194XVB8_46_581/1-536 | FAD-linked oxidase-like protein n=1 Tax=Phialocephala scopiformis TaxID=149040 RepID=A0A194XVB8_
--------LPVIPQGIERGKFFQALDELQQVL-GNENVEI--------NDK-P-L--V-DGWYMEH-PNTH-
--DMMPI-----L-DD-----EELVASAVVYPSSTEDVQKIVLWANKYR----------IPIFPISMGRNLG
YGGAAPRVRGSVVIDLGKRMSRILDINPDDYTCLVE-PGVSFYALHETIQA-------KGY-KHMWIDTPDL
GG-GSIVGNTLDRGV----------GYT--P--YG---DHWACHSGLEVVLPT-GE-----VIRTGMGAL--
P--G------------------NNTWQSFPYGFGPYSDGIFSQSNF-GIVTKMGMTLMPNPG--GYESFMYA
FEKDDNLAAL---M-------EIIRPLRIGNI-LENVAQVRHAIQSIA-V---------KGK----------
-P-RTAY-F----SG---E-------GP---MPS-EIVHEYL--RTTTIG----DHAWLYYGMSYGP-E-HI
RKYKL-DIIDQEF-K-KIPG---A--RKVDPATL----PK--------DEYFWSRDRIAAGIPDLVELLW--
-VNW-V-----P-NGSHVAFSPVSPIRGTDAMKLFNMGKRLH-DK-YGIDFFP-A--FCVGL----REMHLI
VEIVFDKNDSKKRKAANDCLREMIEDA-AKEGYGEYRTHLVLMDQVAGTYNWNDNALMKFNERMKDALDPNG
ILAPGKSGIWPARYRGRGWEL
>a|UniRef90_A0A1A3LTP7_35_516/1-482 | Uncharacterized protein n=1 Tax=Mycobacterium sp. 1245852.3 TaxID=1856860 RepID=A0A1A3LTP7_9MYCO
-------------------------------L----------------------------------------
--DPYPV-----G-DA-----SEFAPGAVLSPSSVEEVQGIVRVANELR----------VPLWATSRGKNNG
YGGAAPRLAGAVVVEL-TRMNRVLEVDEDGAYAVIE-PGVRFRDLYAYLRQ-------HDH--RLWISVPEL
DW-GSVIGNGLERGF----------GYT--P--YG---AHVTRQCGYEVVLPD-GD-----LLRTGMGAM--
T--G------------------SKSWHLYRPGYGPSVDGLFQQSNL-GIVVKSGVWLMPTPE--TFKCVDIG
VPRFEDLTAL---V-------DVLRPLRIDGT-IAGTALIGGAVGAAMLA---------TG-----------
-Q-RAPW-Y----DG---P-------GA---APE-SVARDVM--DAFGIG----R--WNMSFGLYGS-A-AR
VAADF-EAVQRAF-S-TIDG---V--DIRSTTY-----PGD-----VGADEVAPQHRTRSGVPSMNAERM--
-IEW-RER--TPGTGAHTCFSPVVPLRGADAMRAAEMVRSRC-EQ-YGFDYLG-V--FLAGE----RYLNHV
VELVWDGSDAEQTRATRELFGVLIEDA-AAEGYGEYRTHLAFMDLVAQQFDFNGHALLRLQETIKDVVDPNG
ILAPGKSGVWPA---------
>a|UniRef90_A0A1A5X5N0_50_521/1-472 | p-cresol methylhydroxylase n=2 Tax=Paraburkholderia tropica TaxID=92647 RepID=A0A1A5X5N0_9BURK
------------------------------------------------------------------------
------------P-GD-----DTFAPSAAVLPANVDEIRALLRVANAAR----------VPLWTVSTGRNFA
YGGAAPRLSGSVVLDL-QRLNRVLDVDERLAWALVE-PGVSYFDLYAHLRE-------RGL--ALWVDPPAS
GW-GSVIGNTLERGF----------GYT--E--YG---DHAAAQCGMEVVLAN-GD-----VVRTGMGAL--
D--I------------------GTAWTLYRPGYGPSFDALFTQSNY-GILTKMGLWLMPAPD--AYVIGEIQ
FAHEDDLGVL---V-------DTLRGLQLSGT-IRQHAVIEGAIRRAA-G---------LA-----------
-P-RARW-Y----DG---E-------GA---MPE-ASVARMQ--RELDIG----R--WNLHYALYGD-A-EV
IELQR-RIVERAF-A-KVPG---V--RFTARRYA----GK--------DEPQGGGDRNMAGIPSMSAFRM--
-LDW-L-----GDDGAHVDFSPLCPADGRDALRQYALVKARA-AE-YGFDYYG-G--FTAAG----RYLHHV
FAAVFPRAPHPQAARAGDLLRALMSDA-RAAGYGVYRSHLLHMDYAAAQYSFNDGALLRLAETVKDALDPRG
VLSPGKQGVWPQAW-------
>a|UniRef90_A0A1B1YV97_8_517/1-510 | Oxidoreductase n=2 Tax=Bacteria TaxID=2 RepID=A0A1B1YV97_9GAMM
---------------LTPQQFFQAVEEMRAVV-GKQWVVS--------EDG-PA-----------L-RSYR-
--DAFSP-----E-ED-----DVFLPSAVVAPDGVEQIQKILKIANDYR----------VPLWTISSGKNFA
YGGPAPRKAGHVVLDL-KRMNRILEVNEEFGYALVE-PGVTYFQLYEYIQK-------KGY--KLWIDPAAP
GW-GSVLGNTLEHGV----------GYT--P--YG---DHYMMHCGMEVVLAD-GT-----VLRTGQGSL--
P--G------------------TQCWQLFQYGFGPVLDGIFTQSNF-GIVTKMGMWLMPEPP--GYMPFMIT
YEREEDLHAI---T-------EAVRPLKVNML-IPNGAFTVGLLWEAS-I---------KT-----------
-T-RAQY-G----DP---K-------KR---LPD-SALKKIM--SDHKLG----M--WNFYAALYGP-K-PM
MDNTF-KVVREAL-G-GIPG---A--KFYFDEDR----KG--------DPSWDYRVKLMRGIPNMTEFNM--
-TNW-V-----GGSGAHVDFSPISPTRGDDAVKQYELIKNRA-HE-YDFDYIG-E--FAVGW----RDMHHV
FSLTFDRSDADQRRRARELFNVLIDDA-AKAGYGEYRTHLAFMDKIAGTYNWNDGALWKLHHKLKDALDPNG
ILAPGKMGIWPKH--------
>a|UniRef90_A0A1B7M2H0_5_525/1-521 | FAD-binding protein n=1 Tax=Enteractinococcus helveticum TaxID=1837282 RepID=A0A1B7M2H0_9MICC
-----------LPPDVSEAHFDAALEKFRSVL-GAEHVIS--------TPE-E------------L-EAFH-
--DPYPT-----T-SE-----PEFLPGAVVFPSTAEEVQKLVEIANEYR----------VPLSPTATGKNLG
YGGAAPRLSGAVVVQTARRMNKIIEVNEKYAYALIE-PGVTYFDLYNHIQE-------KGY--NLWVDVPDL
GW-GSVVGNALDRGV----------GYT--P--YG---DHWSWQTGLEVVLPD-GD-----LLRTGMGAM--
S--N------------------AKTWQLFGYGFGPYPDGLFTQSNF-GIVTKMGIALMPAPP--ATETFLIT
FDKEEDLEQI---V-------DIMLPLRIGMAPLQSVPVVRNIILDAA-A---------QT-----------
-K-RSRW-L----PD---G-------GP---LTP-EIINQMK--QELNLG----Y--WNMYGSVYGS-P-PQ
IELFL-GMIKDAF-T-AIPG---A--RFFTTKDRAEDTPG--------SHILHDRHKINQGIPSIDEQQI--
-LEW-V-----P-NGAHIGFSPISEPDGAEAMKQFEMVRDRS-YE-YGPDYAA-Q--FAVGL----REMHHI
CLFLYNSAEAADRERTIALGRKLVAEG-AEHGYGEYRTHLQLMDQVMETFDFNDNALLRFHERIKDALDPNS
IMAPGKSGIWGARYRD-----
>a|UniRef90_A0A1B8AHJ5_29_572/1-544 | Uncharacterized protein n=1 Tax=Fusarium poae TaxID=36050 RepID=A0A1B8AHJ5_FUSPO
--------PIVLPPKTTRETFQSFITDAQGIS-GLDNVTI------VSSSD-Q-C--N-KNDYLDQ-SKVH-
--DMFHI-----A-GK-----EHFISSAVITPRDVSEVQGIVKLANKYN----------IPLWPLSVGRNVG
YGGAAPRVPGSVTLDLGKHMNKILKVDVDGAYALVE-PGVTYADLHQYLVD-------NNLRDKLWVDVPDL
GG-GSVLGNTTERGV----------GYT--P--YG---DHFMMHCGMEVVLPD-GT-----LVRTGMGAL--
P--NPN----ADPNAPPHEQEPNSAWQLFNYGFGPYNDGIFTQSSL-GIVVKMGVWLMVNPG--GYQSYMIT
IPRDEDLHQA---I-------EIIRPLRTSMV-LQNVPTVRHVLLDAA-V---------MG-----------
-N-RASY-T----TS---E-------KP---LND-EELNEIA--EKLKLG----R--WNFYGALYGP-E-PI
RKVMW-EVVKQSF-S-AIPG---A--KFYFPEDM----PD--------NLVLQTRHLTLQGIPTYTELEW--
-VNW-L-----P-NGAHLFFSPIAKVTGDDAMAQYQLTRTEC-EK-AGFDFIG-T--FVVGM----REMHHI
VCLVFNREDEDSCRRAHKLICTLIDEA-AKRGWGEYRTHLALMDQIAKTYSFNNNAQMHLNTLIKNALDPNG
ILAPGKNGIWPQNYK------
>a|UniRef90_A0A1E1KRK9_34_593/1-560 | Probable Vanillyl-alcohol oxidase n=3 Tax=Rhynchosporium TaxID=38037 RepID=A0A1E1KRK9_9HELO
--SQQKGDPMILPPGISSSQFQNFIRRASSIV-GPENIEV------ILPDN-T-L--D-DGSYQKP-CHGH-
--DMHAI-----L-DR-----DYFVTSAVVCPRSVPEVQSMMRLFTETG----------IPVWPYSIGRNTG
YGGAAPRVPGSVGLSLGKNMNKILNVDTEDAWALVE-PGVTFMDLHDHLEK-------NGLREKVWLDVPDL
GG-GSIIGNAVERGV----------GYT--P--YG---DHWMMHCGLEVVLPN-GE-----LVRTGMGAL--
P--DPTVS--TDPTVPPHDQPGNRAWHLFNYGFGPYNDGIFTQSSL-GIVVKMGIWLMPNPG--GYQAYMIT
LPRDEDLAAA---M-------EIIRPLRIQMV-LQNVPTLRHILLDAA-V---------HN-----------
-P-KSHY-T----NKV--N-------EP---LND-EELDAIA--KQLDLG----R--WNFYGALYGP-E-PV
RNVLW-TVIKDAF-S-SIPG---A--KFHFPEDR----KE-------ENSVLRTRAKTLQGIPTMEELRW--
-VDW-L-----P-NGAHLFFSPIAKISGRDATAQYEVTRKRC-KE-AGLDFIG-T--FVVGM----REMHHI
VCIVFDRESPSSKQKAHWLLKSLIKDA-AAHGWGEYRTHLAVMDQIAETYNFNDGALMKLNETIKNAMDPSG
VLAPGKNGIWPQTYDRESWRL
>a|UniRef90_A0A1E4MHW4_3_517/1-515 | FAD-linked oxidase n=1 Tax=Novosphingobium sp. SCN 66-18 TaxID=1660121 RepID=A0A1E4MHW4_9SPHN
---------LTLPPRVGPQSFDAALKAFAGVV-GAGWVMS--------SDA-D------------R-DAYA-
--DAYAP-----G-SP-----ERWPASAAVAPASVEEVRAIVRIANEYK----------VPLWPVARGKNLG
YGTAAPRMAGSVVLDL-GRMNRILELDPKLAYAVVE-PGVGFFDLHDEVER-------QKA--PLWLSVPGN
GW-GSVIGNALEHGI----------GYT--P--YG---LHARNLCGIEAVLPD-GD-----LLRTGMGAM--
K--D------------------NPAWHLFPMNYGPTWDLAFSQSNL-GVVTKAGLWMQPAPE--TSLELTWD
IPEEEDIGWV---I-------DTVTPLKIAGV-IDQNVFIPSWLGKIV-V---------LG-----------
-T-RKDF-W----DK---P-------TA---MPE-WRVKELL--KQYQLG----Y--WRVSIRLYGD-E-SV
NKAKA-EVIKAAF-K-RHLA---A--PAMEVWWR----QG----------DPKPPLDLALGTPSAVPLQM--
-SDW-V-----GGRGAHLGFSPVVPATSEHVMGQLKRSRKII-AD-HDVDFYA-S--FTIGG----RFANNV
NMLMYDRDNAAQVDNMKKLFNALITET-AKAGYGEYRTHLGWMDRVMDTFDFNDHALRRFGEKVKDALDPNG
IIAPGKQGIWPSAYR------
>a|UniRef90_A0A1F6D0D0_2_518/1-517 | Uncharacterized protein n=1 Tax=Candidatus Handelsmanbacteria bacterium RIFCSPLOWO2_12_FULL_64_1
----------VLPPNVSRAEFERALRDFAAAV-GAQWVMR--------AED-D------------M-NTYR-
--DPYSPFF---G-EP-----SDPVPSAAVAPQTTEQVQEVVRIAGRYN----------IPLWTVSTGKNLG
YGTAAPRLSGSVVVDL-KRMNRILEVNEKHAYALVE-PGVNYYDLYNYIRE-------KGY--KLWLDVASP
GW-GSVLGNAIERGI----------GYT--P--YG---DHFAQQSGMEVVLPD-GE-----LLRTGMGAM--
P--A------------------AKTWQQFRYGYGPYLDGLFTQTSL-GIVTKMGIGLMPEPP--AYRSCMIM
APRKDDLVAM---V-------DTMRPLRQADI-IANISNLGTGHMEVP------------D-----------
-P-RVVM-E----LM---T-------GK---IPE-ARHEDVF--ADNGVG----Y--WNNRIALYGM-P-KA
VEEMW-EHVRDVH-S-NISG---I--KFSSSLFR----DGK-----IDPEKEDFRVKLQMGYPSMAEWSL--
-MG--------P-SDGHLFFSPIIPFEGAEAARSIAVCDKVS-RK-YGTRYFG-GPYLPTTR----RSLLVT
MGAGIKKGDPEFNRRTIDYLNEMIVVA-AENGWGEYRTPLAFMDQVMDTYSYNNHALRRFQERLKDAIDPRG
ILSPGKNGIWPQAY-------
>a|UniRef90_A0A1G0K6D4_7_518/1-512 | Oxidoreductase n=1 Tax=Gammaproteobacteria bacterium RIFCSPLOWO2_02_FULL_61_13 TaxID=1798300 Rep
-----------LPPEVSRADFEQALGELRGVV-GPAWVFH--------EET-R------------L-LGYQ-
--DHFAI-----L-EQ-----SLRAPSAAVAPAGVEEIQRVLAIARNRR----------IPLWVVSTGRNLA
YGAAAPRKSGCIVLDL-KRMNRILEVNEKHAYAVVE-PGVSYFDLYNHLQK-------IGS--KLWIDCAAP
GW-GGVMGNLMDRGV----------GYT--P--YG---EHFMWQCGMQVVLAD-GT-----VVETGMGGQ--
P--G------------------SAAAHTYRYGRGPWVDGMFTQANF-GIATRLGVQLMPEPP--GYRPYLVT
FPEEDDVGQV---T-------DILRPLKLNLL-IPNAAVTVELNLEAS-V---------AV-----------
-S-RAQY-F----SG---E-------GP---LPD-SVRRKIM--ADLNVG----M--WNFYGALYGP-E-RV
MDNNW-KVIEESF-A-QVKG---A--RFFFEKDR----AG--------EPAFGYRAKLMRGIPNMTEFGI--
-LNW-M-----P-NGAHVGFSPMAAVDGRTALAQYHLARDLA-HK-YGFDYTG-E--YIVGW----RDMHHV
FVIFYSRDNADQKKRVYELMNAMIDDA-AARGYGEYRTHLDFMDRIAGTYNWNDGALMRVNQRIKDALDPLG
ILAPGKSGIWPAA--------
>a|UniRef90_A0A1H4NC20_4_521/1-518 | 4-cresol dehydrogenase (Hydroxylating) n=1 Tax=Rhodococcus pyridinivorans TaxID=103816 RepID=A0A
----------TLPPGLSEEQFDTALARFREVV-GDKWVLS--------STE-E------------L-ENFK-
--DPYPV-----G-AS-----EAYVPSAVVSPESTEQVQAVVRIANEYG----------IPLSPVSTGKNNG
YGGASPRLSGSVIIKTGERMNRILEVNEKYAYALLE-PGVTYFDLYEYIQN-------NNL--NLMIDCPDL
GW-GSVVGNALDRGV----------GYT--P--YG---DHFMWQTGMEVVLPQ-GE-----VMRTGMGAL--
P--G------------------SDTWQLFPYGFGPSPDGMFTQSNL-GIVTKMGIALMPKPP--ASQTFLIT
FDREEDLEQI---V-------DIMLPLRINMAPLQNVPVLRNIFMDAA-A---------VS-----------
-R-RSEW-F----DG---D-------GP---MPA-EAIEKMK--KDLNLG----Y--WNFYATLYGP-P-PM
IEMYY-GIIKDAF-S-QIPG---A--RFFTHEER-----ND-----RGGHVLQDRHKINNGIPSLDELQL--
-LDW-V-----P-NGGHICFSPVSAPDGREAMKQFEMVRDRA-NE-YNKDYAA-Q--FIVGL----REMHHV
CLFVYDTSIPEVREEALRMTRILVREA-AEEGYGEYRTHNALMDDVMGTFNWGDGALLKFHEKVKDALDPNG
IIAPGKSGVWPQRF-------
>a|UniRef90_A0A1J7J882_25_574/1-550 | Vanillyl alcohol oxidase n=1 Tax=Coniochaeta ligniaria NRRL 30616 TaxID=1408157 RepID=A0A1J7J882
-------QPLCLPPGVSFDKFKDFIKRAGEIC-EDANVTV------ISKSE-E-L--S-KEHYLDP-AKEH-
--DMYHI-----V-GK-----EYFVSSAVIAPRDVPEVQAMVRLCNEFE----------IPMWPFSIGRNVG
YGGAAPRVPGSIGLDLGRHLNKVLKVDVDGAYALVE-PGVTYFDLHNYLVE-------NNLHDKLWIDVPDL
GG-GSVLGNTTERGV----------GYT--P--YG---DHFMMHCGMEVILPD-GT-----LVRTGMGAL--
P--NPN----ADPSKPPHEQEPNESWQLFNYGFGPYNDGIFTQSSL-GIVVKMGIWLMANPG--GYQSYLVT
FPRDEDLHQA---V-------EIIRPLRLANI-LQNVPSVRHILMDAA-V---------MG-----------
-D-RAKY-T----SK---T-------GP---LND-EELDAIA--AKLNLG----R--WNFYGAIYGP-E-PV
RAVLW-EAVKQAF-S-AVPG---A--KFYKPEEM----PD--------NLVLQTRHLTLQGVPTTTELAW--
-VDW-L-----P-NGAHLFFSPIAKVTGDDAAAQYKLTRARC-EE-AGFDFIG-T--FVVGM----REMHHI
VCIVFDRKDADSCRRAHWVITTLIDDA-AQRGWGEYRTHLALMDQIAQTYNFNDNAQMKLNVAIKNALDPKG
ILAPGKNGIWPQAYDAKSWA-
>a|UniRef90_A0A1J7JBD8_53_591/1-539 | Glycolate oxidase n=1 Tax=Coniochaeta ligniaria NRRL 30616 TaxID=1408157 RepID=A0A1J7JBD8_9PEZI
--------GLVLPPDTSKEDFERAISDLQSKI-GAEHVQI--------NDK-P-L--D-DGWYLDH-PKTH-
--DSHHI-----T-DQ-----ETLVASAVVYPGSTEDVQAIVRWANTTG----------YPLYPISLGRNFG
YGGAAPRVPGGIVVDLGKRMHRILDLDGDNASCLVE-PGVTYFKLYEAIQE-------RGL--PLWIDTPDL
GG-GSLLGNALDRGV----------GYT--P--MG---DHWGNHCGFEVVLPN-GE-----LLRTGMGAL--
P--GPNGAD-------------NPTWQSFQHAYGPSIDGIFSQSNF-GIVVSMGFHLMPAV---NNQSYCIT
FPEDSDFEQM---V-------EIIRPLAQQRI-IGNIPQIRHVVQELA-V---------TGR----------
-R-KSDF-H----QG---S-------GP---MTR-EEIRAAA--SKLPLG----DCSWVFYGTQYGP-P-ET
INSQL-ELIKKAF-S-QIPG---S--KMFLPKDV----PE--------DHVLHIRSRVCAGNPVLRELDW--
-LNW-V-----P-NGGHVAFSPIAPTKGSQARIVNDIITKAF-HR-HGYDCFS-T--LCVAG----REMHYI
AEIVYDRGDPDAKMRAVKCIREMIAEC-AEHGFGEYRTHLLFQDQVARTYSWGNQALMRFNETLKDALDPNG
IIAPGRNGIWPKKYRGKGWEL
>a|UniRef90_A0A1J9QSC2_5_555/1-551 | Vanillyl-alcohol oxidase n=1 Tax=Diplodia corticola TaxID=236234 RepID=A0A1J9QSC2_9PEZI
-------RPLALPPGVSESTFHQFIERITKTT---PDVTI------VESKD-Q-F--P-DGGYHEP-PSSH-
--DPFYV-----Q-DK-----DHFIASAFVCPRSVDEVQDIVRAAGDFV----------IPLWPTSLGRNLG
YGGAAPRVRGSVVLNLGKHMNRILEVNVEGAYALVE-PGVTFEALHNYLVE-------HNLRDKLWLDVPDL
GG-GSVLGNTLERGV----------GYT--P--YG---DHFMMHSGMEVVLAN-GE-----LLRTGMGAL--
P--APKSE--TEGVTKLHEEPGNKCWQLFPYGFGPYNDGLFSQSNL-GIVTKLGLGLMPNPG--GYQSYLIT
IPGEEDLHKA---V-------EIIRPLRLNNV-IQNVPTLRYVLLDAG-M---------MG-----------
-H-KSDY-T----SS---T-------SP---IDE-ATTDAIA--KKLNLG----R--WNFYGALYGP-P-EI
RTAMW-KLIHAAF-S-AIPG---A--RFFFPDDV----AD-------PRAVLHNRHNVLQGIPSYEELRW--
-VDW-V-----P-NGAHVAFSPISRISGADAARQVDLAKRRC-RD-AGFDYMG-T--FTVGM----REMHHI
VEIVFDRTDAGQRKRAEALVRGLVDEC-AALGWGEYRTHLAFMDQIAGTYGWGGGALGRFNERVKEALDPKG
ILAPGKSGVWGSRFGELKGK-
>a|UniRef90_A0A1L7WDR8_36_588/1-553 | Related to 4-cresol dehydrogenase flavoprotein subunit n=1 Tax=Phialocephala subalpina TaxID=576
-------GPKILPPGCSEENFTSFLDAARKLV-EDDNVFL------IELDH-N-L--I-DGDYMQP-CKGH-
--DMHAI-----V-DR-----EYFVASATVSPRDVPEVQELMRLCNKHE----------IPVWPFSIGRNTG
YGGAAPRVPGSVCMDLGKHMNKVLDVNVEGAYALVE-PGVTFFDLHEYLEE-------RNLREKVWLDVPDL
GG-GSIIGNAVERGV----------GYT--P--YG---DHWMMHCGMEVVLPN-GD-----LIRTGMGAL--
P--DPTVS--KDPNLRPDQQPGNRCWQLFNYGFGPYNDGIFTQSSL-GIVVKMGIWLMPNPG--GYQAYMIT
LPRDEDLHAA---M-------DIIRPLRMQMV-LQNVPTLRHILLDAA-V---------YG-----------
-N-KKSY-S----SS---D-------KP---LTD-EELDEIA--KKLDLG----R--WNFYGAVYGP-E-PI
RNVLL-SVIKQSF-L-SIPG---A--RFWLPEDR----KE-------PNSVLHTRSNTLQGIPSVDELKW--
-VDW-L-----P-NGAHLFFSPITKISGDDAMLQYSVTKKRC-VE-AGLDFIG-T--FVVGM----REMHHI
VCIVFNREDHESKKKAHWLIRTLIQDC-AEHGWGEYRTHLALMDQIAKTYNFNDNAQMKLNERIKDALDPKG
VLAPGKNGIWPKGYDKEAWA-
>a|UniRef90_A0A1L7WF25_48_584/1-537 | Related to Vanillyl-alcohol oxidase n=1 Tax=Phialocephala subalpina TaxID=576137 RepID=A0A1L7WF2
-------RLLVIPQGIEQARFFQAIEELGQTL-GVENVEV--------NDK-P-L--V-DGWYMEH-PNTH-
--DMMPI-----L-DD-----EELVASAVVYPSDTEEVQKIVLWANKYR----------VPIFPISMGRNLG
YGGAAPRVRGSVVIDLGKRMNRILDINPDDYTCLVE-PGVSFYALYETIQA-------KGY-KHMWIDTPDL
GG-GSVVGNTLDRGV----------GYT--P--YG---DHWACHSGLEVVLPT-GE-----VIRTGMGAL--
P--G------------------NSTWQTFPYGFGPYSDGIFSQSNF-GIVTKMGMTLMPNPG--GYESFMYA
FEKDEDLEAL---I-------EIIRPLRIGSI-LENVAQVRHVIQTLA-V---------KGR----------
-L-RTNY-F----TG---D-------GA---IPE-EIVHEHA--RKMPVG----DHSWLYYGMSYGP-E-HI
RKYKL-DIIDKEF-R-KIPG---A--RRIDPKTL----PE--------DEYFWSRDRIAAGVPDLVELLW--
-VNW-V-----P-NGSHVAFSPVSPIRGTDAMKLFNMGKRLH-DK-YGIDFFP-A--FCVGL----REMHLI
VEIVFDKKDPKKRKAANDCLRELIDDA-AKEGYGEYRTHLVLMDQVAGTYGWNDNALKKFNEKLKDALDPNG
ILAPGKSGIWPARYRKRGWEL
>a|UniRef90_A0A1L8QF11_5_529/1-525 | 4-cresol dehydrogenase [hydroxylating] flavoprotein subunit n=1 Tax=Pseudonocardia autotrophica
--------PRVLPPGLDPAKFDEAIARFRAVV-GDKYVLT--------EDG-D------------L-ARFR-
--DPYPV-----G-SE-----LAAGASAVVSPESAEQVQEIVRIANEYG----------VPLSPVSTGKNNG
YGGAQPRLSGAVVVNTGERMNKIIEVNERFGYALLE-PGVSYFDLYEYLKE-------NAP--SLMLDCPDL
GW-GSVVGNALDRGV----------GYT--P--YG---DHFMWQTGMEVVLPT-GD-----IMRTGMGAV--
P--G------------------ANSWQLFPYGFGPFPDGMFTQSNL-GIVTKMGIALMQKPP--ASTSFLIA
FENEDDLEQV---V-------DIMLPLRINMAPLQNVPVLRNIVLDAG-V---------VS-----------
-Q-RTEW-Y----DG---D-------GP---LPD-EAIDKMK--KALDLG----Y--WNLYGTVYGP-P-PI
MEMYL-GIIKEAF-L-QVPG---A--RFWTNHDRPDDMSVD-----RGAHVLHDRHKINNGIPSLDEMKL--
-MEY-L-----P-NGGHICFSPVSAPDGKDALRQAKMVKARS-DE-YAKDYAA-Q--FIVGL----REMHHI
GLFLYDTSKPEERQGALDMARVLIDEA-AAEGYGEYRTHNALMDQVMGTYNWGDGALLKFHEKVKDALDPNG
IIAPGKSGIWPEKY-------
>a|UniRef90_A0A1L9PWV2_50_582/1-533 | Uncharacterized protein n=1 Tax=Aspergillus versicolor CBS 583.65 TaxID=1036611 RepID=A0A1L9PWV2
----------VIPQGIQRSRFFVAIEELTDQL-GGENVEV--------NDK-P-L--H-DGWYMEH-PNTH-
--DGMAV-----T-HE-----EELVASAVVYPGSTEEVQKIVHWANKYL----------IPLHPISMGRNFG
YGGAAPRVRGAVVIDLGKRMNRILDINPEDCTCLVE-PGVSYYALYEEVQK-------RGY-KHLWIDVPDL
GG-GSVLGNALEHGV----------GYT--P--YG---DHWAVHSGLEVVTPT-GE-----LVRTGMGAL--
P--G------------------NNTWQVFPYGFGPFIDGIFSQSNY-GIVTKMGFGLMPDPG--GHESFLYA
FKNEEDLEQL---V-------EIVRPLRIAMI-LDNAANIRHALQILA-L---------SGK----------
-P-RTAF-Y----KG---D-------GP---FPT-EKMAEYL--RDHPYG----ECTWLYFGTCYGP-Q-ET
RQLKL-DIIHREF-M-KVPG---A--RRIEPGGL----PP--------SDYFWSRDKIASGEPDLEELAW--
-INW-W-----P-NGGHIAFSPVAPTRGADALRLWNMAKKHW-IA-SGLDFFL-D--FVVGL----RELHLI
VECVYNRDDPTQRSTALEVMRTLIQEA-AVKGYGEYRTHLLLSDQVAATYSWNDNALMKFNEKLKDCLDPNG
ILAPGRSGIWPARYRGMGWE-
>a|UniRef90_A0A1L9RT23_6_557/1-552 | Uncharacterized protein n=1 Tax=Aspergillus wentii DTO 134E9 TaxID=1073089 RepID=A0A1L9RT23_ASPW
-------KPLALPPNTSLDAFSRFITASQAIV-GHENIHI------VETKD-E-L--N-DGSYYEP-PKTH-
--DPHHV-----L-DQ-----DYFVASAVINPRSVVEVQSLVQLVNEYR----------IPLWPTSIGRNSG
YGGSAPRLRGSIVLDLGKYMNRVLEVNVDGAYAVVE-PGVTFSDLHAYLVK-------HGLRHKLWIDVPDL
GG-GSVLGNTLERGV----------GYT--P--YG---DHWMMHCGLEVILPS-GE-----LLRTGMGAL--
P--DKP----NKSGTTMDQDPGNKCWQLFPYGFGPYNDGLFSHSNL-GIVTKMGIWLMPNPG--GYQAYMIT
LPRDEDLHAA---V-------DIIRPLRLQMV-LQNVPTLRHILLDAA-V---------LA-----------
-S-KDRY-T----SDP--T-------KP---LSE-TELDAIA--KKLNLG----R--WNFYGALYGP-E-EI
RNTHW-TLIKKAF-S-AIKG---A--KFFFPEDI----KE--------YSVLHTREKTLQGIPTYDELKW--
-IDW-V-----P-NGAHLFFSPISKISGDDAMLQYSVTKKRC-HE-AGFDFIG-T--FTVGM----REMHHI
VCIVFNRKDPASKQKAHWLIKTLIADC-AEHGWGEYRTHLALMDQIAETYNWNNNALMRFNETVKNALDPRG
ILAPGKNGVWPSTYDRRKYKL
>a|UniRef90_A0A1M3PY19_5_515/1-511 | FAD-linked oxidase n=1 Tax=Sphingobium sp. 66-54 TaxID=1895845 RepID=A0A1M3PY19_9SPHN
-----------LPPNLTASSFSKALSAFTGVV-GAKWVLS--------TDE-D------------R-ATYI-
--DPYAL-----G-DG-----LNHATSAAVAPASVEEVQAIVRLANEHR----------VPLWPTARGKNLG
YGWAAPAMPGTVVLDL-GRMNRILDVDTKYGHCLLE-PGVGFYDLYNYLQD-------NKI--PLWMSIPGN
AW-GSVMGNALERGL----------GYT--P--YG---DHASKICGMEVVSPT-GE-----LFRTGMGAM--
S--G------------------NTAWQAYQHGFGPSWDQFLVQSNF-GVVTKMGLWLMPEPE--MTMQVKVE
LPQADDIAWA---I-------DELHKLRLHNV-VDHNFVFGNFMHDAA-V---------VS-----------
-Q-RHEW-Y----DG---K-------GA---LPD-SVAQKMM--DHFGIG----W--WRFTLSLFGH-E-GT
VRAKE-KLVRQAL-E-PHLG---K--PLEFVEWR----RG------------EPLDTSAARRPSAVALQI--
-VNW-R-----GGRGGHMGFSPVMPPDGQLAHKQFRAMKARF-EE-HGLDYYT-S--FTMGH----RHINNV
NLLLYDRDDADMVARARALFNALIADA-KASGYGEYRTHLDFMDPVAASFDFNGGVLARLNETVKNALDPNG
VIAPGKNGIWPRAYK------
>a|UniRef90_A0A1M3PYF4_53_525/1-473 | Uncharacterized protein n=1 Tax=Sphingobium sp. 66-54 TaxID=1895845 RepID=A0A1M3PYF4_9SPHN
------------------------------------------------------------------------
---------------W-----RDFEPGAVLMPSSVEEVQAILRVANECK----------VPVWTSSQGRNNG
YGGAAPRVSGSLVLSM-RRMNRVLEVDEVNAAVLVE-PGVRFFDLYDHLRA-------TGS--KLWMSVPDL
GW-GSVVGNTLDHGV----------GYT--P--IG---DHVGQQCGMEVVLAN-GE-----ILRTGMGAM--
D--N------------------ARATLVHKRNCGPSADGLFMQSNY-GIVTKMGMWLMQPPD--CYMPGWLT
LRKDSDLELL---L-------EVLRPLMMDGT-IPNQPMIINAVCAMS-A---------FA-----------
-G-REQW-Y----TG---A-------GP---MPE-AVIDDIA--RQPGFG----R--WVMRFALYGD-E-TI
VERQR-EIVQDAF-G-TIPG---A--QVSFSKYD----GH------AMPELENPHERVQAGIPSMALDRM--
-TRW-YG----GEKGGHIGFSCAAPITGRDGAALRDLVRTEL-NG-AGLDYSG-V--IIVSK----RSMIHV
GLVVFDTEDEGQANNAYAACRAMVRSA-AQMGYGEYRSHLDFMDLVAEQYAFNDHAQRRFNERIKDVLDPNG
ILSPGKQGIWPAAY-------
>a|UniRef90_A0A1Q3MEK4_47_512/1-466 | FAD-linked oxidase n=1 Tax=Altererythrobacter sp. 66-12 TaxID=1895714 RepID=A0A1Q3MEK4_9SPHN
------------------------------------------------------------------------
------------V-DD-----AAHLPAGAIGPTTVEEVQAALRIANQYR----------LPVWPISRGKNLG
YGGSAPRLSGSVVLDL-SGMKKI-EFDEEFGTVLLE-PGVGFYDLYDFIQA-------NNL--PYWLSTPGN
SW-GSVIGNALDRGV----------GYT--P--YG---ENTKNLCGLEVVLPT-GE-----VVRTGMGAF--
S--G------------------APTWGAYPFGFGPAWDQMFVQSNF-GVVTKANMWLMPEPE--SLMGMDVE
FDKPEDLKPL---V-------DTIGPLRRERV-LTQSPSIGNWLRAAA-V---------AT-----------
-R-RDEW-T----DK---P-------GA---LDD-SVIDAIR--KRFGLG----W--WGVSLRLYGR-E-EI
NKAGY-KVLEQAM-N-AIGP---L--SVKPTTWV----KG-----------QPLEYSGWTGTPITFPMQN--
-ANW-Y-----GGRGGHIGFSPIIPQNGSTALAQFNRTYARY-KE-YGMDYQG-S--FAFGE----RHLINV
NAMIFNKDDPAMMKRIDPFFRQLVADA-KAQGYGEYRTHLDYMDLVADTYDWNGGALRKLNERVKDALDPNG
ILAPGKNGIWPK---------
>a|UniRef90_A0A1Q8LQU0_53_524/1-472 | FAD/FMN-containing dehydrogenase n=2 Tax=Pseudonocardia TaxID=1847 RepID=A0A1Q8LQU0_9PSEU
------------------------------------------------------------------------
-------------------------ISATVLPETVADVQGVLRLAGRHG----------FPLWVVSQGRNNA
YGGSAPRVPGSVLVSL-RRMNRVLEVDEEHAVARVE-PGVRFFDLYDHLRA-------GGH--RLWSSAPDL
GW-GSVVGNALEHGV----------GYT--V--HG---DHAARLCGLEVVLPD-GE-----VVRTGMGAM--
E--G------------------NGTWNLHPRGFGPTFDGLFGQSNL-GIVTKAGVWMMPEPE--HYFSGSIR
VPRREDLPAL---V-------DAVRPLLLSGV-VQNPPAIGHPAFIAG-L---------VPGAP--------
-S-RSEV-H----SG---P-------GP---IPE-AAVAALA--DRLDVG----R--WTMRFALYGT-E-PI
VAARL-DAVRAAV-A-AIDG---A--RIDGTSFA----GHE-----VHDLARDQNDQVQAGIPSLDLMKA--
-LDW-YS----GPAGGHLDFSVVAPLRGNEITRLHDLLDGLM-DG-SGLDFDN-A--LILGR----RYAINV
MQLYFHPEDEATVSRVWELYPRLVRAA-AAEGFALYRAHLDFMDVGAEQFDAHDHAQLRFNERLKDALDPTG
VLAPGKQGVWPAAY-------
>a|UniRef90_A0A1S8A8L3_3_486/1-484 | Putative vanillyl-alcohol oxidase n=1 Tax=Rosellinia necatrix TaxID=77044 RepID=A0A1S8A8L3_ROSNE
------------------------------------------------------------------------
-----HV-----L-DD-----EELIPSAMVYPGNTEEVQQVVIWANKYS----------IPIFPISMGRNFG
YGGAAPRVRGSVLVDLGKRMNKILDINPDDYTCLVE-PGVSFFALHDEVKR-------RGY-DHLWIDPPDV
GG-GSVIGNTVDRGV----------GYT--P--YG---DHWAVHSGLEVVLPT-GE-----VIRTGMGAL--
P--G------------------NNTWQTFPYGFGPYSDGIFSQSNY-GIVTKMGMALMPNPG--GYESFMYT
FPNEEDLAQL---I-------EIIRPLRIGNI-LENVAQLRHVIQSIA-V---------LGN----------
-P-RSKY-Y----TG---E-------GA---IPI-EIIHEAA--SDTPVG----DHTWVYFGMSYGP-P-HI
RKYKL-DIIDAEF-K-KVAG---A--RRIDPATL----PP--------DEYFWTRDRIASGTPDLHELRW--
-VQW-V-----P-NGSHIAFSPVSPIRGTDAAKLIELARRRH-DE-FGIDLLP-A--FIVGL----REMHLI
VEIVFDKTDPARRKAALDCLRAMIDDA-AACGYGEYRTHLVLMDQIAGTYSWNDGALMKFNEKLKDALDPNG
ILAPGRCGIWPRQYRGRGWE-
>a|UniRef90_A0A1U1A7K8_41_523/1-483 | Oxidoreductase n=3 Tax=Mycobacterium abscessus subsp. massiliense TaxID=1962118 RepID=A0A1U1A7K8
---------------------------------------------------------------------FS-
--DPYSP-----S-SW-----DDYRPPVVLQPATVEEIQAIVRIANEYT----------VSLWTNSQGRNNA
YGGSSPRMPGTVVVNL-RRMNRVLEVNDELGYVVVE-PGVSFNDLYAYVRE-------HGH--DVWIDVPDL
GW-GSVLGNTMDHGF----------GYT--R--YG---DHAAAQCGMEVVLAN-GE-----LLRTGLGAL--
G--A------------------GDGWHVSKRGFGPSADGIFMQSNF-GIVTKIGLWVMRRPD--FYIYGFIT
VPQPDDIAAL---V-------EALRPLLLDGT-IPNQPEVFNDFAALA-E---------GA-----------
-K-KADV-W----PN---P-------GR---VPA-EVLDGFR--KKSGAG----A--WNLRFALYGR-E-EI
VDVNL-AAVRSAI-A-HIPG---S--TVNGQKLRGDDREA--------IEALGQPGQVQAGVPSMSFLSV--
-MDW-VG----AKKPGHVCLSSIAPLRGADVLKIRDIVRDAC-AE-YGYDYGT-G--ITLSP----RHLTHI
STLFYDAEDPVAVRSAYDFCREVIVKA-REAGFAEYRAHIDFMDHVADQFDWNNHALLRFNETLKDALDPNG
ILAPGKSGIWPKR--------
>a|UniRef90_A0A1V1TLI0_3_485/1-483 | Uncharacterized protein n=1 Tax=fungal sp. No.14919 TaxID=1813822 RepID=A0A1V1TLI0_9FUNG
------------------------------------------------------------------------
-----YI-----L-DQ-----DELVPSSIVYPGSTEEVQQVVRWANKYL----------LPIFPISMGRNFG
YGGAAPRVRGSVLIDLGKRMNKILDINPDDYTCLVE-PGVSFFALHDEVKR-------RGY--DLWIDTPDV
GG-GSVIGNTVDRGV----------GYT--P--YG---DHWAVHSGLEVVLPT-GE-----VIRTGMGAL--
P--G------------------NNTWQTFPYGFGPYSDGIFSQSNY-GIVTKMGMALMPDPG--GYESFIYT
FPKEEDLTQL---I-------EIIRPLRISNI-LENAAQLRHVIQSIA-V---------LGH----------
-P-RNTY-Y----RG---E-------SA---IPI-DIIHEAV--SKTALG----DHTWVYYGMSYGP-P-HI
RKYKL-DIIDTEF-N-KVPG---A--RRIDPTTL----GP--------DEYFWSRDRIASGVPDVQELRW--
-VQW-V-----P-NGAHIAFSPVSPIRGADATRLIEIARRRH-DE-FGIDLLP-A--FIVGL----REMHLI
VEIVFDRTDRARRKAALDCLRAMIDDA-AECGYGEYRTHLVLMDQIAGTYNWNDGALMKFNEKLKDALDPNG
ILAPGRCGIWPRKYRGRGWE-
>a|UniRef90_A0A1V6PKN5_4_556/1-553 | Uncharacterized protein n=1 Tax=Penicillium decumbens TaxID=69771 RepID=A0A1V6PKN5_9EURO
--------PFALPPNTSQETFARFLAEVSQVV-GDENITV------VEKVE-E-L--R-DGSYLDQ-PRTH-
--DPHHI-----V-DQ-----DYFMASAVVCPRSVPDIQAIVHTANEFK----------IPLWPTSIGRNTG
YGGAAPRLRGSVVLDLGRHLNRVLEVNVDGAYAVLE-PGVTFADLYQYLVD-------NGLSDKLWIDVPDL
GG-GSVLGNTIERGV----------GYT--P--YGGKSDHWMMHCGMEVVLPN-GE-----LMRTGMGAL--
P--KKP----GKPDGPLHEDPGNDCWQLFPYGFGPYNDGIFSQGNL-GIVTKMGMWLMPNPG--GFQSYLIT
IPREEDLHQA---V-------DIIRPLRLQMV-LQNVPTIRHILMDAG-C---------LG-----------
-T-KAHY-T----ST---K-------GP---LDD-AEIDAIA--KRLNLG----R--WNFYGALYGP-E-PA
RKALW-GIIKEAF-S-AIPG---A--KFYFPEDI----KE--------KSVLHIRHKTLQGIPTFDELAW--
-VDW-V-----P-NGAHLFFSPISKVTGDDAMLQYSVTKKRV-RE-AGLDFIG-T--FTVGL----REMHHI
VCIVFDRTDAESKRKAHWLIKTLIDDC-AAYGWGEYRTHLALMDQIAGTYNWNNNILMRFNETIKNTLDPKG
IIAPGKNGVWPSTYPRSMYKL
>a|UniRef90_A0A1V6SKP2_45_580/1-536 | Uncharacterized protein n=1 Tax=Penicillium steckii TaxID=303698 RepID=A0A1V6SKP2_9EURO
------RTKVALPQGINQTTFRVAIAELCDRL-GEEHVEF--------VTK---L--D-DGWYMEN-PNTH-
--DGMHI-----S-DD-----SDFVASVVVYPGSTEEVQTVVQWANAYR----------IPISPISIGRNYG
YGGAAPRVRGAVVLDLGRRMNRILDINPDDCTCLVE-PGVTYFALYEEIQA-------RGF-QHLWIDVPDI
GG-GSVLGNALDRGV----------GYT--P--YG---DHWMMHCGMEVVLPT-GE-----VIRTGMGAL--
P--G------------------NNSWQLFPYGFGPTADGIFSQSNM-GVVTKMGFGLMPNPG--DHESYLYT
FPKDKDLSQL---I-------DIIRPLRIAMI-LENVAQLRHVSMQVG-L---------EGK----------
-P-RSSY-Y----KG---K-------GR---IPD-SFIHEAA--QNLSHG----DCSWLYYGMSYGP-K-EI
RQYKL-DIIHKEF-M-KIPG---A--RRIDPASL----PA--------DDYFWVRDRIASGVPDIEELRW--
-VNW-H-----P-NGGHIAFSPVSPVRGNDATALWDIARKRC-DE-YDLDFFP-T--FVVGL----REMHLI
VEIVFNRDDPVMRNNARACLRGMIDDA-AQRGYGEYRTHLAFMDQIAGTYNWNNGALLKFNEKIKDCLDPNG
IMAPGKSGIWPARYRGRGWE-
>a|UniRef90_A0A1V6TTV5_9_565/1-557 | Uncharacterized protein n=1 Tax=Penicillium steckii TaxID=303698 RepID=A0A1V6TTV5_9EURO
--KPQGMRPLALPPKISLVDFKEFVQEIIDLV-GIVNVEV------ISSKD-Q-I--E-DGSYMNP-TYTH-
--DPHHV-----M-EQ-----DYFLASAIVAPRNVSDVQAIVRLASKIS----------FPLWPISIGRNSG
YGGAAPRVSGSLVLNMGKNLNRILEVNVEGAYCLVE-PGVTFHDLHDYLVA-------NNLRDKLWIDVPDL
GG-GSILGNATERGV----------GYT--P--YG---DHWMMHSGMEVVLPN-GE-----LLRTGMGAL--
P--APRSP--ETMGLKPEDQPWNKTAQLFPYGFGPYIDGLFSQSNM-GIVTKLGMWLMPNPG--GFQSYLIT
LPRDDDLKQA---V-------DIIRPLRLGMA-LQNVPTIRHILLDAA-V---------LG-----------
-D-KKSY-T----SK---T-------EP---LSD-EELDKIA--KDLNLG----R--WNFYGALYGP-E-PI
RKALW-ETVKEAF-S-AIPG---A--KFYFPENT----AK--------NSVLRVRDKTMSGIPTYDELKW--
-IDW-V-----P-NGAHLFFSPIARVHGEDAMAQYQITKKRC-HE-AGLDFIG-T--FTVGM----REMHHI
VCIVFNKKDSVQKKKVQWLIRTLIDDC-AANGWGEYRTHLAVMDQIMGTYNWNNSSFLKFNEVLKNAVDPKG
IISPGKSGVWPSRYSQT-WKL
>a|UniRef90_A0A1V8TS39_34_572/1-539 | Vanillyl-alcohol oxidase n=1 Tax=Rachicladosporium antarcticum TaxID=1507870 RepID=A0A1V8TS39_9P
------GRPLTLPPRTSLEQFKDFMLRVNDVV-GSENATV------ISSDA-E-L--Q-HEDYLDP-SKAY-
--DMYHV-----T-PK-----EFFVSSAVVAPRNVPEVQGIVRLANEFE----------IPLWPFSVGRNVG
YGGSAPRVPGSVGIDMGRNMGKILEINVDGAYAIVE-PGVTFIDLHNHLVE-------NNLREKLWIDVPDL
GG-GSVIGNTIERGV----------GYT--P--YG---DHWMMHCGMEVVLPD-GT-----LWRSGMGGI--
P--NPD----ADPNAPPHEQKPNDTWGLFNYGFGPYNDGIFSQASL-GIVVKMGIWLMVNPG--GYSSYLIT
IPKDKDLHQA---L-------EIIRPLRVGMV-LQNVPTMRHILLDAA-V---------HA-----------
-D-RTHY-T----KS---D-------KP---LND-EEMDAIA--AKL--------------GLVYGP-P-PV
REVLL-SVIKQSF-L-QIPG---A--KYFEPKDM----PD--------NIVLQTRHNTLQGIPSTTELRW--
-VNW-L-----P-NGAHLFFSPIAKVSGDDGVAQYEVTRRRC-EE-AGFDFIG-T--FVVGM----REMHHI
VCIVFNRKDPESRRRAHWLIKTLIDDA-AKRGWGEYRTHLSVMDQIADTYSFNDHAQMKLNDKIKAALDPKG
IMAVGKNGVWPKQYKR-----
>a|UniRef90_A0A1X7JIB6_2_518/1-517 | 4-cresol dehydrogenase (Hydroxylating) n=4 Tax=Burkholderiaceae TaxID=119060 RepID=A0A1X7JIB6_9B
--------PQTLPPNVSAAQFDRALAGWRAIV-GDAHVVT--------SDA-G------------L-AAYC-
--DPFAP-----G-ER-----AAFAASAALLPASVDEIRAVLRIANQSR----------IPLWTVSTGRNFA
YGGAAPRLTGSVVLDL-QRMNRILEVNEALAYALVE-PGVSYFDLYAHLRD-------KGY--RLWIDPPAA
GW-GSVVGNTLERGF----------GYT--D--YG---DHAAAQCGMEVVLAN-GD-----VLRTGMGGI--
E--I------------------GTAWQLYQPGYGPSFDAMFMQSNY-GIVTKLGVWLMPAPP--AYLLGEIQ
FRHEADLEAI---V-------DILRPLRLDET-IRNHAVIEGGLRRAA-S---------LS-----------
-A-RQQW-Y----EG---A-------GA---MPE-SAVAAML--DKLGVG----R--WNLHFALYGT-P-EL
IDARY-ALIERAF-A-RVPQ---A--RLSAARYA----GN--------AQPTGGGDRNMAGIPAMTAFRM--
-LDW-R-----GGAGAHVDFAPLCPATGRDAMRQYTMVKTRA-AE-YGFDYYG-G--FTAGA----RYLHHI
FAAIFDRDDASEAEQAGALLRSLMSDA-RAAGYGEYRAHLAYMDFAAAQYGFNDGALLRLSETIKDTLDPNG
ILAPGKQGIWPAAW-------
>a|UniRef90_B5I6J1_53_523/1-471 | Putative uncharacterized protein n=5 Tax=Streptomyces TaxID=1883 RepID=B5I6J1_9ACTN
------------------------------------------------------------------------
-----------------------HTAAAVVMPATVEEVQAVVRIAGEHR----------VPLWTFSQGRNNA
YGGPAPRVPGSVQVSL-RRMNRVLEVNEELAYVVVE-PGVRFFDLYDHLRA-------GGH--KVWSSAPDL
GW-GSVIGNALDHGI----------GYT--V--DG---DHAARLCGLEVVLPD-GS-----LLRTGMGAM--
S--G------------------NRAWHAYPRGFGPTADGLFKQSGL-SIVTRAGVWLMPEPE--CYLSGGVQ
VPRKEDLPVL---I-------DALRPLLLDRT-LQNHPAIGHPLFIAS-V---------MDGAP--------
-T-RAEV-Y----DG---P-------GP---VPE-EAVLRLA--RQMGLG----R--WNMRFALYGT-E-GI
VDARL-ARIRKAL-S-VIPG---V--HVVGEKFA----GHA-----VHDTARDQNAQVQAGIPSLDLMRA--
-LSW-YS----GEGGGHLDFSTVSPLRGQDVVRVHALLDDQL-SG-SGLDYDP-A--MILGQ----RHITNV
AQLYFNPCDEKQTGDAYRLYPELVRAL-AGAGYGVYRTHVDFMDAVADTFDFGDHALRRFNERLKDALDPHG
ILSLGKQGIWV----------
>a|UniRef90_B6HN16_51_583/1-533 | Pc21g22360 protein n=2 Tax=Penicillium TaxID=5073 RepID=B6HN16_PENRW
-----------IPQGIERSRFFFAIDELSNQL-GNENVEV--------NDK-P-L--D-DGWYMEP-PNTH-
--DGMAI-----T-DG-----EDLVASAVVYPGCTDDVQKIVHWANKYL----------IPLHPISMGRNFG
YGGAAPRVRGAVVIDLGKRMNKILDINPDDSTCLVE-PGVSYYALYEEVQR-------RGY-KHLWIDVPDL
GG-GSVLGNALDHGV----------GYT--P--YG---DHWAMHSGLEVVTPT-GE-----VVRTGMGAL--
P--G------------------NNTWQVFPYGFGPFIDGIFSQSNY-GIVTKMGFGLMPNPG--GHESFLYT
FEKEEDLEQL---V-------EIVRPLRISMI-LENAANIRHALQVLA-L---------SGK----------
-P-RSEF-Y----EG---E-------GA---FPR-EKMNQYL--KDHPYG----ACTWLYFGTCYGP-K-ET
RQLKL-DIIHREF-M-KVPG---A--RRIDPEVL----PP--------SDYFWSRDKIASGEPDLEELAW--
-VNW-W-----P-NGGHVAFSPVAPTRGADALRLWQMAKKHW-IA-SGLDFFL-D--FVVGL----RELHLI
VECVYDRDDPKQRSKALEVMRFLIDEA-AEKGYGEYRTHLLLSDQVAGTYSWNDNALMKFNEKLKDCLDPNG
ILAPGRSGIWPARYRGRGWEL
>a|UniRef90_B6QKQ3_47_583/1-537 | Alpha methylacyl-CoA racemase, putative n=1 Tax=Talaromyces marneffei (strain ATCC 18224 / CBS 334.5
-------RGVAIPAGVEKNTFFRAIDELSEQL-GKENVEL--------NDQ-P-L--K-DGWYMEH-PNTH-
--DAMHV-----L-DE-----EELVASAVVYPGSTEEVQKIVLWANKYK----------VPIFPISIGRNLG
YGGAAPRVRGSVVIDLGRRMNKILDINPVDHTCLVE-PGVTFYALYEEIQR-------RGY-KHLWIDCPDL
GG-GSVLGNTLDRGI----------GYT--V--YG---DHWACHSGLEVVLPT-GE-----LIRTGMGAM--
A--N------------------SSSWQIFPYGYGPMADGLFSQSNY-GIVTKLGMTLMPNPG--GYESYLYT
FPNELDLAPL---V-------DIIRPLRIGNI-LENVAQLRHVVQAIA-Y---------SGK----------
-P-RNSY-F----KG---E-------GQ---MSD-ELVREIAR-KELNYG----EFTWLYYGMSYGP-K-EI
RQYKL-DIIHKEF-S-KIPG---A--RRIDPATL----PK--------TDYFWSRDNIAAGIPDFEELRW--
-VNW-Y-----P-NGGHIAFSPVSPVRGADATELWRIARSRA-AE-FGHDIFP-A--FCVGL----REMHLI
VECVFDRDDPDSRKKALACMRAMIDEA-ASKGYGEYRTHLVLMDQIAKTYDFNDHALMKFNERIKDTLDPNG
ILAPGKSGVWPARYRGRGWE-
>a|UniRef90_B8M1T5_19_570/1-552 | D-lactate dehydrogenase, putative n=3 Tax=Talaromyces TaxID=5094 RepID=B8M1T5_TALSN
-------EPFILPPNVTSAQFSKFLKRCREIC-GVENVKV------IEAEE-Q-L--V-DGSYYEP-NKTH-
--DMHHL-----V-DR-----NYFVCSATISPREVPEVQDMMRLCNEFE----------VPVWPVSIGRNTG
YGGAAPRVPGSIVLELGKHMNRVLEVNAEDAYALVE-PGVTFFALHEYLEK-------NNLKDKVWIDVPDL
GG-GSVLGNTIERGV----------GYT--P--YG---DHWMMHCGMEVVLPT-GE-----LIRTGMGAM--
P--NSRD---DVNGIRPDEQKPNRAWQLFNYGFGPYNDGIFSQSSL-GIVVKMGIWLMPNPG--GYQAYMIT
IPTDKDLKTA---V-------DIIRPLRTQMI-LQNVPTLRSILMDAA-V---------AH-----------
-P-RSHF-L----KE---D-------RP---FTN-AELDQIC--KDLDLG----R--WNFYGALYGP-Q-PV
RDVLW-STIKQAF-S-VIPG---A--KFYFPEDR----NE-------PFSVLKTRSLTLQGVPTFDELRW--
-VDW-L-----P-NGSHLFFSPIAKVSGDDAMLQYSVTLKRC-LE-AGVDFIG-D--FVIGM----REMHHI
VCITFNKKDPESKRRAHWLIETLIKDC-AEYGWGEYRTHLAVMDQVALTYDFNDNAQMKLNEQIKDALDPKG
ILAPGKNGVWPKNYNKEEWR-
>a|UniRef90_C7ZCV5_26_572/1-547 | Putative uncharacterized protein n=1 Tax=Nectria haematococca (strain 77-13-4 / ATCC MYA-4622 / FGSC
------VNPLVLPPGTSSTTFQEFIVEVKEIS-GSENVTI------VSSSE-Q-C--N-KQDYLDQ-SKVH-
--DMFHL-----T-GP-----EYFISSALITPRNVAEVQAIVRLCNKFE----------IPLWPLSIGRNIG
YGGAAPRVPGSVTIDLGKHMNKVLKVDVEGAYALVE-PGVTFADLHQYLVD-------HNLRDKLWIDVPDL
GG-GSVLGNTIERGV----------GYT--P--YG---DHFMMHCGMEVILPD-GT-----LVRTGMGAL--
P--NPD----ADPDAPPHEQEPNSAWQLFNYGFGPYNDGIFSQSSL-GIVVKMGIWLMVNPG--GYQSYLIT
IPEDKDLHQA---I-------EIIRPLRTSMV-LQNVPTVRHILLDAA-V---------MG-----------
-N-RASY-T----SS---K-------KP---LND-LELNEIA--KKLNLG----R--WNFYGALYGP-E-PV
RKVMW-DVVKNAF-SAAIPG---V--KFYFPEDM----PD--------NVVLQTRHLTLQGIPTYTELEW--
-VNW-L-----P-NGAHLFFSPIAKVTGDDAMAQYQLTRSRC-EE-ANFDFIG-T--FVVGM----REMHHI
VCLVFDRADEDSCRRAHQLISTLIDDA-ARKGWGEYRTHLALMDQIAGTYSFNNNAQMHLNTLIKDALDPKG
IIAPGKNGIWPKNYD------
>a|UniRef90_D5W7A0_2_518/1-517 | FAD linked oxidase domain protein n=6 Tax=Burkholderiaceae TaxID=119060 RepID=D5W7A0_BURSC
--------PQTLPPNLSAAQFDRALAGWRAIV-GDAHVLN--------SDA-G------------L-AVYI-
--DPFAP-----G-EP-----HAFAASAAVLPASVDEIRAVLRIANQYR----------IPLWTVSTGRNFA
YGGAAPRLTGSVVLDL-QRMNRILEVNETLAYALVE-PGVSYFDLYAHLRD-------KGY--KLWVDPPAA
GW-GSVVGNTLERGF----------GYT--D--YG---DHAAAQCGMEVMLAN-GD-----LLRTGMGGV--
E--I------------------GTAWQLYQPGYGPSFDAMFMQSNY-GIVTKLGVWLMPAPP--AYLLGEIQ
FRREADLEAI---V-------EILRPLRLDAT-IRNHAVIEGGLRRAA-G---------LS-----------
-P-RRQW-Y----DG---T-------GA---MPE-SAVQAML--DKLGVG----R--WNLHFALYGT-P-EL
IDARY-ALIERAF-A-RVPD---A--RLTGARYA----GD--------AQPTGGGDRNMAGIPAMTAFRM--
-LDW-R-----GGAGAHVDFAPICPATGRDAMRQYTMVKARA-AE-YGFDYYG-G--FTAGA----RHLHHI
FAAIFDRDDANQVEQAGALLRSLMSDA-RAAGYGEYRAHLAYMDFAAAQYSFNDGASLRFAETLKDALDPNG
ILAPGKQGIWPAAW-------
>a|UniRef90_E1TAI0_4_518/1-515 | FAD linked oxidase domain protein n=12 Tax=Burkholderiaceae TaxID=119060 RepID=E1TAI0_BURSG
----------NLPPKLSAAQFDAALAAWRAIV-GEQHVVS--------SAA-A------------L-SAYR-
--DPFAP-----G-EP-----EAFAASAALLPSSVDEIRAVLRVANQYR----------IALWTVSTGRNFA
YGGAAPRLTGSVVLDL-QRLNRIIEVNETLAYALVE-PGVSYFDLHAYLRE-------HGY--RLWVDPPAA
GW-GSVVGNTLERGF----------GYT--A--YG---DHAATQCGMEVVLAN-GD-----VLRTGMGAI--
D--T------------------STAWQLYQPGYGPSFDAMFMQSNY-GVVTKLGVWLMPAPP--AYLLGEIQ
FRHETDLEAI---V-------DILRPLRLDET-IRNHAVIEGGVRRAA-G---------LS-----------
-A-RAQW-Y----DG---P-------GA---MPE-SAVSAML--DKLNVG----R--WNLHFALYGT-P-EL
IDARY-AIVQRAF-A-RVRD---A--RLYAKRYS----GD--------AEPSGGGDRNLAGIPAMSAFRM--
-LDW-R-----GGAGAHVDFAPICPATGRDALRQYFMVKARA-AE-YGFDYYG-G--FTAGV----RHLHHI
FAAIFDRDDAAQVEAAGALLRSLMSDA-RAAGYGQYRAHLAYMDFAAAQYSFNDGALLRLSETIKDALDPNG
VLAPGKQGIWPAAW-------
>a|UniRef90_F6ILX7_9_513/1-505 | FAD linked oxidase domain-containing protein n=3 Tax=Sphingomonadaceae TaxID=41297 RepID=F6ILX7_9SPH
---------------VDASTFNKALDELAAVV-GKEWVFL--------DEL-P------------L-SAYR-
--DAYSP-----L-AD-----GEMLPSAAVAPDGVEQIQKILAVVNAYK----------IPVWTIGTGRNFA
YGGPAPRKSGYVMLDL-RRMNRVIEVNEKYGYALVE-PGVSYMQLYRHLRQ-------IGS--KLWIDPAAP
AW-GGVMGNALEHGA----------GYT--P--YG---DHFVMQCGMEVVLAD-GE-----IVRTGQGAL--
A--G------------------SKHWQVTKHVAGPHFDGMFTQSNF-GVVTKMGIWLMPEPP--GYKPFMIT
YQKEEDLEAI---F-------EVTRALKVNQI-IPNAAVAVDLLWEAS-A---------KT-----------
-T-RRHY-Y----DG---K-------GP---LPP-SIRAKIA--SDHDLG----M--WNYYGALYGP-P-PV
IENNW-KVVEDAL-M-SIPG---A--KVHF--DR----KN--------DPAWDYRVRLMRGEPNMTEFSI--
-MNW-I-----G-GGGHINFSPISAPSGSEALAQYKLIKQRC-ND-HGFDYIG-E--FLVGW----RDMHHI
LMIMYDRADETMRKSAYDLFGLLVDEA-AEAGFGEYRTHLAFMDQIARTYKHNDGALWDLHHRLKDVLDPNG
ILSPGKQGIWPK---------
>a|UniRef90_G2IRB7_5_516/1-512 | Putative FAD-linked oxidase n=1 Tax=Sphingobium sp. SYK-6 TaxID=627192 RepID=G2IRB7_9SPHN
-----------FPPNLDAPRFSRALKAFAGVV-GSQWVLS--------SEE-D------------R-ASYV-
--DPYAL-----G-DG-----LNHAASAAIAPASAEEVQALVRLANEHK----------VPLWPTARGKNLG
YGWAAPAMPGTVVLDL-GRMDRILDVDVKFGHCLVE-PGVGFYDLYNFLRE-------NDI--PLWMSLPGN
AW-GSVMGNALERGL----------GYT--P--YG---DHAAKICGMEVVTPT-GD-----LMRTGMGAM--
A--G------------------SKTWQSYQHGFGPSWDQAFVQSNF-GVVTKMGLWLMPEPE--MTLRAKIE
LPQADDIGWA---I-------DELHQLRLNNV-VDHNFVFGNYLHDAA-V---------LS-----------
-Q-RSEW-Y----DG---K-------GA---LPD-AIADKMM--KHYDIG----W--WRFSLGIYGH-E-GI
VRAKE-QLIRKAL-E-PHLG---K--PIEFEEWH----RG------------EPLDRAAARAPSATALQI--
-VNW-W-----GGRGGHMGFSPVMPPDGALARKTFRAMKARF-EE-HGLDYYT-S--FTMGH----RHINNV
NILLYDRDDADMVSRARKLFHTLIGDA-KAAGFGEYRTHLDFMDPVSKSFDFNGGALGRFNETVKNAIDPNG
IIAPGKNGIWPAPYKT-----
>a|UniRef90_G2QZK4_1_447/1-447 | Uncharacterized protein n=1 Tax=Thielavia terrestris (strain ATCC 38088 / NRRL 8126) TaxID=578455 Re
------------------------------------------------------------------------
------------------------------------------------------------------MGRNIG
YGGTAPRVPGSVVIDLGRRMNRILNIDAENASCLVE-PGVSYFALYEEIQR-------RKL--PLWIDTPDV
GG-GSVLGNAIDRGV----------GYT--P--YG---DHFANHCGMEIVLPN-GE-----LLRTGMGAL--
P--GKDGAD-------------NPTWQSFQPAYGPYVDGIFSQSNF-GIVVRMGIWLMPEI---GHQSYVIT
FPREEDFPEI---V-------EIIRPLAQQRI-LGNIPQLRHVIQELA-T---------TAR----------
-P-KSDF-Y----SG---P-------GP---IPR-EAIREHA--AKLPLG----DVSWVFYGTQYGD-A-AS
IAKQL-DVIRTAF-S-KIPG---A--KMLLPEDL----PA--------DHYLHSRVSVCSGVPVLRELDW--
-LNW-V-----P-NAAHLFFSPIVPTRGRDAKIVHDIVVRLH-AK-HGLDLIP-T--LCVAG----REMHYI
VNIVYDRSSLDEKRRAAACMREMIAEA-AAEGYGEYRTHILFADMVAGTYNWGQNALMRFNETIKDALDPNG
ILAPGRNGIWPKRFRGKGWE-
>a|UniRef90_G2R0B3_52_585/1-534 | Uncharacterized protein n=1 Tax=Thielavia terrestris (strain ATCC 38088 / NRRL 8126) TaxID=578455 Re
----------VVPQGIERDDFLKALAELKELL-GDGNVEI--------NDK-P-L--R-DGWYMEH-PNTH-
--DMMTI-----L-DE-----EEFVASAVVYPGSTEEVQQVVLWANKHR----------VPIFPISMGRNLG
YGGAAPRVRGSVTVDLGRRMNKILDINAEDYTCLVE-PGVSFYALYEALKE-------RGLEEHMWIDTPDL
GG-GSVIGNTVDRGV----------GYT--P--YG---DHWACHSGLEVVLPT-GE-----VIRTGMGAL--
P--N------------------NNTWQAFPYGFGPYSDGIFSQSNF-GIVTKMGMTLMPNPG--GYESFMYT
FPNDDDLAQL---I-------DIIRPLRISNI-LENVAQVRHVTQYIA-A---------SGH----------
-P-RSKF-Y----TG---P-------GP---VPQ-DVIRAAA--AETPVG----DHAWAYYGMAYGP-A-HI
RAHKL-ALIDREF-R-RIPG---A--RRIDPATL----PA--------DEYFWSRDRVARGVPDIHELRW--
-VNW-A-----P-NGAHIAFSPVSPIRGADARRLFALGRRLH-DK-YGIDFFP-A--FCVGL----REMHLI
VEIVFDRDDAANKAAALACLRDLVDEA-AREGYGEYRTHLVLMDQVAGTYSWNDGALMKFNERLKDALDPNG
ILAPGRCGIWPRRYRGRGWE-
>a|UniRef90_G8MEF5_47_518/1-472 | Putative flavoprotein subunit p-cresol methylhydroxylase, PchF n=4 Tax=Burkholderia TaxID=32008 RepI
------------------------------------------------------------------------
-----AP-----G-DA-----LAHAPSAVVLPRDVEGVRAALDVANRYG----------VPLWTVSTGRNFA
YGGAAPRLRGSVVLDL-RRMNRIIEIDETLGYALVE-PGVTYYDLHRAL-G-------SPR--RFWLDPPAA
GW-GSVVGNTLERGY----------GTT--P--YG---DHAANQCGMEVVLAN-GD-----VVRTGMGAM--
S--A------------------SRAWQVFKSGFGPSYDGMFMQSSF-GVVTKLGIWLMPAPE--GYMICRYA
FAREDDLERV---V-------DTLRPLRMDGT-IQSNAVIESAVRWAA-G---------VS-----------
-T-RKQW-Y----DG---D-------GA---MPD-NAIDAMA--RKIGIG----R--WNLRFCLYGP-P-SL
VKARR-DIVHARF-A-PIAG---A--TLFEMPYR---DAD--------VEPEGGGDRAQVGIPGLEAFRL--
-LDW-R-----GGSGAHIDYSPICPPLGRDAAKQARMVRERA-AQ-FGFDYYG-G--FTAGE----RAMHHI
FAAIFDRDDPRQSRNAGALIETLIRDA-GAAGYGQYRAHLAYMDLAAAQYDFNDHALMRLSNTIKTALDPNG
ILSPGKQGIWPT---------
>a|UniRef90_H6C099_43_573/1-531 | Glycolate oxidase n=1 Tax=Exophiala dermatitidis (strain ATCC 34100 / CBS 525.76 / NIH/UT8656) TaxID
----------VLPPGVTREKFNAAIAELRNIV--DDDVTL--------VDG-D-L--D-DGWYLHR-PLSH-
--DAFAL-----D-QD-----DYFVNSAICAPGNVQQVQAIMRWANKWL----------IPIYAISMGRNFG
YGGASGRVKGSVLVDMGRRMNSVIELNENSAFCLLE-PGVTYYKLYDEIQK-------SGK--KLWVDVPDL
GG-GSVIGNALDRGV----------GYT--P--YG---DHFGMHCGMEVVLPN-GD-----VVRTGMGAL--
P--DPNNSHGS-----------ANTWQLFPYGFGPYSDGVFTQSNY-GIVTKMGFWLMPDPG--GHQTFQIT
FPREEDLYDI---V-------EIMRPLKIKNI-IPNVPHLRHIVQEAS-I---------YG-----------
-D-RKTY-W----QG---Q-------GP---IPH-DKIEELIVPKFSWVG----SFRWILYICVYGP-E-PI
RKANI-EVISQEF-S-KIPG---A--RVMFPEET----PE--------YSYLRSRVKIYSGTPDLRELDW--
-VLW-L-----P-NGSHTAFSPISPLTGEDAMKQYEFTKRLH-QK-WGFDYFP-T--FCPGP----REMHHI
VMIIYDRGDPDSKRRARLMMEELVVEG-AKIGMGEYRTHLALQNQVMATYNWNNGALLKFNNLLKDALDPNG
VVAPGKSGIWGQ---------
>a|UniRef90_I4EYC0_5_525/1-521 | Vanillyl-alcohol oxidase n=2 Tax=Modestobacter marinus TaxID=477641 RepID=I4EYC0_9ACTN
-----------LPPGLAEPDFDTAIARFREVV-GDKYVVT--------EDG-D------------L-ARYR-
--DPYPV-----G-SE-----PATGASAAISPETTEQVQEIVRIANEVG----------IPLSPISTGKNNG
YGGGQPRLSGAVVVNTGERMNRILEVNEKYGYALLE-PGVSYFDLYEYLQA-------NAP--SLMLDCPDL
GW-GSVVGNTLDRGV----------GYT--P--YG---DHLMWQTGLEVVLPT-GA-----VMRTGMGAV--
P--G------------------SNTWQLFQYGFGPFPDGLFTQSNL-GIVTKMGIQLMQRPP--ASTTFVIT
FDAEEDLAQV---V-------DIMFPLRVNMAPLQNVPVLRNIILDAG-V---------VS-----------
-K-RTEW-Y----DG---D-------GP---LPA-EAIERMK--SELGLG----Y--WNLYGTVYGP-P-PV
VEQYL-GMIRDAF-L-QVPG---S--QFSTHHDR--DEATD-----RGAHVLHDRHRINNGIPSLDEMKL--
-LEF-V-----P-NGGHLGFSPVSAPDGADALRQAQMVRQRA-DE-YGQDYAA-Q--FIVGL----REMHHI
ALLLFDTSKAEQRQRALDLARVLIDEA-AAEGYGEYRTHNALMDQVMATYNWGDGALREFHEAIKDALDPNS
IMAPGKSGIWGRKYR------
>a|UniRef90_J4UFM5_3_544/1-542 | Uncharacterized protein n=2 Tax=Trichosporon asahii var. asahii TaxID=189963 RepID=J4UFM5_TRIAS
-------QPLILPPGIDAPTFARYLDEVRGIV-GADNIDI------ITGEH-Q-F--V-KTDYMDP-AKEH-
--DMHPV-----F-DK-----DYFVSSAVVAPRSVPELQAIMKVCNDFK----------VPVWPFSIGRNIG
YGGTAPRVPGSVGLDMGRHMDRVLEVNEKDAYCLVE-PGVTFHDLYDDLVR-------RGLEDKLWIDVPDL
GG-GSVIGNTIERGV----------GYS--P--YG---DHWMMHCGLEVVLPN-GE-----LVRTGMGAL--
P--EPG----ADQGQSPDQQKPNRCWQLFNYGFGPYHDGIFSQSNY-GIVTKMGLWLMPNPG--GYQAYSIT
FEKEDDLPAI---V-------ETVRQLRICMI-IQNVATIRSLLLDAA-C---------LD-----------
-T-KEGY-C----PGVK-D-------RA---LNE-AEMDDIQ--RKTGLG----R--WIFYGALYGP-D-PV
RDALW-GAIKGAF-S-QIPG---V--KFYLHEEG---RPA--------PGVLDIRSKTMRGIPTYDELKW--
-VDW-V-----P-NGAHFFFSPIAEVRGDAATKQYQISKKRL-VE-AGFDVIV-D--FIIGM----REMHHI
ICVVYDRTKPEERARAVEVVRRLIDEC-AAEGWGE------------CTYNFNDNALMKLSEKIKDTLDPNG
ILAPGKNGVWPSTYDKSKWQL
>a|UniRef90_J4WL40_18_563/1-546 | Aryl-alcohol oxidase/vanillyl-alcohol oxidase n=2 Tax=Beauveria bassiana TaxID=176275 RepID=J4WL40_B
-------EPISLPPSTSSAKFHEFLRRASAIV-GDENLVV------VAGQD-Q-L--Q-QQDYMDR-SKVH-
--DMFNI-----L-EK-----KTFLHSCTVAPKDVPGVQDIMRLANEME----------LPVWPFSMGRNLG
YGGAAPRVSGSIGLDMGKHMNKVLKVDADSAYALVE-PGVSFFDLHQYLVD-------HELRDKVWADCPDL
GG-GSVIGNTIERGI----------GYT--P--YG---DHWMMHCGLEVVLPD-GS-----LIRTGMGAL--
P--NPK----ADKNAPPHEQEPNECWQLFNYGFGPHLDGIFSQSNM-GIVTKMGVWLMPNPG--GSQTYMIT
FPRDDDLNRI---I-------EIMRPLRVSMV-LQNVPKLDNILVSAA-M---------EG-----------
-T-RSSY-T----NS---K-------EL---LTD-AELDAIA--EKLGLG----R--WNFYGCIYGP-P-EV
REILW-KVIKGAF-S-QIPG---A--QFYFPEDR----PH--------DKALQTRKNTFVGIPSITELDW--
-VSW-L-----P-NGGHLFFAPIAKLTGDDAEAQYELTRRRS-EE-FGFDFLG-A--FLVGV----REIHHI
VCIIFDREDPEMRTRAHKLIKLLIQEA-ADRGWGEYRAHLALMDQVAGTYNFNNGAHMKLSEKIKDALDPKG
ILSPGKNGVWPTAYKQ-----
>a|UniRef90_K2RQU7_5_554/1-550 | FAD-linked oxidase n=1 Tax=Macrophomina phaseolina (strain MS6) TaxID=1126212 RepID=K2RQU7_MACPH
-------RPLALPPGISQQVFENFIDRVRQAA---PDVTI------VQSAD-Q-F--Q-DGGYKEQ-PYSH-
--DPFYV-----R-EK-----DAFIASAFVCPRSVDEVQHVVRVAGDFG----------IPIWPTSLGRNLG
YGGAAPRVRGSVVLNLGKHMNRILEVDVEGAYALVE-PGVTFEQLHNYLVE-------RKLRDKLWVDVPDL
GG-GSILGNTLERGV----------GYT--P--YG---DHFMTHSGLEVVLAN-GE-----LLRTGMGAL--
P--APKSE--TKGATKLHEEPGNKCWQLFPYGFGPYNDGLFSQSNL-GIVTKLGLTLMPAPG--GYQSYLIT
IPKDEDLRKA---V-------EVIRPLRLNMI-MQNVPTLRYVLLDAG-F---------HG-----------
-H-KSDY-T----SS---E-------EP---IDE-AGIDAIS--KKLSLG----R--WNFYGALYGP-E-EI
RNAHW-RLIKEAF-S-AIAG---A--QFFFPEDI----KE--------YCVLHNRHNVLQGIPSYEELRW--
-VDW-L-----P-NGAHIAFSPISKISGDDAMRQFTLVKQRC-HA-AGFDYMG-T--FTVGL----REMHHI
VEIVFNRKDPAQRRKAEKLIRDLIAEC-AALGWGEYRTHLAFMDQIAETYNWNDNAQMRFNETIKNALDPKG
ILAPGKSGVWPTRFAELKAK-
>a|UniRef90_K9FV52_164_586/1-423 | Vanillyl-alcohol oxidase n=2 Tax=Penicillium digitatum TaxID=36651 RepID=K9FV52_PEND1
------------------------------------------------------------------------
------------------------------------------------------------------------
-------------------------------FLIVECKGVTFHGLYDYLVA-------NNLRDKLWIDVPDL
GG-GSVLGNTTERGV----------GYT--P--YG---DHWMMHCGMEVVLPN-GE-----LLRTGMGAL--
P--DPQRP--ETMGLKPEDQPWNKTAHLFPYGFGPYIDGLFSQSNM-GIVTKLGMWLMPNPG--GYQSYLIT
LPKDDDLKQA---V-------DIIRPLRLNMA-LQNVPTIRHILLDAA-V---------LG-----------
-D-KASY-S----PK---T-------EP---LSN-EDLDRIA--KQLNLG----R--WNFYGALYGP-E-RI
RSALW-ETVKEAF-S-VIPG---V--KFYFPEET----PE--------NSILRVRDKTMQGIPTYDELKW--
-IDW-I-----P-NGAHLFFSPIAKVAGEDAMLQYGITKKRC-QE-AGLDFIG-T--FTVGM----REMHHI
VCIVFNKKDNEQKKKVQWLIRTLIDDC-AANGWGEYRTHLAVMDQIMGTYNWNNGSFLKFNEVIKNAIDPNG
IIAPGKSGIWPAKYSQVGWKL
>a|UniRef90_M2N193_55_588/1-534 | Uncharacterized protein n=1 Tax=Baudoinia compniacensis (strain UAMH 10762) TaxID=717646 RepID=M2N19
----------ALPQGVSRTTFNTAIVELTQQL-GAANVEL--------NDK-PAV--D-NGWYMEH-PNTH-
--DMMHV-----T-DE-----DALVASAAVYPSSTAEVQLIVRWANQYR----------IPIFPISMGRNLG
YGGAAPRVRGSVVVDLGKRMSNILNIDPDDYTCLLE-PGVSFYALYEAIKA-------KGY-DHMWVDTPDL
GG-GSVIGNTLDRGV----------GYT--P--YG---DHWATHAGLEVVLPT-GE-----IIRTGMGAL--
P--G------------------SNTWQAFPYGFGPVQDGLFSQSNF-GIVTKMGMTLMPNPG--GHESFMYA
FERDSDLAPL---I-------EIIRPLRICNV-LENVAQVRSAVQTIA-V---------QGR----------
-P-RTDF-F----TG---S-------GA---IPQ-EVIDKEV--SKLPCG----KCAWLYYGMSYGP-A-YI
RQYKL-DAIDKEF-R-KIPG---A--RKVDPQTI----PR--------DNYFWSRDQIAAGVPDLEELLW--
-CNW-V-----P-NGSHIAFSPVSPIRGKDAKQLMELARRRH-TE-HKIDLFP-A--FCVGL----REMHLI
VEIVFDKTKPEARKAAMDCMRGMVDDA-AKLGYGEYRTHLALMDQVAGTYNWNDNALMKLNERLKDALDPQG
ILAPGKSGIWPKRYRARGWE-
>a|UniRef90_M5FTW7_50_588/1-539 | Vanillyl-alcohol oxidase n=1 Tax=Dacryopinax primogenitus (strain DJM 731) TaxID=1858805 RepID=M5FTW
-------PLPVLPPDVDRPTFNAAIQELREGL-GEEWVVL--------NTE-E-L--D-DGWYMEH-PNTH-
--DAHHV-----F-PP-----WDLVSSGVCYPSSTADVQLIVRWANKYL----------IPIHPISLGRNFG
YGGAAPRVRGSLIIDLGKRMNRVLKLDGENCSALLE-PGVTYFSLWETIRA-------SGL--DLWVDVPDL
GG-GSVLGNACDRGV----------GYT--P--YG---DHWANHCGLEVVLPT-GE-----IVRTGMGAL--
P--GKEGED-------------NPTWQSFQYGYGPFLDGIFSQSNY-GIVTTMGVWLMPAT---QHTSYMLT
FAEEESYPEI---M-------SLIRPLAINKV-LGNVPQLRHAIQELT-I---------TGL----------
-S-RASI-W----DQ---P-------GS---VPP-EVVRKEV--AKLPCG----ECSWVFYGTVYGP-A-AF
RAQQL-KTIKRQF-F-QLPG---T--RLFLPSDV----PS--------THYLHSRALVCSGQPVLRELNW--
-LAW-V-----P-NGAHVAFSPICPTGGEHVKKLYEMCKRRC-KE-FGLDFFP-T--LCVAS----REAHVI
VELVYDKSSPSSKHAAYTCIRTLIADA-ARAGYGEYRTHLVFSDQVAGTYNWNGGALMKLNERLKDALDPRG
VLSPGRNGIWPRRFRDKGWE-
>a|UniRef90_M5GGI2_57_587/1-531 | Vanillyl-alcohol oxidase n=1 Tax=Dacryopinax primogenitus (strain DJM 731) TaxID=1858805 RepID=M5GGI
----------VLPPDITRERFNEAVAELRKEI-GEANVEL--------NDK-P-L--V-DGWYMEH-PNTH-
--DAFHI-----L-EQ-----DDTVSSATIYPGSTEEVQTTVRWANKYL----------IPIYPISMGRNLG
YGGAAPRIRGAMVLDLGKRMNKVLKIDPDNCSCLVE-PGVSYFALYEAVQA-------TGY--PLWIDTPDL
GG-GSVLGNAVDRGV----------GYT--P--YG---DHFGCHCGMEVVLPT-GE-----VVRTGMGAL--
P--GKDGED-------------NPCWQSFQYGYGPYNDGIFTQSNF-GIVTKMGFWLMPAT---EHTSYLIT
FRDEDQYPQI---M-------QTIRPLAINKV-LGNVPQLRHVIQELA-V---------TGK----------
-P-KSHF-Y----DG---E-------GP---IPR-EVIRKWA--KDMPCG----DCSWVFYGTVYGP-D-DF
RKGQL-DIIRREF-G-KIEG---S--RLMLPEKL----PQ--------DHYLHSRVSVCSGVPVLRELDW--
-LNW-L-----P-NGAHLFFAPIAPTSGEDVKKLFELCRKRH-EE-YGIDLFP-T--LCVAS----RESHVI
VNLVYDRSSPASKKAAYDCLRAMISDA-AAGGYGEYRTHILFADQVANTYNWGGGALMKLNETLKDALDPNG
ILAPGRNGIWPERYR------
>a|UniRef90_N1PKM5_32_581/1-550 | Uncharacterized protein n=1 Tax=Dothistroma septosporum (strain NZE10 / CBS 128990) TaxID=675120 Rep
-------RPLRLPPNTSLTKFKDFMKSIEDIV-GVDNATV------VSSDA-E-L--Q-REDYMEP-SKAH-
--DMYYI-----A-EK-----EYFVSSAVVAPRDVAEVQTIMRLCNEYE----------IPVWPFSIGRNVG
YGGAAPRVPGSIGLDMGRNMRKVLEVNEDGAFAVVE-PGVTYMDLHNYLVE-------RNLRDKLWIDVPDL
GG-GSVIGNAVERGV----------GYT--P--YG---DHWMMHCGMEVVLPD-GT-----LWRSGMGGL--
P--NPK----ADTKARPEDQAWNETFGLFNYGFGPYNDGIFTQSSL-GIVVKMGIWLMVNPG--GYQSYLIT
FPKDSDLHKA---V-------EIIRPLRVGMV-LQNVPTMRHILLDAA-V---------MG-----------
-N-RKSY-K----ES---D-------EL---LTD-EEMDDIA--RKLNLG----R--WNFYGAVYGP-E-PV
RQVML-QVIKQSF-L-SIEG---A--KYYEPQDM----PD--------NIVLQTRHNTLQGIPSTTELKW--
-VDW-L-----P-NGSHLFFSPIAKVSGDDAVAQYEITRRRC-EE-AKFDFIG-T--FVIGM----REMHHI
VCIVFDRKDPDSRRRAHWLIETLIDDA-AARGWGEYRTHLAVMDQIAKTYSFNNHAQLRLNEKIKEALDPKG
ILSPGKNGVWPKHMNAEDWK-
>a|UniRef90_Q0SBK1_4_521/1-518 | Probable vanillyl-alcohol oxidase n=7 Tax=Rhodococcus TaxID=1661425 RepID=Q0SBK1_RHOJR
----------TLPPGVSDERFDAALQRFRDVV-GDKWVLS--------TAD-E------------L-EAFR-
--DPYPV-----G-AA-----EANLPSAVVSPESTEQVQDIVRIANEYG----------IPLSPVSTGKNNG
YGGAAPRLSGSVIVKTGERMNRILEVNEKYGYALLE-PGVTYFDLYEYLQS-------HDS--GLMLDCPDL
GW-GSVVGNTLDRGV----------GYT--P--YG---DHFMWQTGLEVVLPQ-GE-----VMRTGMGAL--
P--G------------------SDAWQLFPYGFGPFPDGMFTQSNL-GIVTKMGIALMQRPP--ASQSFLIT
FDKEEDLEQI---V-------DIMLPLRINMAPLQNVPVLRNIFMDAA-A---------VS-----------
-K-RTEW-F----DG---D-------GP---MPA-EAIERMK--KDLDLG----F--WNFYGTLYGP-P-PL
IEMYY-GMIKEAF-G-KIPG---A--RFFTHEER-----DD-----RGGHVLQDRHKINNGIPSLDELQL--
-LDW-V-----P-NGGHIGFSPVSAPDGREAMKQFEMVRNRA-NE-YNKDYAA-Q--FIIGL----REMHHV
CLFIYDTAIPEAREEILQMTKVLVREA-AEAGYGEYRTHNALMDDVMATFNWGDGALLKFHEKIKDALDPNG
IIAPGKSGIWSQRF-------
>a|UniRef90_Q2G4B1_45_519/1-475 | FAD linked oxidase-like protein n=4 Tax=Novosphingobium TaxID=165696 RepID=Q2G4B1_NOVAD
------------------------------------------------------------------------
-----AP-----G-ST-----EEWPASAAVAPANVEEVRAIVRLANEHK----------VPLWPVARGKNLG
YGTAAPRMEGTVVMDL-GRMNKVLELDHKLAYCVVE-PGVGFFDLYDQIQR-------EKA--PLWMSVPGN
AW-GSVLGNALEHGI----------GYT--P--YG---LHARNLCGIEAVLPD-GD-----LVRTGMGAM--
K--D------------------NPSWHLFPMSYGPTWDLAFSQSNL-GIVTKAGVWLQPAPE--ASLELVWD
IPEVDDIAWV---V-------DTITPLKISGL-IDQNVFIPSWLGKMV-L---------KG-----------
-Q-RKDF-W----DK---P-------SA---IPE-WRVAELL--KQYKLG----Y--WQVALRLYGE-E-TV
VKARA-DVVKAAM-K-RHLD---A--APAEHWWR----QG----------DPIGQYETTMGVPSAVPLQM--
-SDW-I-----GGRGAHMGFSPVVPATGKHVLDQMHRSRKII-AD-FDVDFYA-S--FTIGG----RFANNV
NMLMYDRDNADEVAKMRKLFDALIVES-AKAGYAEYRTHLGWMDPVMETFDFNGHALRRFDEKVKSALDPNG
IIAPGKQGVWPANYAAM----
>a|UniRef90_Q2G889_48_515/1-468 | Vanillyl-alcohol oxidase n=1 Tax=Novosphingobium aromaticivorans (strain ATCC 700278 / DSM 12444 / C
------------------------------------------------------------------------
--------------DV-----TANMASAIVAPLGLDQITRIIGIARDHR----------IPVWAISTGRNLA
YGGSAPRKHGTLTLDL-KRNNRILEVNEELAYAVVE-PGVSFFQLYRHLRE-------TGS--KLWIDTPSP
GW-GGIMGNMLERGV----------GYT--P--YG---DRFMWQCGMQVVLAD-GT-----VVDTGMAAQ--
E--G------------------APGNHTYRYGGGPWIDGIFTQSNF-GIVTKVGIQLMPEPP--GYRPFLVT
FAEDDDIEPV---S-------DLIRPLKMTHI-IPNAAVTCSLNLEAA-T---------SL-----------
-D-RTKY-H----SD---S-------GP---VPE-AGRRRMM--EDLGVG----K--WNFYAALYGP-E-PV
MDAHW-EVIRDSF-S-SVKG---A--RFFTEEDR----KN--------DVVFGYRTQLMRGEPNMTEFGI--
-LNW-M-----P-NGAHLGFSPVAPVDGKTALDQYRLAEAIC-NR-HGFDYTG-M--FIVGF----RAMHHI
VEPIFSRSDEDQRGRVVSMVTELIDEA-AKRGYGEYRGHLSFMDQIAGTYGWGDDALMKLSQRIKRALDPSG
IMAPGKSGIWSD---------
>a|UniRef90_R7Z0I0_6_558/1-553 | Uncharacterized protein n=1 Tax=Coniosporium apollinis (strain CBS 100218) TaxID=1168221 RepID=R7Z0I
-------RPMRLPPGMSLDQFSRFVTRAHDIC-GAENVRI------IEKSD-P-L--H-DGSYMDP-CKGH-
--DMHAV-----L-EK-----DYFVASAVIFPREVPEVQALMRLCNEFE----------VPVWPYSIGRNTG
YGGAAPRVPGSIAMDLGVHMNKILDVNVDDATALVE-PGVTFMGLHQYLEK-------HKLRDRVWLDVPDL
GG-GSIIGNAVERGV----------GYT--P--YG---DHWMMHCGLEVVLPS-GE-----LIRTGMGAM--
P--DSDDP--SIQRMRPDQQPPNRAWQLFNYGFGPYNDGIFTQSSL-GIVVKMGIWLMPNPG--GYQAYMIT
LPSDAALSAA---L-------DLTKPLRVGMV-LQNVPTFRHILLDAA-V---------YG-----------
-P-KSTY-S----DS---D-------KP---LTE-DDLDAIA--KKLDLG----R--WNFYGAVYGP-E-PV
RSVLL-SVIKDSY-L-SIPG---T--RFYLPEDR----NE-------PRSVLKTRSNTLQGIPSLDELRW--
-VDW-L-----P-NGAHLFFSPIAKISGADAMAQYDITAARC-RE-AGLDFIG-T--FVVGM----REMHHI
VCIVFNREDPSSRKRAHWLIRTLVDDC-AKRGWGEYRTHLALMDQIAGTYNFNDNAQMKLNETIKNALDPKG
VLAPGKNGIWPKSYNKADWA-
>a|UniRef90_S5TZ11_5_517/1-513 | 4-cresol dehydrogenase (Hydroxylating) n=3 Tax=Cycloclasticus TaxID=34067 RepID=S5TZ11_9GAMM
-----------LPQGITLGQLNAAIAEIEKVV-GKEYVYL--------DDI-KE-----------L-RSYR-
--DPYNT-----T-ND-----ADFAPSAAVAPHNVEQIQKILAIVNNYK----------IPVWTISTGKNFA
YGGPAPRKPGYIVLDL-KLMNRILEVNEKHGYAIVE-PGVSYYDLYNYLQE-------RGS--KLWIDCAAP
AW-GGIVGNTSEHGA----------GYT--P--YG---DHLLMQCGMQVVLAD-GT-----VVETGMDTT--
A--N------------------SKTGGLYKYGQGAAIDGLFTQSNF-GVITRMGIWLMPEPP--GYTPFMIT
LENEHDLETV---T-------DLSLPLRVNQV-IHNAPMTVDLLWEAA-M---------SV-----------
-S-RSQY-Y----TG---K-------GP---MPD-SHRKKMA--KDLDLG----I--WNYYGAVYGP-G-PM
MKNNM-DVIRDTF-G-SIPG---A--KFHYDDTR----KG--------DPGWDYRVKLMKGVPNMTEFSL--
-LNW-V-----G-GGGHINFSPISAADGKSSMNQYKMIEKRA-HE-YGFDYIG-E--FLIGW----RDQHHI
FMLMFNRMSPEEKKRAHDLFAILVDEA-AALGYGEYRTHLSFMDQIAGTFSWNDNALWDTHHALKDELDPNG
ILSPGKQGIWPKN--------
>a|UniRef90_S7Q4Y0_44_578/1-535 | Vanillyl-alcohol oxidase n=1 Tax=Gloeophyllum trabeum (strain ATCC 11539 / FP-39264 / Madison 617) T
---TENRRKVAVPPGHTAKSLEEALLDLANIL-GQEWVKL--------NDV-P-L--I-DGDYHAV-PLSH-
--DSYHI-----L-DP-----GDFVASAVCWPANTEEVSKTVVWANKWK----------VPIWPLSIGRNLG
YGGSAPRVRGSVVLDLGRRMNKVLNVDVENAVCLIE-PGVQYVTLYEYLQS-------IGVGNDLWIDVPDL
PG-GSVMGNALDRGV----------GYT--P--YG---DHWAHHIGMEVVTPT-GE-----IIRTGMGSM--
E--G------------------SECWQLFRYGFGPHQDGIFTQSNF-GIVTKMGMELLPNPG--GVRVFMAA
FPKYADLHEA---I-------EVIRPLMIRKV-IGNVPMVRLGLQDAS-L---------YK-----------
-T-RDDFEL----DE---R-------GV---VKP-ESAQKVI--EELNTG----A--WVFYAALYGP-D-EV
TLAKY-QYIQEQFHR-RIPN---T--KFYQREDV----PE--------NHYLHNYARFTTGIPTWRELDR--
-MKW-I-----P-NAAHLFFAPLSANNGKDAGRQANMFRARM-EE-YGFNYLG-T--FFIGT----RAMHHV
ISFMYNRKDVAEKKKALACIRALIADA-ASIGVGEYRTHLALQDQVAKTYNWNNGAIMKFNEQLKDALDPNG
ILQPGRSGIWPKDYR------
>a|UniRef90_S8C7C5_51_582/1-532 | Uncharacterized protein n=1 Tax=Dactylellina haptotyla (strain CBS 200.50) TaxID=1284197 RepID=S8C7C
----------VLPPDVDRATFNKAWSDLKRLL-GDENVDL--------NDK-P-L--I-DGWYMEH-PNTH-
--DAFHI-----L-DQ-----EDLVSCGTAYPGSTEDVQKIVKWANRYL----------IPVYPISMGRNLG
YGGAAPRLRGSLLVDLGKRMNKVLNIDGHNASCLIE-PGVSYFGLYEAVQK-------SGH--PLWIDTPDL
GG-GSVMGNALDRGV----------GYT--P--YG---DHFANHCGMEIVLPN-GE-----VLRTGMGSL--
P--GPNGTD-------------NPCWQAFQHNYGPSMDGMFTQSNF-GIVTKMGMWLMPAT---GHQSFMVT
FQRDDDFEQI---I-------EVIRPLALNRV-IGNVPQIRNVIQELA-V---------TGK----------
-P-RSAF-Y----DK---K-------SP---MPR-EVIRQHA--KKMPFG----DVSWFFYGTVYGD-D-ET
IAKSL-KTIKDAF-A-KVPG---M--QFKLPQEL----PA--------DHYIQDRVDVCSGKPVLRELDW--
-LNW-V-----P-NAAHLFFSPIVPTKGRDARLVHELVTSLH-KK-WGFDSFP-T--WCVLG----RELHYI
ANIVYDRADADAKRRAMGLMREMIAKA-AAEGYGEYRTHLIFQDQVASTYGWNNQALNKFNECIKDAVDPNS
IMAPGRNGIWGQRYKN-----
>a|UniRef90_U4L383_53_591/1-539 | Similar to Vanillyl-alcohol oxidase acc. no. P56216 n=1 Tax=Pyronema omphalodes (strain CBS 100304)
----------ILPPDVTRETFTTAISELQNLL-GNGNVEV--------NDK-P-L--V-DGWYMEH-PNTH-
--DAFHL-----V-DQ-----EDLVSSAIVYPGSTEEVSIILKWANQHL----------IPIYPISMGRNLG
YGGAAPRLRGSVVVDLGRRMNKVLNIDGDAATCLVE-PGVSYFKLYEEVQK-------TGL--PLWIDTPDL
SG-GSVLGNCIDRGVIMGADCGWGKGYT--P--YG---DHWANHCGMEVVLPN-GE-----VLRTGMGAL--
P--GRDDAD-------------NPTWQAFQHAYGPSVDGIFSQSNF-GIVTKMGMWLMPAT---EHQSYCIS
FPKDDDFEQI---V-------EIIRPLALQRI-LGNIPQLRNVIQEIA-T---------TAK----------
-P-RSHW-F----KE---K-------GV---MPR-ELIREIA--KTLPCG----DCAWVFYGTVYGP-E-ET
RNRQL-EIIKKEF-A-KIPG---S--VFKLPQDL----PD--------DHYIHSRVKINSGTPELKELDW--
-LNW-L-----P-NAGHTFFAPITPTKGKDANIVYDIVTRLH-HK-WGFDCFP-T--WCVAG----REMHFI
ANVIYDRGDPDAKRRVNGMMHEMIQTC-AKEGYGEYRTHLLYQDVVAKTYGYGNQVLMRFNEMLKDTIDPNG
ILAPGRNGIWPKR--------
>a|UniRef90_U7Q247_53_587/1-535 | Uncharacterized protein n=2 Tax=Sporothrix TaxID=29907 RepID=U7Q247_SPOS1
-----------LPVGVTAETFQTAVADLRARLGGSEHVDI--------VDQ-A-L--K-DGWYMEH-PNTH-
--DMMTI-----L-DD-----EEFVASAVVYPGSTEDVQTVVRWANQYL----------IPIFPISMGRNLG
YGGAAPRVRGSVVVDLGRRMRAILDINADDFTCLVE-PGVSFYALHEAIQA-------RGLGDTLWVDVPDL
GG-GSVIGNTVDRGV----------GYT--P--YG---DHWAMHAGLEVVLPT-GE-----VVRTGMGAL--
P--G------------------NNTWQAFPYGFGPYSDGLFSQSNF-GIVTKMGMTLMPNPG--GHESFLYT
FQNEEDLAPL---I-------DIIRPLRIRNI-LENVAQLRHVTQSVA-V---------RGL----------
-P-RTNY-Y----APV--D-------GL---VPQ-DVIHAAA--AASPVG----DHTWAYYGTAYGP-P-AA
RAPKL-ATIDAAF-R-RIPG---C--RQIDTATL----PA--------DEYFWSRDRIASGTPDLHELRW--
-CQW-V-----P-NGAHIAFSPVSPIRGADATALYALARARH-AE-HGIDCFP-A--FCVGL----REMHLI
VELVFDRTSAARKAAALACLRDMVDDA-AALGYGEYRTHLALMDQVAGTYRWNDGALMAMHERLKDALDPNG
ILAPGRCGIWPARYRHRGWE-
>a|UniRef90_UPI0004158071_49_526/1-478 | p-cresol methylhydroxylase n=5 Tax=Paraburkholderia TaxID=1822464 RepID=UPI0004158071
------------------------------------------------------------------------
--DPFVP-L---A-DP-----HAFAPSAAILPANVEEIRAILRVANETR----------VPIWTVSTGRNFA
YGGAAPRLAGSIVLDL-QRMNRILEVDERLAWARVE-PGVSYFDLHAHLRE-------QRL--RLWVDPPAA
GW-GSIVGNTLERGF----------GTT--A--YG---DHAAAQCGMEVVLAN-GD-----VVRTGMGAI--
E--N------------------GTAWQLYKPGYGPSFDALFAQSNY-GIVTKMGLWLMPAPQ--AFVIGEIH
FAREDDLAVI---V-------DTLRALQLDGT-IRQHAVIEGAIRRAA-S---------LA-----------
-P-RSRW-Y----EG---E-------GA---MPE-AAVAAMQ--RDLGVG----R--WNLHYALYGA-P-EV
IDAQR-RIVERAF-A-GVPE---A--RFAARRYA----EG--------EEPQGGADRNLAGIPAMTAFRM--
-LDW-R-----GGNGAHVDFSPLCPADGRDALRQYALVKARA-AE-YGFDYYG-G--FTAAG----RHLHHV
FAAIFARERRADAERAGDLLRALMSDA-GAAGYGVYRSHLIYMDYAAAQYGYNDGALLRLAQTVKDALDPQG
VLAPGKQGIWPSAW-------
>a|UniRef90_UPI000416DB9F_24_519/1-496 | hypothetical protein n=1 Tax=Arthrobacter sp. CAL618 TaxID=1055770 RepID=UPI000416DB9F
-----------------------------------DGVLL------DDESR-R------------H-EQYR-
--DKYWP-----A-VD-----DTYESSAVLLPTSTEEVQAIVRIANELG----------VPLWTSSQGRNYG
YGGASPRVKGAVVVSL-TRMNKVLEINKDLAYAVVE-PGVRWFDLYEALKE-------SGN-EDLMISIPDL
GW-GSVIGNSLDNGV----------TYL--P--YG---ADFMSPCGMEVVLAN-GE-----VIRTGMGAV--
P--G------------------NKTWHLYKRGLGPVLDPLFIQSNY-GIVTRMGYWLMRRPE--AYAPIFLT
VPRDENLEQA---I-------DITRELRLDGT-LRGVPSMYNTVTLAA-Q---------FPE----------
-I-MGKF-S----GG---E-------GT---FSD-DVLQKMA--DETGLG----R--WGMRAALWGD-G-PV
VEHQL-EKIRKAW-T-AIPG---A--KMIHEHTF----GRD-----EWGEFGSIPDKVHAGVPGIEMLAT--
-M---------PQNIGHIGFSPAIPLVGTDVREAVDFIGKLI-AERAGVNVAG-G-LLMINE----RTALYV
IGLNYDVTDTVQAKKAYDTVKMLVEEA-GRRGYGEYRAHLDFMDLAADQYSFNDHAYRRFCETIKDAVDPNG
ILSPGRHGIWPKS--------
>a|UniRef90_UPI000480DF53_44_520/1-477 | p-cresol methylhydroxylase n=1 Tax=Paraburkholderia bannensis TaxID=765414 RepID=UPI000480DF5
------------------------------------------------------------------------
--DPFAP-V---A-DA-----RAFAPSAALLPADVDEIRAILRIANAAR----------VPLWTVSTGRNFA
YGGAAPRLAGSVVLDL-QRLNRILDVDENLAWALVE-PGVSYFDLHAHLRE-------RGM--KLWVDPPAA
GW-GSVIGNTLERGF----------GYT--A--YG---DHAAAQCGMEVVLAN-GD-----VVRTGMGAL--
D--A------------------GTAWPLYKPGYGPAFDALFMQSNY-GIVTKMGLWLMPAPS--AYTIGEIQ
FEREEDLGVI---V-------DTLRTLQLRGT-IEQHAVIEGAIRRAA-G---------MG-----------
-P-RARW-Y----SG---N-------GP---MPE-AAIAAMQ--RELAIG----R--WNLHYALYGE-P-EV
IDVQQ-RMVERAF-A-SVTH---A--RVTSKRYT----GS--------EEPQGGGDRNMAGIPGMSAFRM--
-LDW-R-----GGEGAHVDFSPLCPADGRDALRQYALVKARA-AE-YGFDYYG-G--FTAAG----RHLHHV
FAAIFERNDPQQATRAGDLLRALMSDA-RAAGYGVYRSHLLYMDYAAAQYSFNDGALLRLAQTVKDALDPQG
VLAPGKQGIWPAA--------
>a|UniRef90_UPI0004D03772_34_510/1-477 | p-cresol methylhydroxylase n=1 Tax=Caballeronia sordidicola TaxID=196367 RepID=UPI0004D03772
------------------------------------------------------------------------
--DPFAP-----G-DA-----HTHEASAIVLVSNVEQLRAVLGVANRYG----------VPLWSVSTGRNFA
YGGAAPRLKGCVVLDL-QHMNRIIEINETLGYALVE-PGVSYYDLYQALQA-------RGA--GLWLDPPAA
GW-GSVLGNTLERGF----------GTT--P--YG---DHAAMQCGMEVMLAN-GE-----IVRTGMGAM--
N--G------------------NHDWQVFKPGFGPSYDAMFMQSNF-GIVTKLGIWLMPKPE--GYMLCTYK
FRHDADLESI---V-------ETLRPLKLDDT-IQSNAVIESAVRWAA-G---------VS-----------
-T-RKQW-Y----NG---P-------GP---IPD-AAIETMT--RKLGIG----R--WNLRFCLYGP-E-AL
VMARR-DVIHQRF-S-SIAD---S--ELIESPYT---LAN--------VEPKGGGDRSQVGIPNLDAFNL--
-LNW-R-----GGSGAHIDFSPVCAPLGRDAVRQYRMIRDRA-AH-YGFDYYG-G--FTAGP----RSMHHI
FAAIFNRDDPAQARDAGELLKTLINDF-GAAGYGQYRTHLAFMDLAASQYDFNNHALMRMSESIKEALDPNG
ILSPGKQGIWPKK--------
>a|UniRef90_UPI000697E04A_39_521/1-483 | hypothetical protein n=1 Tax=Streptomyces sp. FxanaA7 TaxID=1265492 RepID=UPI000697E04A
----------------------------------------------------------------------R-
--DPYWF-----Q-GD-----RTYDSSAVVFPTSTDQVRAVVRIANEYR----------IPVWTSSQGRNNG
YGGPSPRVRGSLLISF-RRMNRVLEINRELAYAVVE-PGVRWFDLYEALEA-------SGN-GDLWCSIPDL
GW-GSVIGNSLDNGV----------TYG--P--NG---SDFQKLCGMEVVLAD-GE-----VLRTGMGAI--
P--D------------------NPSWHVYQRGLGPVLDPLFIQSNY-GVVTRAGVWLQRRPE--AYAPLYLT
VPRDDQLAQA---V-------DIVRELRLDGV-IRGVPNLQNTITMAA-Q---------FPE----------
-L-LGEF-M----GA---E-------GP---ASE-EALDGLA--ARTGIG----R--WGLRTALWGD-G-PV
VEHHL-RRIREAW-S-AIDG---S--RVDHHRTY----LRH-----EWGELNTFMEKVQAGIPSMDLMEV--
-V---------PEFVGHIGFSPVVPLTGGEVRRVVDVIHRLV-TDRARTNFVC-A-IFPIND----RSAIVV
SSISFDTRDEKQVRAAVDTAKTLVSEV-GALGYGEYRAHLDFMDLAADQYSFNDHAYRRFVERIKDAVDPNG
ILSPGRHGVWPASYR------
>a|UniRef90_UPI000A092B09_32_529/1-498 | UPI000A092B09 related cluster n=1 Tax=unknown TaxID= RepID=UPI000A092B09
-------------------------------I-GDENVHV--------DDE-H------------V-RPYD-
--DRFPV-----T-DG-----DEFRPSAVLWPGSTEDVQAIVRIANEHL----------IPLHAFSTGMNLG
YGGSAPRVAGSVLLHLGKRMNRVLEIDERLAYAVVE-PGVDYASLYRAVQD-------SGA--KLMIDPTEL
DW-GSPLGNTLDHGV----------GYT--P--YA---AHAMWRCGMEVVLAD-GS-----VLRTGMGGM--
P--N------------------SDAWHLYQGGLGPSVEGLFEQSNY-GICTRMGIQLMPAPP--ESLSFVIS
FENEEDLAAI---M-------DTTLPLRIGMAPLQAAPIVRNVTFDAA-C---------VS-----------
-T-RDHW-Y----DG---E-------GP---LPR-EAYQAMM--TELDLG----Y--WNVYGTCYGP-R-WL
IDRYI-EMIRDAY-L-AIPG---A--RFDTTETVTPGTPR--------AELLAARDQLNNGIPNRHSSAV--
-FDW-F-----P-NAGHFFYAPVSSPSGEDAAAQFADTKRIS-DS-YEIDYLA-Q--FIIGL----REMHHI
CLPLFDTADPDSRARTLEMTRELIRAG-AERGYGIYRAHNVLADQVADTYSFGDHAQRRFNERIKDALDPNG
ILNPGKSGIWPAR--------
>a|UniRef90_V5FPK0_1_558/1-558 | Uncharacterized protein n=1 Tax=Byssochlamys spectabilis (strain No. 5 / NBRC 109023) TaxID=1356009
MSETMEFRPMVLPPNLLLSEFNGFIRETIRLV-GCENVEV------ISSKD-Q-I--H-DGSYMDP-RHTH-
--DPHHI-----M-EQ-----DYFLASAIVAPRNVADVQAIVRLANKVS----------FPLWPISIGRNSG
YGGAAPRVSGSIVLNMGKNMNRVLEVNVEGAYCLVE-PGVTFHDLHDYLVS-------NNLRDKLWLDVPDL
GG-GSVLGNATERGV----------GYT--P--YG---DHWMMHSGMEVVLPN-GE-----LLRTGMGAL--
P--DPRRP--ETMGLKPEDQPWNKTAQLFPYGFGPYIDGLFSQSNM-GIVTKLGMWLMPNPG--GYQSYLIT
LPRDDDLKQA---V-------DIIRPLRLGMA-LQNVPTIRHILLDAA-V---------LG-----------
-D-KRSY-S----YK---T-------EP---LSD-EELDEIA--KQLGLG----R--WNFYGALYGP-E-PI
RKVLW-ETVKEAF-S-AIPG---V--KFYFPEDT----PE--------NSILRVRDKTMQGIPTYDELKW--
-IDW-V-----P-NGAHLFFSPIAKVSGEDAMLQYGVTRKRC-EE-VGLDFIG-T--FTVGM----REMHHI
VCIVFNRKDLIQKKKVQWLIRTLIDDC-AANGWGEYRTHLAVMDQIMGTYNWNNDSFLKFNEILKNAVDPNG
IIAPGKSGVWPSQYRHMAC--
>a|UniRef90_V5G5D7_58_594/1-537 | Uncharacterized protein n=1 Tax=Byssochlamys spectabilis (strain No. 5 / NBRC 109023) TaxID=1356009
----------VLPPDTTREKFNAAIDELQKIL-GSQHVVL--------NDK-P-L--E-DGWYIEH-PNTH-
--DAFHI-----L-DP-----NDTVSSAIVYPGSTEEVSAVVKWANKHE----------IPLWPISMGRNLG
YGGAAPRVRGSIVLDLGKRMNKVLKIDPDQCSCMVE-PGVSYYKLYEEVKK-------SGY--PLWIDPPDL
GG-GSVLGNAVDRGV----------GYT--P--YG---DHFGNHCGMEVVLPN-GE-----VIRTGMGAL--
P--GPNGTD-------------NPTWQAFQYGYGPYADGIFTQSNF-GIVTKMGFWLMPET---EHLTFMVT
FPKDDDFEEI---I-------ETIRPLMIKRI-LGNVPQLRHVIQELA-V---------TGK----------
-N-REAF-Y----QG---Q-------GQ---MPR-EVIRQHA--SKMPCG----DCSWVFYGSLYGT-Q-KQ
IQDTL-EIVKKEF-Y-KIQG---A--RFLFPNDV----PE--------DHYLHSRVRVCSGVAEIRELDW--
-LNW-K-----K-NAGHLFFAPICPTRREDSRKILDIVSRIH-KE-YGFDLFP-T--YCIAN----REMHLI
VNIVYDRGSEENKRKAVAAIRKMIDEC-AKAGYGEYRTHILLADQVAHTYGWNNQAMLRFHETIKDSLDPNG
ILAPGRNGIWPKKYRGKGWEL
>a|UniRef90_V5HSF0_6_559/1-554 | Uncharacterized protein n=1 Tax=Byssochlamys spectabilis (strain No. 5 / NBRC 109023) TaxID=1356009
-------VPLALPPGTTKETFAAFISEVIRVV-GRDNVTV------ICSQN-D-L--K-DGTYENP-IFTH-
--DIYHV-----M-DK-----DYMIASAVVLPGSVPEVQEIVRLAGKFQ----------IPLWPTSIGRNVG
YGGAAPRLAGSVVLNMGARMNRVLEVNVEGAYALVE-PGVTFAGLYDHLVK-------NNLQDKLWIDVPDI
GG-GSVLGNTLDRGV----------GYT--P--YG---DHWMMHCGLEVVLPT-GE-----LMRTGMGAL--
P--QPPEKG-RKHSGRLDEEPGNKCWQLFPYGFGPYNDGLFSQSNL-GIVTKMGIWLMPNPG--GYQSYLIT
LPREEDLQQA---V-------DIIRPLRLNMV-LQNVPTLRHILLDAG-V---------LG-----------
-R-KKDY-T----SS---N-------GP---IED-ADLDAIC--KKLNLG----R--WNFYGALYGP-E-PT
RKALW-SVIKNAF-S-AIKG---V--KFFFPEDI----KE--------YCVLHVRDKTLQGIPTFDELKW--
-VDW-I-----P-NGAHLFFSPISKVTGDDAMLQYSVTKKRV-RD-AGFDFIG-T--FTVGL----REMHHI
VCIVFDTKDEDSKKRAHGLIKTLIADC-AAYGWGEYRTHLALMDQIAETYNWNENILMHFNEKIKNAIDPKG
ILAPGKSGVWPTAYPKSVYKL
>a|UniRef90_V5HTB4_45_581/1-537 | Alpha methylacyl-CoA racemase, putative n=1 Tax=Byssochlamys spectabilis (strain No. 5 / NBRC 109023
-----KVKKIAIPQGIEEAKFFEAIEDLKNRL-GPGHVQL--------VEK---L--V-DGWYMEN-PNTH-
--DAMHM-----L-DD-----EELVASAVVYPGNTADVQKIVLWANKHR----------VPIFPISIGRNFG
YGGAAPRVRGSVVIDLGRRMNKILDINPDDCTCLVE-PGVTFFALYEEIQR-------KGY-KHLWIDVPDL
GG-GSVVGNTLDRGV----------GYT--P--YG---DHWACHSGLEVVLPT-GE-----VMRTGMGAL--
P--N------------------NNSWQIFPYGFGPYSDGIFTQSNY-GIVTKMGMALMPDPG--GYESYLYT
FQKEEDLAPL---V-------EIIRPLRIANI-LENVAQLRHVLEQVA-C---------LGK----------
-P-RSTY-W----EG---K-------GA---MPD-DVIHEVA--KTLSHG----DCTWLYYGMAYGP-K-DI
RQYKL-DIIHKEF-M-QIPG---A--RRIDPSTL----PK--------DDYFWSKDRVAAGIPDLQELAW--
-VNW-N-----P-NGGHIAFSPVSPVRGPDATALWKLAKARC-VQ-YGLDFFP-T--YCVGL----REMHLI
VEILFDRSDPTMRQNVEKCIRGMIDDA-AKAGYGEYRTHLALMDQIAGTYNWNDNILMRFNEKLKDCLDPNG
ILAPGKSGIWPARYRGRGWE-
>a|UniRef90_W3XJJ6_2_554/1-553 | Vanillyl-alcohol oxidase n=1 Tax=Pestalotiopsis fici W106-1 TaxID=1229662 RepID=W3XJJ6_9PEZI
---EEFRDPFVLPPSVDREKFHEFISRAAQVV-GIMNIMV------ISDPS-Q-F--S-KQDYMDS-SKSH-
--DMFHV-----L-EK-----EEFLSSAVVMPRQVPDVQDMMRLANEFE----------IPVWPFSTGRNIG
YGGAAPRVRGSVALDLGRHMNRILEVNTDAAYALVE-PGVSYFDLHDYLVK-------NNLRKDVWMDVPDL
GG-GSLIGNTLERGI----------GYT--P--YG---DHWMMHCGLEVVLPD-GS-----LIRTGMGAL--
P--NPQ----ADKNKSPHEQEWNKSWQLFNYGFGPYNDGIFSQSSL-GVVVKMGVSLMMNPG--GFQSYLIT
FPRNEDLHKI---V-------EIMRPLRISLV-IQNAPKLESILVAAA-L---------AG-----------
-P-RTKY-T----SS---E-------KL---LDD-QELDNIA--EQLNLG----R--WNLYGALYGP-Q-VV
RDSLW-SVIKSSF-G-NIPG---A--KFFFLEDR----PD--------DLAMQTRNTTFQGIPTISELEW--
-VNW-L-----P-NGSHLFFSPIAPVTGDEAQAQYQLTRQLV-QE-HGFDFIG-S--FLVGL----REMHHI
VCIVFDRKDDESRRRAYTLIKTLIAAA-AARGWGEYRAHLALMDEIAGTYSFNDNAQMKLNEKLKNALDPKG
ILAPGKNGVWPANYKKEEW--
>a|UniRef90_W7M1B0_5_549/1-545 | Vanillyl-alcohol oxidase n=6 Tax=Fusarium fujikuroi species complex TaxID=171627 RepID=W7M1B0_GIBM7
-------NPLVLPPGIAPSAFHQFISEITEVT-TSENVVI------ISNPG-Q-L--D-KQDYRDP-SKMH-
--DMFDI-----T-SK-----QHFVSSAVVTPRDVAEVQAIVKLCNKFE----------IPLWPFSIGRNVG
YGGAAPRVPGSIGLDLGKHMNKILKVDVDGAYALVE-PGVTYADLHQYLVD-------KNLRDKLWIDVPDL
GG-GSVLGNTTERGV----------GYT--P--YG---DHFMMHCGMEVVLPD-GT-----LVRTGMGAL--
P--NPD----ADPNAPPHEQEPNSAWQLFNYGFGPYNDGIFTQSSL-GIVVKMGIWLMVNPG--GYQSYLIT
IPKDEDLHQA---I-------EIIRPLRTSMV-LQNVPTVRHVLLDAA-V---------MG-----------
-S-RDKY-T----TS---K-------KP---LND-KELDDIA--NKLNLG----R--WNFYGALYGP-E-PI
RKVMW-EVVKGAF-S-AIPG---A--KFYFPEEM----PE--------NVVLKTRDLTLQGIPTMTELEW--
-VNW-L-----P-NGAHLFFSPIAKVTGDDAVAQYALTRKRC-EE-AGFDFIG-T--FVVGM----REMHHI
VCLVFDRLDPESCHRAHALISQLIDDA-AKKGWGEYRTHLALMDQIAQTYNFNGNAQMYLNTTIKNALDPKG
ILAPGKNGIWPSGYN------
>a|UniRef90_W9W9K7_36_584/1-549 | Uncharacterized protein n=1 Tax=Cladophialophora yegresii CBS 114405 TaxID=1182544 RepID=W9W9K7_9EUR
--------PLILPPGIDSQTFKSFTQRLADIV-GQSNVTI------ISTDK-E-L--H-QESYLDP-SKAH-
--DMFYV-----L-EK-----QYFVSSAVVAPRDVADVQAIMRLCNEFE----------IPVWPFSIGRNVG
YGGAGPRVPGSLGMDMGRHMNKILNVDVDGAYALVE-PGVTFFDLHDYLVK-------NNLRDKLWIDVPDL
GG-GSVLGNTCERGV----------GYT--P--YG---DHYMMHCGMEVVLPD-GS-----LVRTGMGAL--
P--DPE----ADPNLPPHEQKPNKCWQLFNYGFGPYNDGIFTQSSL-GVITKMGIWLMTNPG--GYQSYLIT
MPRDEDLHQA---I-------EIIRPLRVGMV-LQNVPTLRHVLLDAA-V---------MG-----------
-D-KSTY-S----DS---K-------AP---LTD-TEIDAIA--HKLNLG----R--WNFYGALYGP-E-PV
RAVMW-QVVKTAF-G-QIPG---A--KFYFPEDM----PD--------NKVLQIRDGTLQGIPSVDELRW--
-VDW-L-----P-NGGHLFFSPIAKVSGDDAVAQYKLTRRRS-EE-FGFDFIG-T--FVVGM----REMHHI
VCIVYDRRDADMRRRAHKLISTLVDDA-AKQGWGEYRTHLALMDQIAATYSFNDHAQMKLNEKIKNALDPKG
ILAPGKNGVWPQTYDKVAWR-
>a|UniRef90_W9WXP3_28_578/1-551 | Uncharacterized protein n=2 Tax=Cladophialophora TaxID=82105 RepID=W9WXP3_9EURO
------KRPLVLPPGTDNDKFQRFIEEIASVT-GSENVTV------ISDEA-E-L--Y-HDNYLDP-GKAH-
--DMFHI-----V-YK-----TRLVSSAVVAPRNVPDVQSIMKICNMFE----------IPVWPFSIGRNVG
YGGAAPRVPGSVGLDMGRHMNKVLEVNVEGAYALLE-PGVTFSALHEYLVT-------NNLRDKLWVDVPDL
GG-GSIIGNTIERGV----------GYT--P--YG---DHWMMHCGMEVVLPD-GT-----LIRTGMGSL--
P--SPD----EDSSLPPHEQPPNKCWQLFNYGFGPYNDGIFSQSSL-GIVVKMGMWLMVNPG--GYQSYLIT
IPRDEDLHQA---I-------ETIRPLRVGMV-LQNVPTLRHILLDAA-V---------MG-----------
-D-RKSY-T----NE---D-------RP---LND-AELDAIA--ASLGLG----R--WNFYGALYGP-E-PV
RVAMW-QVIKASF-S-SIKG---V--KFFFPEEM----PD--------NVVLQTRHLTLQGIPTMTELKW--
-VDW-L-----P-NGAHLFFSPIAKVTGEDAVAQYEVTRRRS-EE-FGFDFIG-T--FIVGM----REMHHI
VCIVFDKKDPDSRQRAHRLIKILIDDA-AARGWGEYRTHLALMDQIASTYNFNNNSMMRLNEAIKNALDPKG
ILAPGKNGIWPKNYDPSMYK-
>a|UniRef90_W9YDT3_40_589/1-550 | Vanillyl-alcohol oxidase n=1 Tax=Capronia coronata CBS 617.96 TaxID=1182541 RepID=W9YDT3_9EURO
-------DPLILPPGINSQSFKDFIGKAIDIV-GEDNVTV------INDAQ-Q-L--G-KQSYLDP-SKVH-
--DMFYI-----A-DE-----DYFVSSAVVCPRNVQDVQTILRLSNEFE----------VPLWPFSVGRNVG
YGGAAPRVPGSVGLDMGKNMNKILEVNVDGAYALVE-PGVTFAGLHDYLVQ-------NNLRDKLWVDVPDL
GG-GSVLGNTIERGV----------GYT--P--YG---DHWMMHCGLEVVLPD-GT-----LLRTGMGAL--
P--DPS----ADPSLPADQQPANKCWQHFNYGFGPYNDGIFTQSSL-GIVVKMGIWLMPNPG--GYQSYLIT
IPRDEDLHQA---V-------EIIRPLRAAMV-LQNVPTIRHILLDAA-V---------VG-----------
-D-KKAY-S----NS---D-------KP---LTD-VELDAIA--KKLNLG----R--WNFYGALYGP-P-PV
RDALW-QVVKASF-S-AIPG---A--KFYFPEDI----PE--------SKVLQIRHDTMQGIPSMDELKW--
-VDW-L-----P-NGAHLFFSPIAKVTGDDAMAQYKVTRQRC-EE-YGFDFIG-D--FVVGM----REIHHI
VCIVFDRKDPKQRRNAHEMIRTLIDDA-AKRGWGEYRTHLALMDQIADTYNFNNNAQMKLNETIKNALDPKG
VLAPGKNGIWPKTYDGKAWK-
