# Supplementary material for: The ins and outs of vanillyl alcohol oxidase: Identification of ligand migration paths
Source: PLoS Comput Biol. 2017 Oct 6;13(10):e1005787. doi: 10.1371/journal.pcbi.1005787 (PMC5646868; doi:10.1371/journal.pcbi.1005787)
Supplement: S2 Alignment — (FA) [file pcbi.1005787.s008.fa]

>b|Input_pdb_SEQRES_A/1-526
-------MTRTLPPGVSDERFDAALQRFRDVV-GDKWVLS--------TAD-E-L------------EAFR-
--DPYPV-----G-AA-----EANLPSAVVSPESTEQVQDIVRIANEYG----------IPLSPVSTGKNNG
YGGAAPRLSGSVIVKTGERMNRILEVNEKYGYALLE-PGVTYFDLYEYLQS-------HDS--GLMLDCPDL
GW-GSVVGNTLDRGV----------GYT--P--YG---DHFMWQTGLEVVLPQ-GE-----VMRTGMGAL--
P--G------------------SDAWQLFPYGFGPFPDGMFTQSNL-GIVTKMGIALMQRPP--ASQSFLIT
FDKEEDLEQI---V-------DIMLPLRINMAPLQNVPVLRNIFMDAA-A---------VS-----------
-K-RTEW-F----DG---D-------GP---MPA-EAIERMK--KDLDLG----F--WNFYGTLYGP-P-PL
IEMYY-GMIKEAF-G-KIPG---A--RFFTHEER----DD------RGGHVLQDRHKINNGIPSLDELQL--
-LDW-V-----P-NGGHIGFSPVSAPDGREAMKQFEMVRNRA-NE-YNKDYAA-Q--FIIG----LREMHHV
CLFIYDTAIPEAREEILQMTKVLVREA-AEAGYGEYRTHNALMDDVMATFNWGDGALLKFHEKIKDALDPNG
IIAPGKSGIWSQRFRGQNL--
>b|UniRef90_A0A017S8U5_10_549/1-540 | Aryl-alcohol oxidase n=2 Tax=Aspergillus TaxID=5052 RepID=A0A017S8U5_9EURO
-----------LPPNVSHDAFSRFISACEEII-DRRNIHI------VASKE-E-L--A-DGSYYEP-PRTH-
--DPHHV-----V-EQ-----DYFVASAVMNPRSVSEVQGLVQLANRYR----------IPLWPTSIGRNSG
YGGAAPRMRGSVVIDLGKHMNQVLEVNVDAAYAVVE-PGVTFAGLYEYLVK-------SGLSDKLWIDVPDI
GG-GSVMGNTLERGV----------GYT--P--YG---DHWMMHCGMEVILPS-GE-----LLRTGMGAL--
P--QNPRTSA----HPIHEEAGNKCWQLFPYGFGPYNDGLFSQSNL-GIVTKIGMWLMPNPG--GFQAYQIS
LPRDEDLHQA---V-------DIIRPLRLQMI-IQNVPTLRHILLDAA-M---------LG-----------
-S-KTDY-TP---DT---E-------KP---LNE-GELDAIA--KKLNLG----R--WNFYGALYGP-E-AI
RNVLW-SQIKQAF-S-SIKG---V--QFFFPEDV----KG---NH-----LLHIRAKTLQGIPTFDELRW--
-VDW-L-----P-NGAHLFFSPISKISGDDAMLQYKVTKKRC-VE-AGLDFMG-A--FAIG----MREMHHI
VCIAFNRGDPESKRKAHWLIKTLIADC-AEHGWGEYRTHLALMDQIAETYNWNHNALMRFNETVKNALDPNG
ILAPGKNGVWPAS--------
>b|UniRef90_A0A059MVB5_1_512/1-512 | Uncharacterized protein n=2 Tax=Rhodococcus aetherivorans TaxID=191292 RepID=A0A059MVB5_9NOCA
-------MTSTLPPQHS-AALTEAVARFTDIL-GADAVLF--------DAD-S-V------------REFH-
--DPYEG-----A-DA-----TEYQPSFVVQPSSVEEVQAIVRIANELG----------IALWTSSTGRNFG
YGGSAPVVNGSVVVNL-RRMNRVLEIDEDAGYALVE-PGVRFFDLYEEIKA-------RNA--KLWISVPDL
GW-GSIVGNTLDHGY----------GYT--V--FG---DHASAVCGMEVVLAS-GE-----VVRTGLGAM--
S--N------------------STMWQRHKRGFGPSLDSLFMQSNF-GIVTKMGVWLMPEPE--VFATGSII
CHRDEDIAPL---I-------DALRPLMLDGT-IQGLPLITSSPEPQD-G---------RVT----------
-P-----------DAD--T-------AG---MPD-R--AKLS--ATLPPG----R--WNARISFYGN-E-SL
IEARR-TIVREAV-A-HLPG---V--TLELRSYR----GD------VRPEEVHPLDLVPAGIPNMFLLDM--
-MKKHL-----GERVGHIDFSPVIPFDGECAQRHEQMVQGIL-AE-AGLVGGF-G--WIAN----TRSLVGA
CMVFYDIDDTAQRDAAHAAVVRMCEQA-AEWGWSEYRAHPSLIENVTKNFDFGNHALRMVYTRLKDAFDPAG
ILSPGNHGIWP----------
>b|UniRef90_A0A067PUR8_52_584/1-533 | Vanillyl-alcohol oxidase n=1 Tax=Jaapia argillacea MUCL 33604 TaxID=933084 RepID=A0A067PUR8_9HOM
----------VLPPDVTREIFDAAIAELKRKL-GEENVEL--------NDK-P-L--V-DGWYLEH-PNTH-
--DAFHV-----V-PQ-----SDLVSSATVYPGSTDEVVQIVRWANDYL----------IPIYPISMGRNLG
YGGAAPRVRGSVVVDLGRRMNKVLKIDGSNATCMVE-PGVSYFKLHEEVQK-------TGY--DLWVDVPDV
AG-GSVLGNAIDRGV----------GYT--P--YG---DHFTNHCGLEVVLPS-GE-----VLRTGMGAL--
P--GKDGAD-------------NPSWQAFQNPYGPTPDGIFSQSNF-GIVTKMGMWLMPAT---GHQSYMIT
FPRDDDFEQI---I-------EIIRPLALNRI-LGNIPQLRSVIQELA-V---------TGK----------
-P-KSFF-Y----DG---K-------DP---MPR-EVVRSHA--KNMPCG-DI-S--WAFYGTVYGN-K-ET
RDMQL-EIIKREF-G-KVAG---A--RFILPEEM----PP---EH-----YIHSRVNVCSGTPELRELDW--
-LNW-Q-----P-NAAHLFFAPITPTRGEDARVIHEIVSRLH-KK-WGFDNFS-T--LCIA----GREMHWI
ANIVYDRADEDSKRRAVGLMREMIEEA-AKNGFGEYRTHLLFADQVARTYGWNNQALMRFNETIKDALDPNG
ILAPGRAGIWPRRFRGK----
>b|UniRef90_A0A067Q6E8_52_579/1-528 | Vanillyl-alcohol oxidase n=1 Tax=Jaapia argillacea MUCL 33604 TaxID=933084 RepID=A0A067Q6E8_9HOM
-----------IPPGHTAQSLEVALRDLAEIL-GQQWVKF--------NDV-P-L--I-DGDYHAV-PLSH-
--DSYHI-----L-DP-----DDLVPSAVCWPADTEDVVKTVKWANKWK----------VPIWPISVGRNLG
YGGSAPRVRGSLVLDLGRRMDRILSVDTENAVCLIE-PGVQYVTLYEHLQE-------IGVGNDLWVDVPDL
PG-GSVMGNALERGV----------GYT--P--YG---DHWAHHIGLEVVTPT-GE-----VIRTGMGSM--
E--G------------------SECWQLFPYGYGPHQDGIFSQSNY-GIVTKMGMELLPNPG--GVRVFMAA
FPRREDLYQA---I-------EIIRPLMIKKI-IGNVPMFRLGLQDAS-L---------YK-----------
-T-RDDF-EL---DE---R-------GI---VKP-DSLKKVI--EELKTG----E--WVFYAVVYGP-D-EI
TQAKY-EYVKKQL-G-QING---T--KFYQREDV----PP---EH-----YLHNYAHYTTGIPTWRELDR--
-MKW-V-----P-NASHMFFAPVSANSGQDAERQSNMCKKRM-EE-YGFNCLD-T--FFIG----TRAMHHV
ISFMYNRKDAEERTRALACIRALIDDC-AKLGIGEYRTHLALQDQVAKTYNWNDGAIMKFNEKIKDALDPNG
ILQPGRSGIWPKEYRGK----
>b|UniRef90_A0A072PT41_51_584/1-534 | Uncharacterized protein n=1 Tax=Exophiala aquamarina CBS 119918 TaxID=1182545 RepID=A0A072PT41_9
--------TISLPPGMDKEQFENAIKELKASL-GSDNVEV--------NEK-P-L--V-DGWYMQH-PNTH-
--DAFHI-----A-DQ-----DDLTSSAAVYPSGTAEVQVIVRWANKHK----------IPIYPISMGRNLG
YGGAACRVKGSVVVDLGRRMNKILNIDADNASCLVE-PGVSYFALYEEIQK-------RKL--PLWIDCPDL
GG-GSVLGNAIDRGV----------GYT--P--YG---DHFANHCGMELVLPT-GE-----LLRTGMGAM--
P--GKDGTD-------------NPTWQSFQAAYGPYVDGIFSQSNY-GIVTQMGFWLMPET---GHQSYMVT
FKHEEDFEHI---V-------EAIRPLAQKRI-LGNVPQLRHVIQELA-V---------TGK----------
-P-RSFW-Y----NG---K-------GK---MPR-EVIREAA--SKLPCG-DI-S--WVFYGTQYGD-Q-AS
IDSQL-RIIKSAF-G-KIEG---S--KFLLPSDL----PP---EH-----YLHSRVQVCSGVPVLRELDW--
-LNW-R-----P-NAAHLFFSPITPTKGKDAKEIHSVISELH-EK-WGFDVLP-T--ICIA----AREGHYI
SNIVYDRSDADEKRRATGLMREMINEA-RKLGFGEYRTHLLFADQVAESYSWNNGALRKFNETIKDALDPNS
ILAPGRNGIWGQKFRC-----
>b|UniRef90_A0A084GCB4_40_583/1-544 | Vanillyl-alcohol oxidase n=1 Tax=Scedosporium apiospermum TaxID=563466 RepID=A0A084GCB4_9PEZI
----------VLPPNTSSDHFQSFIKRAREIC-GPENVFI------VERED-Q-L--V-DGNYFEP-NTTH-
--DMHAL-----L-DR-----SYFVCSATISPRNVPEVQDMVRLCNEFD----------IPVWPFSIGRNTG
YGGAAPRVPGSIGLHLGKHMNRVLEVNTEGAYALVE-PGVTYYAMHEYLEK-------HNLREKVWLDVPDL
GG-GSIIGNAIERGV----------GYS--P--YG---DHWMMHCGLEVVLPN-GE-----LVRTGMGAL--
P--DKASGHT--SGLRADEQPGNRAWQLFNYGFGPYNDGIFSQSSL-GIVVKMGIWLMPNPG--GYQAYMIT
FPRDEDLHQI---I-------DTIRPLRLQMV-LQNVPTLRSILMDAA-V---------HN-----------
-P-KKHY-T----DS---D-------EP---LSD-KELDEIA--ERLNLG----R--WNFYGALYGP-E-PI
RNTLW-GIIKESF-S-KIPG---A--KFYFPEDR----TE--EHS-----VLRTRALTLQGIPSFDELRW--
-VDW-L-----P-NGAHLFFSPISKITGQDAVLQYQVTRKRC-LE-AGLDFIG-D--FLVG----MREMHHI
VCIVFNREDPDSKRRALWLIRTLIDDC-AQHGWGEYRTHLAVMDQIANTYNFNDNAQMKLNEMIKDAMDPKG
ILAPGKNGIWPQTY-------
>b|UniRef90_A0A090CLD5_58_575/1-518 | Putative vanillyl-alcohol oxidase n=2 Tax=Podospora anserina (strain S / ATCC MYA-4624 / DSM 980
------------PQGVSRDQFLEALEELKREL-GEENVEV--------NDK-P-L--K-DGWYMEH-PNTH-
--DMMTI-----L-DE-----EEFVAGAVVYPGNTDEVVKIVKWANRWL----------VPIFPISMGRNLG
YGGAAPRVRGSVTVDLGRRMNKILDINPQDYTCLVE-PGVSFYGLYEELGR-------RGLREHMWVDTPDL
GG-GSIIGNTVDRGV----------GYT--P--YG---DHWACHSGLEVVLPT-GE-----VIRTGMGAL--
TEGG------------------ENTWGVFPYGFGPYSDGIFSQSNF-GIVTKMGMTLMPNPG--GHESFM--
---------------------EIIRPLRISTI-LENVAQLRHVTQTIA-A---------SGL----------
-P-KSHF-F----SG---S-------GT---IPP-EIIHSAA--AASPVG-DH-T--WAYYGMSYGP-P-HI
RSYKL-AIIDAEF-S-KIPG---C--RKIDPSTL----PE---DE-----YFWSRDRIASGTPDIHELRW--
-VNW-A-----P-NGAHIAFSPVSPIRSADATKLFQLGKRIH-EK-YGIDFMP-A--FIVG----LREMHLI
VEIVFDRDDREEKERALGCLRDMVDEA-AREGYGEYRTHLVLMDQVAGTYGWGGGALGRFNERLKDALDPNG
ILAPGRCGIWGGRYRGR----
>b|UniRef90_A0A0A6QCU4_10_532/1-523 | p-cresol methylhydroxylase n=2 Tax=Paraburkholderia TaxID=1822464 RepID=A0A0A6QCU4_9BURK
---------RVLPPGMSAARFARALAAFEAIV-GAPNVCR--------GGA-A-L------------APYF-
--DPFAP-----V-DDGSGFASSFAPSAALLPADVDEIRAILRVANTAR----------VPLWTVSTGRNFA
YGGAAPRLAGSVVLDL-QRLNRVLDVDERLAWALVE-PGVSYFDLHAHLRE-------HGL--RLWVDPPAA
GW-GSVIGNTLERGF----------GYT--A--YG---DHAAAQCGMEIVLAN-GD-----IVRTGMGAI--
G--T------------------GTAWQLYKPGYGPSFDALFTQSNY-GIVTKMGLWLMPAPP--AYVIGEIQ
FAREDDLGTI---V-------DTLRALQLGGT-IAQHAVIEGAIRRAA-S---------IA-----------
-P-RKRW-Y----EG---D-------GP---MPE-AVVAAMQ--RDLDIG----R--WNLHYALYGE-P-DV
IELQR-RKVERAF-S-QVQH---A--RAFAKRYA----GS---EE-----PQGGGERNMAGIPSMSAFRM--
-LDW-V-----GGEGAHVDFSPLCPADGRDALRQYALVKARA-AE-YGFDYYG-G--FTAA----GRCLHHI
FAAIFARERRADAARAGDLLRALMSDA-RAAGYGVYRSHLLYMDYAAAQYDFNDGALLRLAQTVKDALDPQG
VLAPGKQGVWPAAWRA-----
>b|UniRef90_A0A0D1Z4T7_53_586/1-534 | Uncharacterized protein n=1 Tax=Exophiala sideris TaxID=1016849 RepID=A0A0D1Z4T7_9EURO
----------ALPPGISRGAFDRAVTELRQSL-GHENVDL--------NDK-P-L--V-DGWYMEH-PNTH-
--DAYHI-----A-DQ-----EELIASAIVYPSSTAEVQVVVKWANAHK----------IPVYPISMGRNIG
YGGAGPRIPGSVVIDLGKRMNKILDIDGDNASCIVE-PGVSYFALYEEIQR-------RKL--PLWIDCPDL
GG-GSVLGNAIDRGV----------GYT--P--YG---DHFANHCGMELVLPT-GE-----LLRTGMGAM--
P--GKDGAD-------------NPTWQSFQAAYGPYVDGIFSQSNY-GIITKMGFWLMPAT---GHQSYMIT
FPREEDFPQI---V-------EIIRPLAQRRV-LGNIPQLRHVIQELA-V---------TGK----------
-P-RSFW-Y----DG---P-------GQ---MPR-DVIRDRA--SKLPCG-DV-S--WIFYGTQYGD-SQVA
INAQL-DMIRQAF-G-KIKG---S--KFLLPQDV----PD---DH-----YLHSRVQVCSGVPVLRELDW--
-LNW-T-----P-NAAHLFFSPISPTKGKDASLIHSTITKLH-AK-YGFDVFP-T--MCVA----GREMHYI
ANIVYDRSDPDQKQRATGLMREMIREA-AKEGYGEYRTHLLFADQVAETYSWNDGALRKFNETVKDALDPNS
ILAPGRNGIWGKKFRGK----
>b|UniRef90_A0A0D2BU62_53_587/1-535 | Uncharacterized protein n=3 Tax=Exophiala TaxID=1379471 RepID=A0A0D2BU62_9EURO
-----------LPPYTTQAKFDNAITALKAAV-GAQYVCV--------NDG-A-L--V-DGWYMEH-PNTH-
--DSNHV-----A-NQ-----DALVASAVVYPSTTEEVQAIVKWANEFL----------IPIHPISMGRNLG
YGGAAPRVSGSVVVDLGKRMNKILKIDGQNYSCLLE-PGVSYFALYEAVKK-------SGH--SLWIDCPDL
GG-GSVMGNALDRGV----------GYT--P--YG---DHFGMHCGMEVVLPD-GT-----LLRTGMGAL--
P--GEDDTD-------------NLTWQSFQNAYGPAIDGMFSQSNY-GIVTKMGFWLMPAT---GSQSYLVT
FPREDDFEQL---V-------DLIGPLAASRV-FGNVPQIRHVVQELA-V---------TGK----------
-P-RSHF-WPEGNDK---G-------GR---MPR-SVISREA--AKLPCG-DV-S--WIFYGCQYGD-P-AT
IQSQL-DLIKTTF-A-KVKG---S--KFYLPSDL----PD---DH-----YIHERAKVNMGEPVLKELDW--
-LNW-L-----P-NGGHIACSPILPTTGKHARTMMTIAERLY-AK-WGFDSFS-T--LCVA----GREMHFI
SEIVFDREDADSKRRAACLMRELIDEG-AQKGYGEYRTHLLYMDQVAGTYKWGNGALGRFNETIKDALDPNG
IISPGRNGIWGKRWRE-----
>b|UniRef90_A0A0D2F2J2_53_592/1-540 | Uncharacterized protein n=1 Tax=Exophiala xenobiotica TaxID=348802 RepID=A0A0D2F2J2_9EURO
----------ALPPGVSRENFDQAIAELRSAL-GQENVEL--------NDK-P-L--V-DGWYMEH-PNTH-
--DAYHI-----A-DQ-----EELIASAVVYPSSTEEVQKITRWANQHK----------IPIYPISMGRNIG
YGGAAPRIPGSVVVDLGRRMNKILDIDADNASCIVE-PGVSYFALYEEIQR-------RKL--PLWIDCPDL
GG-GSVLGNAIDRGV----------GYT--P--YG---DHFANHCGMELVLPT-GE-----LLRTGMGAM--
P--GKDGAD-------------NPTWQSFQAAYGPYVDGIFSQSNY-GIITKMGFWLMPAT---SHQSYMIT
FPREDDLEQI---V-------EIIRPLAQKRV-LGNVPQLRHVIQELA-V---------TGK----------
-P-RTHW-Y----NP---EGSKNKRGGQ---MPR-DVIRQRA--STLPCG-DV-S--WVFYGTQYGD-E-AT
IAAQL-DLIKKEF-A-KVRG---S--KFMLPHQL----PQ---DH-----YLHSRVAVCSGVPALRELDW--
-LNW-V-----P-NAAHLFFSPISPTKGKDATVIHSIICRLH-AK-YGFDVFP-T--MCVA----GREMHYI
ANIVYDRADRDAKQRATSLMREMIREA-ANQGYGEYRTHLLFADQVAETYSWGGGALRKFNETVKDALDPNG
ILAPGRNGIWGKRFRGK----
>b|UniRef90_A0A0D2F6L0_86_626/1-541 | Uncharacterized protein n=1 Tax=Exophiala xenobiotica TaxID=348802 RepID=A0A0D2F6L0_9EURO
----------CLPPGIDSEKFKEFIDRVLDIV-GQTNVTV------ITGTE-N-L--D-KESYLDP-SKVH-
--DMFHV-----L-AE-----DYFVSSAVVAPRNVQDVQAIMRLCNEFE----------IPVWPFSIGRNVG
YGGAAPRVPGSIGLDMGRNMDKILEVNVDGAYALVE-PGVTFQGLHDYLVK-------NNLRDKLWIDVPDL
GG-GSVLGNTIERGV----------GYT--P--YG---DHWMMHCGLEVVLPD-GT-----LVRTGMGAL--
P--DPDADPN----VPPDQQSGNKTWQLFNYGFGPYNDGIFTQSSL-GVVVKMGIWLMANPG--GYQSYLIT
FPRDEDLHQA---V-------EIIRPLRIGMV-LQNVPSIRHVLLDAA-V---------MG-----------
-D-RKKY-S----NS---D-------KP---LTD-TEIDEIA--AKLNLG----R--WNFYGALYGP-A-PI
REAMW-QVVKASF-S-KIPG---A--KFYFPEDM----PE---NK-----VLQIRDGTLQGIPSVDELAW--
-VDW-L-----P-NGAHLFFSPIAKVSGDDAVAQYELTRRRS-EE-LGFDFIG-T--FVVG----MREMHHI
VCIVFNRKDRQQRENAHKLIHTLIDDA-AKLGWGEYRTHLALMDQIAGTYNFNDNAQMKLNETIKNALDPKG
ILAPGKNGIWPSSY-------
>b|UniRef90_A0A0D2FGK0_53_585/1-533 | Rhinocladiella mackenziei CBS 650.93 unplaced genomic scaffold supercont1.8, whole genome shotgu
----------ALPPGIGRESFDQAIKELKAVL-GDDSVEL--------NDK-P-L--V-DGWYMEH-PNTH-
--DAYHI-----A-DQ-----EELICSAVVYPASTPEVQTVVRWANKHK----------IPIYPISMGRNIG
YGGAAPRIPGSIVVDLGRRMNQILNIDADNASCIVE-PGVSYFALYEEIQK-------RGL--PLWIDCPDL
GG-GSVLGNAIDRGV----------GYT--P--YG---DHFANHCGMELVLPT-GE-----LLRTGMGAM--
P--GKDGAD-------------NPTWQSFQAAYGPYVDGIFSQSNY-GIVTKMGFWLMPET---GHQSYMIT
FPREDDFEQI---V-------EIIRPLAQKRI-LGNIPQLRHVIQELA-V---------TGK----------
-P-RSFW-Y----DG---N-------GQ---MPR-EVIREKA--SKLPCG-DV-S--WVFYGTQYGD-L-AS
IHSQL-ELIKSAF-G-KIKG---S--QFILPSDV----PP---DH-----YLHSRVHVCSGVPVLRELDW--
-LNW-V-----P-NAAHLFFSPISPTKGKDASIIHSTITELH-AK-WGFDVFP-T--MCVA----GREMHYI
ANIVYDRSDADAKQRATGLMRDMIRAA-AKEGYGEYRTHLLFADQVSETYSWNNGALRRFNETIKDTLDPNS
ILAPGRNGIWGQRFRDK----
>b|UniRef90_A0A0D2G1A6_97_581/1-485 | Unplaced genomic scaffold supercont1.8, whole genome shotgun sequence n=3 Tax=Fonsecaea TaxID=40
---------------------------------------------------------------------TH-
--DSYMI-----M-DA-----EETVSSACVYPANVQDVQLVVKWANKHL----------VPLYPISMGRNLG
YGGAAPRVRGSVTVDLGRRMNKILDIDPDDCTCLVE-PGVSFYALYEEIKR-------KGY--TMWVDTPDL
GG-GSIIGNTLEHGV----------GYT--P--YG---DHWSTHSGLEVVLPT-GD-----LLRTGMGAL--
P--G------------------NNTWQTFPYGFGPISDGIFSQSNF-GIVTKMGVALMPDPG--GCESFMYT
FQREDDLLQL---I-------DIVRPLRIANL-LENVAQIRHSTVELA-V---------SGL----------
-P-RSHY-Y----QG---T-------GP---IPE-EVLQAHL--EATPLG-RC-S--WIYYGTSYGP-E-NI
RKYKL-DIVHREF-T-KISG---A--KRIDPDTL----PE---DH-----YFWSRAKIAGGEPDFEELSY--
-MNW-V-----P-NGAHLGFSPVSPTRGSDALKLWKIAKTRH-DE-HGVDLFI-A--FCVG----LRELHMI
NLIIYDRGRPERRKAVESCMRLMIEDA-AKQGYGEYRTHLLFQDQVARTYSWNDNALMKFNEKLKDALDPNG
ILAPGRCGIWPERYRGR----
>b|UniRef90_A0A0D2G958_36_567/1-532 | Unplaced genomic scaffold supercont1.7, whole genome shotgun sequence n=1 Tax=Fonsecaea pedrosoi
----------VLPPGVNQQQFDCAVAEFGEAV-GKDNVFK--------GQ--A-L------------EEYV-
--DPYELWE---D-EG-----KRKMPSAAVCPCSIDELQAVLKVANKFG----------IPVWTFSRGKNLG
YGGPAPRLNGSVALDL-HRMNKIIEVNDKFSYAVVE-PGVTFTDLYLYCVE-------HKL--GVWPSVPSL
GW-GSVVGNTVDRGT----------GFT--P--TA---THHQHISGMEVMLAD-GD-----LVRTGQFAI--
S--N------------------SPSAHLSKFSFGPSIEGLFLQSNL-GIVTKMGIWLHPQPQ--AYMSCTFD
MPNFEDVEII---V-------DIFGSLRRDGL-LPNTVYVSNIVEWLG-M---------TG-----------
-K-RAEL-W----PE---E-------GP---IPD-WRLRELQ--KELGFG----Y--WNVKFGLYGA-K-AV
VQSHF-DELKRII-GQKVPG---AEYRLQGHLFS----GGDDKLL-DANSIPDPHGGFFVGVPSLWSLPM--
-VRY-RLPKEKAGIGAHADYSPIIPSDGKMVLEWVKTARNIC-EG-RGFDLFC-D--FFMH----ERHLIFV
NMMVFDKANPSHRKTVDAIFRDLYREG-RQRGFSKYRSHINYMDLVADAYDFNDHAYRRFVERLKDTVDPNG
ILSPGKQGIWPAKYR------
>b|UniRef90_A0A0D2I3P8_27_567/1-541 | Rhinocladiella mackenziei CBS 650.93 unplaced genomic scaffold supercont1.9, whole genome shotgu
----------VLPPGIDSQTFKKFTLRVADVI-GSENVTV------ITKTE-E-L--D-KESYMDP-SKVH-
--DMFYV-----V-DE-----DYFVSSAVVAPRNVRDVQDIMKLCNEFE----------IPVWPFSIGRNVG
YGGAAPRVPGSIGLDMGRNMNKVLNVDVDGAYALVE-PGVTFTDLHEYLVK-------NNLRDKLWVDVPDL
GG-GSVLGNTCERGV----------GYT--P--YG---DHWMMHCGLEVVLPD-GS-----LIRTGMGAL--
P--DPNGDPS----LPPHEQPANKCWQLFNYGFGPYNDGIFTQSSL-GVIVKMGIWLMANPG--GYQSYLVT
IPRDEDLHQA---I-------EIIRPLRVGMV-LQNVPTLRHILLDAA-V---------MG-----------
-D-RKTY-S----NS---D-------KP---LTD-AELDAIA--TKLNLG----R--WNFYGALYGP-P-PV
REVMW-QVVKASF-S-TIPG---A--KFYFPEDM----PE---NT-----VLQTRNLTLQGIPTMTELKW--
-VDW-L-----P-NGAHLFFSPIAKVSGDDAVAQYQLTRRRS-HE-FGFDFIG-T--FVVG----MREMHHI
VCIVFNRKDREQRRRAHQLISTLVDDA-AKQGWGEYRTHLALMDQIAGTYNFNDNAQMKLNEKIKNALDPRG
ILAPGKNGIWPKSY-------
>b|UniRef90_A0A0D2IH51_38_564/1-527 | Uncharacterized protein n=2 Tax=Fonsecaea multimorphosa TaxID=979981 RepID=A0A0D2IH51_9EURO
----------ILPPSIDRTTWMSVLGEFRTIL-GNDGVLV--------GHE-Q-H------------VRYV-
--DPYAQEH---D-EQ-----ERRGSSATLLPVTVEEIQDILRLCNNHR----------IPLWTVSRGKNLG
YGGPAARVKGSIILDL-QRMRKIIEINDKYSYYTVE-PGVTFFDIYRAIQE-------QKK--NIWCSVPAL
GW-GSIVGNALDRGW----------GYT--P--AG---DHSNQICGIEVLLAD-GT-----LVRTGAGAL--
N--E------------------SPCWALFRGGYGPTYESMFSQSNF-GIVTKLSLWASPSPQ--GFMSCRVD
IADEEGLAPL---I-------DAFRELLLRDA-IQNHPLIGNVPREIV-K---------RG-----------
-T-REKF-Y----QG---K-------DA---IPD-ARLKEIQ--HELGIG----F--WSARFALYGP-K-EM
IELNY-KRCREIL-D-QVPG---A--KVSGSAFY----PPKGKSFLSPEDLPLEDRSVETGTPSLMALKA--
-VEY-R-----GKDGGHISFSPVLPPDGKTALTFYYAAKALC-AK-YGFDYFG-G--LHLY----PRHLTMI
DMIYFDRQSRAERQSAQKLFIELVHLA-RQQGFSEYRAHIDYMDLVAKQYDFNGGSLMKLNERIKDALDPNG
ILSPGKQGIWPENYRE-----
>b|UniRef90_A0A0D2JP51_602_1087/1-486 | Uncharacterized protein n=2 Tax=Fonsecaea multimorphosa TaxID=979981 RepID=A0A0D2JP51_9EURO
--------------------------------------------------------------------NTH-
--DSYMI-----M-DA-----EETVSSACVYPGSVADVQIVVKWANQHL----------VPLYPISMGRNLG
YGGAAPRVRGSVIVDLGRRMNKILDIDPDDCTCLVE-PGVSFYALYEEIKK-------KGY--SMWVDTPDL
GG-GSIIGNTLEHGV----------GYT--P--YG---DHWSTHSGLEVVLPT-GD-----LLRTGMGAL--
P--G------------------NNTWQTFPYGFGPISDGIFSQSNF-GIVTKMGVALMPDPG--GCESFMYT
FPREDDLLPL---I-------DIVRPLRIANL-LENVAQIRHATIELA-V---------SGL----------
-R-RSHY-Y----KG---T-------GP---IPE-EVLQSHL--EATPLG-RC-S--WIYYGTSYGP-E-NI
RKYKL-DIVHQEF-T-KIPG---A--KRIDPQTL----PK---DH-----YFWSRAKIAGGEPDFEELSY--
-MNW-V-----P-NGAHLGFSPVSPTRGPDALKLWKIAKTRH-EE-HAIDLFL-T--FCVG----LRELHMI
NLIVYDRGSSERRKAVESCMRAMIEDA-AKQGYGEYRTHLLFQDQVARTYNWNDNALMKFNEKLKDALDPNG
ILAPGRCGIWPERYRDR----
>b|UniRef90_A0A0D8KS07_3_534/1-532 | p-cresol methylhydroxylase n=2 Tax=Agrobacterium TaxID=357 RepID=A0A0D8KS07_9RHIZ
-----------LPPNVSAAEFSSAIDKFRNII-GSDRVYV--------SDE-D-V------------ALYR-
--DAYSPLW---G-EA-----DELVASAALAPITVEEVQAIVRVANEHK----------IPLYPISTGKNLG
YGGSAPNLSGSVIIDM-VRMNKVIEVDDRRNYCIVE-PGVTYFDLYNYTMA-------NDK--KVIVDVPDP
GW-GSVVGNALDHGV----------GYMMPT--YR---DHWNAHCFMEVVLPN-GE-----IMRTGMGAA--
K--G------------------TETWGEYRYGFGPIVDGLFAQGNF-GIVTKMGFWMMPQPQ--HFGSAIVS
VPRYEDIIPL---V-------DEANYLEDLGI-I-GHPRYGSPLQPEP------------------------
-NGIDPE-LLRLHAM---P-------GG---GEV-SDYQKYV--NDRGLD----Y--WNLTMFFYGS-K-AG
VEANF-EFARERF-A-RITG---A--KLKITESF----QF---PL-SAEDKEKAKWVVSLGIPTMERFAL--
-GTR-SDLMPKP-SDGHIWFSPVIPRSGEGIIHAHQVFGEAF-KK-MGIPSPI-G-PFTTPRTWIYRAFVFV
MSFSVYRTDPEANKKVVETFRKLIDIA-AEHGWNEYRTAPPFQDQVARTYSFNDNALLRFQELLKDAADPNG
IIAPGRGGVWPRGM-------
>b|UniRef90_A0A0F0HZ73_58_538/1-481 | 17beta hydroxysteroid dehydrogenase-like classical c SDR n=1 Tax=Aspergillus parasiticus (strain
------------------------------------------------------------------------
------I-----L-DK-----DSFLASAVVCPRSVPEVQALVRIANNLQ----------IPLWPTSIGRNLG
YGGAAPRLSGSVVLDLGKHMRRVLEVNVDGAYAVVE-PGVTFSDLYQYLVD-------NNLTDKLWIDVPDL
GG-GSVLGNTVERGV----------GYT--P--YG---GKYYTLIDVLFVLPT-GE-----LMRTGMGAM--
P--QPRSAGE--SQIRLDEEPGNKCWQLFPYGFGPYNDGLFSQSNL-GIVTKMGIWLMPNPG--GYQSYLIT
FPRDEDLHKA---V-------DIIRPLRLQMI-LQNVPTIRHILLDAA-V---------MG-----------
-V-KSDY-T----AS---N-------GP---LDD-AALDAIA--KRLNLG----R--WNFYGALYGP-E-TT
RNALW-GIIKDAF-S-AIEG---A--QFFFPEDI----KE---PC-----VLHTRHKTLQGIPTLDELKW--
-VDW-I-----P-NGAHLFFSPISKISGDDAMLQYAITKKRV-RE-AGLDFIG-T--FTVG----MREMHHI
VCIVFDREDPESKRKAHQLIKTLIADC-AAHGWGEYRTHLALMDQIAETYNWNNNILMRFNEAIKNTLDPKG
ILAP-----------------
>b|UniRef90_A0A0F2MIS1_91_616/1-526 | Uncharacterized protein n=2 Tax=Sporothrix schenckii TaxID=29908 RepID=A0A0F2MIS1_SPOSC
-------------------------------------------------------------WYLDKPASTH-
--DAFHV-----A-DP-----EALASSAVIFPRSTADVQAIVRWANRHTSTSKDGKARGIPLYPISMGRNLG
YGGAAPRIPGGVVLDLGRNMHQILDLDGGNASCIVE-PGVSYFALYEAVQQLNEANKGTQT--PLWIDCPDL
GG-GSVLGNAVDRGV----------GYT--P--YG---DHFGNHCGMEVVLPD-GS-----LLRTGMGAL--
P--GASDADG--------QETDNTAWQSFQHSFGPAVHGLFSQSSL-GIVVKMGFHLMPAPP--AHQSYCLT
FPREDDFAAI---V-------EVIRPLAQQGV-LGNIPQLRHVVQELN-V---------TGQ----------
-P-RATF-RQGTTEA---D-------GP---LTA-DEVHAAA--AKLPLG-DC-A--WVFYGTQYGA-SADA
LQDQIASLHRRFL-A-AIPG---T--RLVLPDEV----PG---DH-----YLHARALVCAGVPVLRELDW--
-LHW-V-----P-NGAHLFFSPIAPTRAADARALHALISELH-AA-HGFDLFP-T--LCVA----GREMHYI
SNIVYDRADADAKRRAVRLMRAMIAAC-AARGFGEYRTHLLFADQVARTYSWGGQALLRLHETIKDALDPQG
VLAPGRNGIWPAAYRGE----
>b|UniRef90_A0A0F4YJ32_41_530/1-490 | Vanillyl-alcohol oxidase n=1 Tax=Rasamsonia emersonii CBS 393.64 TaxID=1408163 RepID=A0A0F4YJ32_
------------------------------------------------------------------------
--DPHYL-----L-EK-----DHLLASAVICPRSVPEVQEIVKLSNQFQ----------IPLWPISIGRNSG
YGGAAPRLRGSVVVDLGRHMNRILEVNVEGAYALVE-PGVTFKNLHDYLVQ-------HNLRDKLWIDVPDL
GG-GSVMGNCLERGV----------GYT--P--YG---DHWMMHCGMEVVLPN-GE-----LLRTGMGAM--
P--QPRNPGD--KPVRLDEEPGNKCWQLFPYGFGPYNDGLFSQGSV-GIVTKMGIWLMPNPG--GYQAYLIT
FPKEEDLHKA---V-------DIIRPLRL------NVPTIRHILLDAA-V---------MG-----------
-K-KSDY-T----SS---N-------EP---IDD-AGLDAIA--RKLNLG----R--WNFYGALYGP-E-KT
RNMLW-GIIKEAF-S-AVEG---A--RFFFPEDI----QE---YC-----VLHTRHQTLQGIPTFDELKW--
-LNW-V-----P-NGAHLFFSPISKISGDDAMLQYSVTKKRC-LE-AGLDFIG-T--FCVG----MREMHHI
VCIIFDRKDPASRQKAHWLIKTLIADC-AAHGWGEYRTHLALMDQIAETYNWNSNVLMRFNETVKNALDPKG
ILAPGKNGIWPSSY-------
>b|UniRef90_A0A0G3ABQ1_9_516/1-508 | Uncharacterized protein n=1 Tax=Streptomyces incarnatus TaxID=665007 RepID=A0A0G3ABQ1_9ACTN
----------RLPHGVGAREFAEALTAFRAVL-GDSRVLT--------AEAVA-L------------TGYD-
--DPQAV-----C-GA-----GHFAPSAALLPRSVEEVRQLLPLAGRHR----------IPLAPALPGRHTG
LGGAAPRLPGAVVLDL-AGLNRIVAVDATFGHAVVE-PGVTFADLAAHLAA-------HRL--PYRLDPVDL
GW-GSVLGHALDTG-----------GLA--P--YE---DEPPLWCGLEVVLPD-GE-----LVRTGTGAV--
P--G------------------ARTAHLWPYGHGPSFDTMFAPLNL-GVVTRLGVRLRPAPA--DRRSYVVT
VPRADDLGPL---V-------DILRALRADGT-LTEPPIVRGPLLAAA-A---------AG-----------
-R-RRED-F----PGV--P-------GP---VPE-DAVASVV--RELRLG----H--WTAYGTLAGH-P-AV
VNARW-AALREAL-E-PVPG---A--RCTLGEPG----AD-------------------RAPAGLWGDAA--
-DGW-------LKHGGHLAVTPVLPATGADALGQYGSTRRLL-HA-ADHDYLG-S--FVVG----RRVLHHH
VPVVFDVHDPDGRAGALALARRLVTRA-AADGLGVRQAHPALMDEVAAAYAEHDHALRRLGERVKDTLDPAG
VLAPGSHGLWPRRYRGLG---
>b|UniRef90_A0A0H4VIY5_1_516/1-516 | Flavoprotein subunit p-cresol methylhydroxylase n=1 Tax=Erythrobacter atlanticus TaxID=1648404 R
-------MSNRLPQGIDAQTFQAALEELGAIV-GRDWVFV--------DEL-P-L------------STYR-
--DAYSP-----L-AD-----GELLPSAAIAPANVDEIQRALRVFNSYK----------LPIWTFGNGRNFA
YGGPAPRQSGYVMFDL-KRMNRILEVNEKYGYALVE-PGVTYYQLDRYLRQ-------TGS--KLWIDPAAP
GW-GGVMGNALEHGA----------GYT--P--YG---DHFVMQCGMEVVLAD-GE-----IVRTGQGAI--
E--G------------------SQHWQATKHAAGPHYDGMFTQSNF-GVVTKMGMWLMPEPP--GYKPFMIT
YQREEDLAAI---F-------DAVRPLKVNQV-IPNAAVAVDLLWEVS-A---------KT-----------
-T-RRHY-F----DG---K-------GP---LPD-SIRAKIA--ADHDLG----A--WNFYAAMYGP-P-PI
IENNF-KLVQDAL-L-SIPG---A--KLYLD--R----QN---DP-----AWDYRVRLMRGEPNMTEFSI--
-MNW-I-----G-GGGHINFSPISAPDGNEALLQYNMIKERC-HD-FGFDYIG-E--FLVG----WRDMHHI
LMIMYDRADEKMRKDAYDLFGRLVDEA-ADAGFGEYRTHLAFMDQIAGTYKYNDGALWDLHHRLKDVLDPNG
ILSPGKQGIWPQSMR------
>b|UniRef90_A0A0J6FN76_41_567/1-527 | Eugenol hydroxylase flavoprotein subunit n=6 Tax=Coccidioides TaxID=5500 RepID=A0A0J6FN76_COCPO
----------ILPPGVDAETWTGVLEEFKRIL-GDKGVLS--------GHE-H-R------------IRYI-
--DPYAEKS---D-EQ-----EKRGSSATLFPVTVEHIQAILKICNEHK----------IPLWTVSRGKNLG
YGGPAARVKGSIILDL-QRMRKVIEVNDRYSYYTVE-PGVTFFDIYRAIHA-------QKK--NIWCSVPAL
GW-GSVVGNALDRGW----------GYT--P--AG---DHSNQICGIEVVLAD-GT-----IVRTGAGAI--
D--N------------------SPCWPLFRGGYGPTYESMFSQSNF-GIVTKLTLWASPSPE--GFMACRVD
VESEDDLLPL---I-------DGFRDLLLHDV-IQNHPLIGNLPREMV-K---------RG-----------
-Q-RKDF-Y----DG---K-------DA---IPD-ARLKEIQ--KQFSIG----F--WSARFGLYGP-K-EM
VEFNY-KRCQEVF-D-KLPG---A--RLTGKAYY----PPDGRKALSPEDIPLAERTVETGTPSLMALKA--
-VEY-R-----GKDGGHISFSPVLPPEGRCALSFYRDAKPLC-AR-YGFDYFG-G--LHLY----PRHLTMI
NMIYFDRTSDTERANASKLFVELVHLA-RKHGYSEYRAHIDYMDLVAEQYDFNGCSLRDLNERIKDALDPNG
ILSPGKQGIWPARYRQ-----
>b|UniRef90_A0A0J7XKF0_16_510/1-495 | Cresol methylhydroxylase n=3 Tax=Sphingobium TaxID=165695 RepID=A0A0J7XKF0_9SPHN
------------------------IAAFGAIV-GKDHVFF--------DEV-D-Q------------ASYQ-
--DKFAI-------DD-----ARHHPAGAVAPATVEEIQAIVRIAADRG----------IALWPISRGKNLG
YGGSAPLLAGSVVLDL-SRMKKI-DYDEANGTVLLE-PGVGFYDLYDFLKS-------RGM--KHWLSVPGN
SW-GSVVGNALDRGM----------GYT--P--YG---EHATRICGVEAVMAD-GL-----VVRTGMGAL--
N--G------------------APTWQLYRFGFGPGWDQMFVQSNF-GIVTKMGLWLMPAPE--SLMGMDLE
FDRPEDLGPL---I-------DAIAPLRREGL-LQQSPTIGNWLRAAA-V---------VT-----------
-T-RDQW-T----DK---P-------GA---LPD-DVIAAIR--KKFNVG----W--WGVSLRLYGR-E-SV
NKAAY-AILEHEL-G-KLKP---M--SLRPTVWK----TG---EP--------LEATGWTGTPLTMPMQN--
-ANW-H-----GGRGGHIGFSPILPQSGAAAQAQFQRTYARY-KE-YGMDYQA-S--FAFG----ERHLINV
NAVLINKDDADLMGRVDPFLKHLISDA-KRQGYGEYRTHLDYMDAVAGTYDFNKNALGQLNRKVKDALDPRG
VIAPGKSGIWPSS--------
>b|UniRef90_A0A0M3APZ9_1_511/1-511 | FAD-linked oxidase n=1 Tax=Sphingobium chungbukense TaxID=56193 RepID=A0A0M3APZ9_9SPHN
-------MTSLTPRNVSAAAFAKAIDRFGAAI-GKQWVLT--------SDE-D-R------------ATYL-
--DPYAM-----G-DG-----MDHESSAVLAPASAEEVQALVRIANEHK----------VPLWPVGRGKNFG
YGAAAPAMRGNVILDL-SRMNRILDVDEKFAHCLLE-PGVSYFDLYNHLKD-------NNI--PLWMSVPGN
SW-GSVVGNALDRGI----------GYT--P--YG---DHTETLCGLEVVLPD-GD-----MVRTGMGAQ--
A--N------------------SKVWQAYHYGYGPGWDQMFVQSNL-GVVTKAGLWLQPEPE--MTAKITLA
LPNFEDASWA---L-------DILTELRRRDV-IQHNIVFGSPVRAAS-V---------QS-----------
-Q-RKDW-Y----DG---P-------GA---LPN-SASEEMM--KKLNLG----W--WNTKLFLFGY-A-GA
VQAHV-KLIRDLF-E-PKLG---K--KIDFEIWQ----KG---DP---------VEKSARGIPSTLALQS--
-VNW-Y-----GGRGGHLSFAPVMPPDGKLILDYAKRTKRLY-DE-VGHDYYA-S--FTIG----KRHINNV
SLILYDRDDADMTARVDKLYRTLVARA-AADGYAEYRGHISYMDIVADTFDFNNGAITRLNDRVKKALDPNN
IIAPGRNGIGR----------
>b|UniRef90_A0A0M3CXY5_3_548/1-546 | p-cresol methylhydroxylase n=1 Tax=Pseudomonas putida TaxID=303 RepID=A0A0M3CXY5_PSEPU
-----------TPPGISAEDFALALRKFSQVV-GEEWVFT--------SQE-D-L------------HLYR-
--DAYSPYW---G-EP-----EEILASAAVAPSSTEEVQQLMRIANQFK----------IPMYPISTGKNLG
YGGSAPTYSGSVVLDL-KRMNRILEVNEKQAYCVVE-PGVSYFDLYRYLQE-------KKI--KLWMDVPDP
GW-GSMLGNAIDRGA----------GYTAAQ--FR---NHFDAHCGMEVVLAN-GE-----VMRTGMGAM--
P--G------------------AETWQLYKTGFGPWVDGIFSQSNF-GIVTKMGFWLMPEPE--AFLKGTVH
LSSYRDLIPL---V-------DIMTEMENQKI-FTGFPDINSPLLGSP-SLAGLHDFLLHGP----------
-VARDAE-YKALAD------------RG---AKP-EEYEGYG--KKHGIP----F--WNGAFTFYGP-E-KI
IRAQW-EHVQERFRK-AIPD---A--RFEESEYY----DL---PL-SPEQQKQVQYPAQFGIPNMRAFSI--
-GAR-SHWNPAPPSDGHAWFSPIIPRDGEAILKINEVLGTAA-RK-LGVPFAF-A--LNVPVPCWERCFVFI
IPFWISK-DPAKNKQTREAFRALIKIA-AENGWGEYRTATAFQGDVMDTYSFNNNILLRFHETLKDAVDPNG
IISPGRYGIWPKNLRQ-----
>b|UniRef90_A0A0N0KEW7_4_502/1-499 | FAD-linked oxidase n=1 Tax=Novosphingobium sp. AAP83 TaxID=1523425 RepID=A0A0N0KEW7_9SPHN
---------------------AAALQDFAAIV-GTENVFN--------SDQ-D-R------------NAYA-
--DHFAQ-------DP-----ETHLPIAAVAPTSRDQVRDIVRVANRHK----------VALWPISRGKNFG
YGGAAPVMKGSVVLDL-SRLKAI-DFDEANGVVLVE-PGVSFFDLHDFLQA-------RKA--PYWLSVPGN
SW-GSVAGNALDRGV----------GYT--P--YG---DHASRICGLEVVLPD-GD-----LIRTGMGAM--
D--G------------------SPTWNLYRNGFGPGWDTMFCQSNF-GVVTRLGLWLMPEPE--ALAGYDLE
FDKPEDLGWA---I-------DTIMPLRRSGL-IQQSPSIGNWLRSAA-V---------MT-----------
-R-REEW-T----SD---K-------GP---LSE-TVVSAIR--KRFNIG----W--WSVQIRFYGP-Q-EV
VDASL-RALDRAF-D-GKPL---L--SKKLARWK----QG---DG--------PEGSPMSGVPVSFPLAN--
-ANW-H-----GGRGGHIGYSPVLPPSGDLALKQFQRTYALY-QK-YEMDYHA-S--FAMG----ERSLTNV
NQILYNKDDAPMMARVDGMFRDLVADA-SAQRYGEYRTHIDYMELVASTYDFNDRALLRLNERVKQALDPNG
IIAPGKSGIWTKGA-------
>b|UniRef90_A0A0N0LZ69_6_508/1-503 | FAD-linked oxidase n=1 Tax=Novosphingobium sp. ST904 TaxID=1684385 RepID=A0A0N0LZ69_9SPHN
-------------PALDPARARQALGAFQSAL-GAAHVYF--------DET-D-I------------AAYQ-
--DKFAV-------DD-----ALHHPAGAVAPATVEEIQAVMRIAREHR----------IPLWPISRGKNLG
YGGSAPVLAGSVILDL-SRMKRI-EYDEANGTVLLE-PGVGFYDLYDFLQA-------RGM--KHWLSTPGN
SW-GSVVGNALDRGV----------GYT--P--YG---ENTSKICGMEVVLAD-GT-----LLRTGMGAM--
D--G------------------SPTWQLYRYGFGPAWDQLFVQSNF-GVVTKMGLWLMPEPE--SLMGMDVE
FDRPEDLGPL---I-------DAIAPLRREGL-LQQSPTIGNWLRAAA-V---------LT-----------
-T-RDQW-T----KD---P-------GA---ISD-SVIQAIR--DKYKVG----W--WGVSLRLYGR-E-SV
NKAAY-AVLEQEM-Q-RLRP---M--SLRPAEWK----RG---AP--------LEASGWTGTPVTFPMQN--
-ANW-H-----GGRGGHLGFSPVLPQSGSAAMAQFKRTYARY-RE-HGMDYQA-S--FAFG----ERHLINV
NAVLLNKDDEAMMRKVDPFLRQLIADA-RAQGYGEYRTHLDYMDLVAGTYDFNDHALLRLNERVKTPLDPMG
IIAPGKSGIR-----------
>b|UniRef90_A0A0N1AK75_4_519/1-516 | FAD-linked oxidase n=2 Tax=Novosphingobium TaxID=165696 RepID=A0A0N1AK75_9SPHN
----------HLPPRVSPQGFAAALKAYEGVV-GKDWVMA--------SES-D-R------------DAYS-
--DIYAP-----G-DA-----EQWAASAAVAPANVEEVRAVVRLANEHK----------TPLWPVARGKNLG
YGTAAPRMAGSIVLDL-GRMNKIIDIDPKLATCVVE-PGVGFFDLHDAILR-------GNH--PLWMSVPGN
GW-GSVIGNALDHGI----------GYT--P--YG---LHARNLCGLEVVLPD-GD-----LLRTGMGAM--
T--G------------------NPAWHLFPFSYGPTYDLAFTQSNL-GVVTKAGLWLQPAPE--ASLELIFD
IPEEGDIGWV---V-------DTIAPLKISGL-IEQNVFIPSWLGKMV-L---------KG-----------
-Q-RHDF-W----DK---P-------GA---IPE-WRVAELL--KQYKLG----Y--WQVALRLYGE-E-SV
IKAKA-EIVKAAM-K-RHLA---A--PPQENWWR----QG---DA-------IGQYEITMGVPSAVPLQM--
-SDW-I-----GGRGAHMGFSPVVPASSEHVLGQLKRSRKII-AD-HDVDFYA-S--FTIG----GRFANNI
NMLMYDRDDAAMVSNMKALFNALISET-AKAGYGEYRTHLGWMDPVMDTFDYNNHALRRFDERVKNALDPNG
IIAPGKQGVWPAAYAAQ----
>b|UniRef90_A0A0N1NYD5_42_573/1-532 | Vanillyl-alcohol oxidase n=1 Tax=Phialophora attae TaxID=1664694 RepID=A0A0N1NYD5_9EURO
----------ILPPGVKQHTYDAAMSEWAAVV-GEKCVHR--------QN--D-V------------EEYI-
--DPYEMNE---N-LP-----LRKVPSGAICPGSADEVREVLRIATKHG----------IPLWVFSRGKNLG
YGGPAPRLSGSVALDL-HRMNKIIEVNEKFSYAVVE-PGVTFTDLYDYCKA-------NKL--RVWPSTPSL
GW-GSVIGNTLDRGT----------GFT--P--TA---THHQNMAGLEVILAD-GD-----VVRTGQFAI--
S--N------------------SDAAHLSKFTFGPSIEGLFLQSNL-GVVTKMGIWLTPQPE--AYASCFFE
MPELEDIEVL---T-------EAFGSMRQNGT-IPNTVFVSNIIEVLA-M---------FN-----------
-K-RADL-Y----SG---P-------GP---IPP-HVLKALQ--KQHNLG----Y--WNCKWGLFGP-R-RI
LQAQV-DEIQSVL-NARAPT---G--TFRFEMFS----GEKHELL-EASNIPEPHGGPFVGVPTLWSLPM--
-VKF-RLPAGEKGIAGHGDFSSIIPSDGKSTLEWIKQSQRIC-EK-YGFDLFC-D--FFMH----ERHLIFV
NFQPFDKTQAWQQKAIQAIFAEMYEEA-KAKGFSNYRSHVNHMDAIANLYDFNDHAYKRFVEKLKDTLDPDA
ILSPGKQGIWGQKFAGQ----
>b|UniRef90_A0A0S9BYR5_10_531/1-522 | Uncharacterized protein n=2 Tax=Arthrobacter sp. Leaf69 TaxID=1736232 RepID=A0A0S9BYR5_9MICC
--------TRPLPPGVTEFDLEKALAAFAAAI-GEDKVAS--------DAE-S-L------------EDFQ-
--DPFQV-----P-GS-----ATNLPSAVVSPTSTEDVQAVVRIANEYR----------IPLWPISRGKNNG
YGGAAPQVRGSVMLSF-RNMNRVLEINEELGYAIVE-PGVSWYDLHEAIRA-------GGH--NLVASIVDI
GW-GGVVSNTLEHGL----------TYM--P--YS---IDQASHCGFEVVLPN-GD-----LMRTGSGAM--
D--N------------------NPTWPLYKRGLGPTSTEMFMQSNY-GIVTKMGYWLMPKPE--VYMPLWLR
VWDEAQMPAV---V-------DALRELMLAGT-IDMRPQLSNTLCMAS-M---------LT-----------
-T-RAEW-Y----TG---E-------GP---MPE-EIIDKIA--KEMGLG----R--WMMRFALYGD-D-PV
VDHNF-EKLKARF-L-QIPS---V--DIMGQKHG----AD------AWETLPNPHERVQIGVPSQDLYKM--
-AGWSG-----GEEGGHVDFSPVIPLTAQHAIAAQKLMAEMC-AE-VGLDFLG-G-MLPIN----ARSTTFI
NVIPFDTKNPEQVAKAYALAKRMVAEA-GKRGYGEYRAHLSFMDLAADQFGFNDHALRRFNETIKDTLDPNG
IIAPGKSGIWGTRLR------
>b|UniRef90_A0A0U5FRW6_36_528/1-493 | Putative Podospora anserina S mat genomic DNA chromosome 1, supercontig 6 n=1 Tax=Aspergillus ca
--------------------------------------LR--------GAE-N-Q------------DAYG-
--DPFSA-----T--------TTNSPSGAVRPKTIEEVQAIVKLANKHK----------IPLWTVSRGKNLG
YGGSSAVVKGSVVLDL-HRMNKIIEVNEEYGYAIVE-PGVSFFDLYEEIQR-------RGL--NLWPSVPAI
GW-GSVLGNTMDRGF----------GYT--P--NG---EHSQSQCGMEVVLPN-GE-----LLRTGMGAM--
K--D------------------NKTFALYKGGFGPGLDGLFYQSNL-GIVTKLGIHITPAPE--AYATVEVS
VPREEDLIPL---V-------GTLSDLMRRSI-ILNSPSIANIFRLAL-TAPIPEV---QA-----------
-K-IRQY-M----KP---D-------SY---VPY-PVLEEIR--KEQNWG----F--WKAYFSLYGS-V-EM
LPALL-KTIQRAF-A-PIEG---V--QITWREFP----GAPGRAI--TTAEIKSEEIPHSGIPTLEPLNL--
-LKS-R-----SEIGGHIDYSPIIPPSGRELYEWYLTAKQRT-ID-AKFDFFA-D--FHVY----PRYVVGI
ELIIYT---LREEARLHELYHNLVQDG-AKHGHIAYRTHVGYMDDLATKLDFNEFAFGRFTRLLKGTLDPNG
ILSPGKSGIWNS---------
>b|UniRef90_A0A0W1FDS4_1_517/1-517 | Oxidoreductase n=6 Tax=Sphingopyxis TaxID=165697 RepID=A0A0W1FDS4_9SPHN
-------MTPNLPEGIAAADFSRLLEELSGVV-GKSWVFV--------DEL-P-L------------SSYR-
--DAYSP-----L-AD-----GTLLPSAAVAPENIEQIQKILAVANNYR----------APLWTIGTGRNFA
YGGPAPRKSGYVILDL-KRMNRIIEVNEKYGYALVE-PGVSYMQLYRHLQR-------IGS--KLWIDPAAP
AW-GGVMGNALEHGA----------GYT--P--YG---DHFIMQCGMEVILPD-GQ-----VVRTGQGGI--
A--G------------------SKNWQISKHGIGPQFDGMFTQSNF-GVVTKLGIWLMPEPP--GYKPFMIT
FPREEDLEQI---F-------EITRPLKVNQI-IPNAAVAVDLLWEAS-A---------KT-----------
-T-RRHY-Y----DG---K-------GP---VPP-SVRAKIA--SDLDLG----M--WNFYGALYGP-P-PM
IENNW-KVIEDAF-G-SIPG---A--KFHFA--R----EN---DP-----AWDYRVKLMRGEPNMTEFSI--
-MNW-I-----G-GGGHVNFSPISAPNGAEAMSQYNLIKQRC-HQ-FGFDYIG-E--FLVG----WRDMHHI
LMIMYNRADEAMRKSAYDLFSLLVDEA-ADAGFGEYRTHLAFMDQIAKTYRHNDGALWDLHHRLKDVLDPNG
ILSPGKQGIWPKAARG-----
>b|UniRef90_A0A102D910_3_519/1-517 | FAD-linked oxidase n=1 Tax=Novosphingobium sp. FSW06-99 TaxID=1739113 RepID=A0A102D910_9SPHN
---------LVLPPRLGPRAFDTALSAFAGVV-GKDWVLS--------SDA-D-R------------DAYA-
--DIYAP-----G-PA-----EQWPASAAVAPASVKEVQAIVRLANEHK----------VPLWPVSRGKNLG
YGTAAPRMAGSVVLDL-GRMNRIIDIDPKLAYCVLE-PGVSFFDLHEAIAR-------ENL--PLWLSVPGN
AW-GSVLGNAFEHGI----------GYT--P--YG---LHARNLCGFEVVLPD-GD-----LVRTGMGAM--
T--G------------------NHAWHLHPLSYGPTFDLAFTQSSL-GVVTRAGLWLQPAPA--ASLELVFD
IPHEDDIGWV---I-------DTIAPLKISGT-IDQNVFIPSWLGKMV-L---------KG-----------
-Q-RRDF-W----DK---P-------GA---IPD-WRVKELL--AQYKLG----Y--WQVALRLYGE-D-SV
IRAKA-DIVRAAM-A-RNLA---A--PPAEHWWH----SG---DE-------RNAIDTTMGVPSAVPLQM--
-SDW-V-----GGRGAHMGFSPVVPATSEHVMGQLKRSRAII-AA-HDVDFYA-S--FTIG----GRFATNI
NMLMFDRDQPEQIANMKSLFNALIGET-AKAGYGEYRTHLGWMDTVMDTYDFNGHALRRLNERIKDALDPNG
VLSPGKQGVWPAAWRDQ----
>b|UniRef90_A0A124JVN8_12_511/1-500 | FAD-linked oxidase n=1 Tax=Novosphingobium fuchskuhlense TaxID=1117702 RepID=A0A124JVN8_9SPHN
---------------------QLALRDFTALL-GKDRVFT--------AEE-D-K------------DAYS-
--DHFAG-----ANQA-----AEHRPSAAIAPDTVEEVREIVRIANRHG----------TPLWPISRGKNFG
YGGSAPVLAGSVVLDL-SRMKKI-EIDERNGTVVVE-PGVSFFDLYDFIQA-------KGL--PLILSVPGN
SW-GSVAGNALDRGV----------GYT--P--YG---DHASRICGLEVVLPD-GD-----LVRTGMGAI--
G--S------------------GPTWNLYKPGYGPSWDTMFCQSNF-GIVTKLGLWLMAEPE--SVLGLNID
VDKPEDLGWL---I-------DTLAPLRRNGI-LQQSPSIGNWLRAAA-T---------LT-----------
-T-REQW-A----KP---G-------EK---LGS-SAIAAIR--QKFGIG----W--WAVALRFYGP-L-EI
TEATM-RVVERAF-E-GKPV---Q--KLGRTRWV----KG---DP--------PEGSPVTGVPLTYPLAN--
-ANW-F-----GGRGGHLGFSPVLPVDGDAALKLFKRNYELH-DQ-YGLDYHP-S--FAIG----ERSMNNV
NQLLFDRDNPAFVANADKLLRQLVKEA-AAQGYAEYRAHISYMDLIADTFDFNDHALRRLNQKVKDALDPRG
VIAPGKSGIWPAN--------
>b|UniRef90_A0A127MDB9_4_517/1-514 | FAD-linked oxidase n=1 Tax=Sphingorhabdus sp. M41 TaxID=1806885 RepID=A0A127MDB9_9SPHN
----------KLPPRVSPAQFDNALKAYAAVV-GEDWVLS--------TDQ-D-R------------DAYS-
--DIYAP-----G-PE-----SEWPASAAVAPQTREEIQAIIRIANEYK----------TPLWPVSRGKNLG
YGTAAPRLPGSIVLDL-SRMLKIEELNTELGYCVIE-PGVSFFDLYEHIQR-------EKA--PLWMSVPGN
AW-GSVLGNALDHGM----------GYT--P--YG---QHARNLCGIEAVLPD-GE-----VMRTGMGAM--
E--N------------------NHSWHLFPLSYGPDWTHMFTQSNM-GVVTKAGVWLQPAPE--TSLQLTYD
IPNEEDIGWV---V-------DTITPLKTAGV-IEQNVFIPSWLGKIV-L---------KG-----------
-Q-RNDF-W----DK---E-------SA---MPE-WRVQELL--KEHKLG----Y--WQVQIRFYGD-E-TL
NKAKA-DIVKKAF-K-RHID---T--PPMEVWWK----QG---DP-------INQYDPTMGMPSAIALQM--
-GDW-V-----GGRGAHMGFSPVVPATSKHVLGQLKRSRKII-AD-HDVDFYA-S--FTIG----GRFATNI
NMLMYDRDKPEQVRNIRTMFNALIRDT-AKAGYGEYRTHIGWMDEVNKTYDFNDGAQRRLNEKLKDAIDPNG
ILAPGKQGVWPAAYR------
>b|UniRef90_A0A132BBJ1_27_571/1-545 | FAD-linked oxidase-like protein n=2 Tax=Phialocephala TaxID=310291 RepID=A0A132BBJ1_9HELO
----------ALPPGTSSEDFKEYIKKAVEIV-GEENVTV------INNKD-E-L--T-KEHYTDP-SKAH-
--DMFHV-----F-DK-----DYFVASAVIAPRKVSEVQAIMKLCNEYG----------IPVWPFSVGRNVG
YGGSAPRVPGSIGLDMGRNMNKVIEVNESGAYALVE-PGVTYADLYAYLVE-------KKLDQKLWIDTPDL
GG-GSVLGNAIERGV----------GYT--P--YG---DHFMMHCGMEVVLPS-GE-----LLRTGMGAM--
P--DPTQPHV--EGGTLDQQPGNKCWQLFNYGFGPYNDGIFTQSNL-GVVTKMGIWLMVNPG--GYQPYLIT
FPKDSDLPKV---V-------DIIRELRLAMV-LQNVPSIRHVLLDAA-V---------LG-----------
-T-KASY-S----SS---D-------KP---LTD-EEIDAIA--KKLNLG----R--WNFYGALYGP-K-PI
QDVMW-QVVKQTF-G-SIEG---A--KFFLPEDV----PD--KNA-----VLHIRAKTLQGIPTFDELKW--
-VDW-L-----P-NGAHLFFSPISKISGEDATLQYSITKKRV-IE-AGFDFIA-T--FTIG----MREMHHI
VCLVFNRNDAGQKERVHKLIRQLIDDC-AAHGWGEYRTHLALMDQIAETYNFNDNAQMKLNEKIKNALDPNG
ILAPGKNGVWPATYN------
>b|UniRef90_A0A150V9G3_34_563/1-530 | Uncharacterized protein n=1 Tax=Acidomyces richmondensis BFW TaxID=766039 RepID=A0A150V9G3_9PEZI
----------VLPPGVSQEHFEKAIGEFVNAL-GENAVFT--------RE--A-L------------RDYL-
--DPYEIRQ---P-DV-----ERKIPSAAVCPTNIEDLKSVLSIANRYG----------IPLWTFSRGKNIG
YGGPAPRLPGSVALDL-HRMNKILEVNEKFAYAVVE-PGVTFTDLYNYCVS-------HGL--KVWPSVPSL
GW-GSVIGNTLDRGA----------GFT--P--TA---SHHEHIAGLEVMLAD-GD-----IVRTGQWAM--
S--N------------------SPSAHLSKFSFGPSVEGLFLQSNL-GVVTKMGIWLTPQPQ--AYLSASFD
MPNEEDVGII---T-------DLFGEMRRNGI-LPNICYVFNIIEWSA-I---------IG-----------
-K-RAEL-W----EG---D-------GP---MPD-SRVKEIQ--EQIDTG----H--WSVKFSLYGG-K-AV
VKAQF-DEVKRIC-AERAPT---G--RIKGFIFS----GEGDRLL-DPTSVTQPHGGMFVGVPSLWSLPL--
-VRY-MLPKDGSGAGAHSAYSAIIPLDGKTMVNWYRKAREVY-ES-EGFDAMC-D--FFMH----GRHAVFV
CMLCFDKTNKKQTDAIDRIFHRLFAEG-QKFGFSKYRAHVDHMDMVSDQMDFNDHAYRRFVEKIKDSLDPNG
ILSPGKMGIWPKKYR------
>b|UniRef90_A0A157ZQY8_13_528/1-516 | FAD-binding oxidase n=6 Tax=Burkholderia TaxID=32008 RepID=A0A157ZQY8_9BURK
----------PLPPGLSAAAFRAALAAFAAAL-GSDAVLP--------ADP----------------ASYL-
--DPFAP-----G-DA-----IAHAPSAVVLPKDVDGVRAALAVANRHR----------VPLWTVSTGRNFA
YGGAAPRMRGCVVLDL-RRMNRIIEIDETLGYALVE-PGVTYYDLHRALGT--------PR--RFWVDPPAA
GW-GSVVGNTLERGY----------GTT--P--YG---DHADRQCGMEVVLAN-GD-----VVRTGMGAM--
S--A------------------SRAWQVFKGGFGPSYDGLFMQSSF-GVVTKLGIWLMPAPE--GYMICRYA
FAREDDLERV---V-------DTLRPLRMDGT-IQSHAVIESAVRWAA-G---------VS-----------
-T-RRQW-Y----DG---D-------GA---MPD-EAVDAMA--RKIGIG----R--WNLRFCLYGP-P-SL
VKARR-DIAHARF-T-EIAG---A--TLFEMPYR---DGA---VE-----PTGGGDRAQVGIPGLEAFNL--
-LNW-R-----GGSGAHIDFSPICPTVGRDAVKQVRMVRERA-AQ-YGFDYYG-G--FTAG----ERAMHHI
FAAIFDRDDPKQARDAGALIEALIRDA-GAAGYGQYRTHLSFMDLAAAQYDFNDHALMRLSNAIKTSLDPNG
ILSPGKQGIWPKRFEGE----
>b|UniRef90_A0A158AW66_3_515/1-513 | FAD linked oxidase domain-containing protein n=2 Tax=Burkholderia TaxID=32008 RepID=A0A158AW66_9
--------THTLPPGLPPAQFRAALAAFTSAL-GSDAVRA--------DDI----------------ASYL-
--DPFAP-----G-DA-----STHAPSAVVLPKDVDGVRAALAVANRYR----------VPLWTVSTGRNFA
YGGAAPRMNGCVVLDL-RRMNRIIEIDETLGYALVE-PGVTYYDLHRALGT--------PR--RFWLDPPAA
GW-GSVIGNTLERGY----------GTT--P--YG---DHAANQCGMEVVLAN-GD-----VVRTGMGAM--
S--S------------------SRDWQVFKGGFGPSYDGMFMQSNF-GVVTKLGIWLMPAPE--GYMICRYA
FARDDDLERI---V-------DTLRPLRMDGT-IQSNAVIESAVRWAA-G---------VS-----------
-T-RKQW-F----DG---T-------GA---MPD-EAIDVMA--RKIGIG----R--WNLRFCLYGP-H-AL
VQARR-DIVHARF-A-AIAG---A--TLFEMPYR---DAS---VE-----PEGGGDRAQVGIPGLEAFSL--
-LNW-R-----GGSGAHIDFSPVCPPIGRDAVKQVRMVRERA-AQ-FGFDYYG-G--FTAG----ERAMHHI
FAAIFDRDDPKQSHDAGALIETLIRDA-GAAGYGQYRAHLSYMDLAAAQYDFNDHASMRLANTIKTALDPNG
ILSPGKQGIWPA---------
>b|UniRef90_A0A158AZL4_11_522/1-512 | FAD-binding oxidase n=2 Tax=Burkholderia pedi TaxID=1777141 RepID=A0A158AZL4_9BURK
----------PLPPGLSAAQFRAALADFAAAL-GGDAVLS--------SDV----------------ASYL-
--DPFAP-----G-DA-----SAHAPSAVVLPNDVKGVRAVLAVANRYR----------VPLWTVSTGRNFA
YGGAAPRMRGCVVLDL-RRMNRIIEIDETLGHALVE-PGVTYYDLHRALGT--------PR--RFWLDPPAA
GW-GSVIGNTLERGY----------GTT--P--YG---DHAANQCGMEVVLAN-GD-----VMRTGMGAM--
S--S------------------SRDWQVFKSGFGPSYDGMFMQSNF-GVVTKLGIWLMPAPE--GYMICRYA
FAREDDLEAI---V-------DTLRPLRRDGT-IQSNAVIESAVRWAA-G---------VS-----------
-T-RKQW-Y----DG---E-------GA---MPD-DAIDAMA--RRIGIG----R--WNLRFCLYGP-E-SL
VKARR-DIVHARF-E-AIAG---A--TLFEMPYR---EGV---VE-----PEGGGDRAQVGIPGLEAFSL--
-LNW-R-----GGSGAHIDFSPVCPPIGRDAVRQVRMVRERA-AQ-SGFDYYG-G--FTVG----ERAMHHI
FAAIFDRDDPKQSRAAGALIETLIRDA-GAAGYGQYRTHLAYMDLAAAQYDFNDHASMRLSETIKHALDPNG
ILSPGKQGIWPSK--------
>b|UniRef90_A0A158B4S0_7_508/1-502 | FAD-binding oxidase n=2 Tax=Burkholderia hypogeia TaxID=1777140 RepID=A0A158B4S0_9BURK
--------------------SDAALAAFADAL-GPDAVLS--------GDV----------------SSYA-
--DPFAP-----G-DA-----ASYAPSAVVLPSNVEDVRAALAVANRFR----------VPLWTVSTGRNFA
YGGAEPRVNGSVVLDL-RRMKRIIEIDQTLGHALVE-PGVTYYDLHRALGT--------PR--RFWLDPPAA
GW-GSVIGNTLERGY----------GTT--P--YG---DHAAQQCGMEVVLAN-GD-----IVRTGMGAM--
S--A------------------SRDWQVFKSGFGPSYDGMFMQSNF-GVVTKLGVWLMPAPE--GYMICRYA
FAREDDLERV---V-------DTLRPLRMDGT-IQSNAVIESAVRWAA-G---------VS-----------
-T-RKDW-Y----DG---P-------GA---MPD-EAIDAMA--RKIGIG----R--WNLRFCLYGP-L-SL
VKARR-DIVHARF-A-DIAG---A--TLFEMPYR---DAS---VE-----PEGGGDRAQVGIPNMEAFNL--
-LNW-R-----GGSGAHVDFSPICAPLGREAATQARMVRERA-AQ-SGFDYYG-G--FTMG----ERAMHHI
FAAIFDRDDPQQSRAAGTLIETLIREA-GAAGYGQYRTHLAFMDLAAAQYDFNDRALMRLSETIKHALDPNG
VLSPGKQGIWPAK--------
>b|UniRef90_A0A163CFQ0_29_553/1-525 | Flavin adenine dinucleotide binding n=1 Tax=Didymella rabiei TaxID=5454 RepID=A0A163CFQ0_DIDRA
----------VLPPGLDTKTFERVLVKLREVV-GDDNVAV--------GE--G-L------------RDFR-
--DPYPL-------QV-----DENQPSAAACPISVEQIQGILRIANDFS----------VPIWVCSQGKNFG
YGGPAPRQSGSLVVSL-HRMNRILEVNEKFAYVLVE-PGVTFFELHGYLKA-------RKI--PLWVGAPAL
GW-GSVLGNTVDRGI----------GYT--I--SG---DRHRDIRSLEAVLPS-GE-----ILRTGQWAV--
N--N------------------SPSAHVCNNNFGPQIDGLFLQTNL-GIVTKLAVGVDLAPP--AFMNIKLH
GPQVEDLGPI---V-------DSMQQLWLEGV-LQNHGMITNINHFAS-H---------DL-----------
-P-KHAH-Q----KE---E-------GP---LLP-DTITKLK--EKYRTG----Y--WRASFDLYGT-P-EI
INARL-ARVKAVF-ATHTPD---L--DLETTFFE----GKDGGPV-----DALDVGTLSAGVPTMVPVKL--
-ADY-NLPADNSGAGGHIDTTLILPADGKTVVDWFAQAKKIM-ED-EGVDPFI-G--CHVF----RHYILFV
QEYVFDKTQATHRERGLRVVKSLLSAA-KAAGFANYRSHVQNMDGIQDLYSYNDHAYRRFVETLKQAIDPKG
IVAPGKQGIWPQRTLGK----
>b|UniRef90_A0A165FPU7_58_589/1-532 | Vanillyl alcohol oxidase n=2 Tax=Calocera TaxID=29888 RepID=A0A165FPU7_9BASI
-----------LPPEITRERFNEAVAELRKDI-GEKNVEL--------NDK-P-L--I-DGWYMEH-PNTH-
--DAFHI-----M-EQ-----DDTVSSATVYPGSTEEVQTVVRWANKYL----------IPIYPISMGRNLG
YGGAAPRIRGAVVLDLGRRMDKVLKIDPDNCSCLVE-PGVSYFALYEAVQA-------TGY--PLWIDTPDL
GG-GSVLGNAVDRGV----------GYT--P--YG---DHFGCHCGMEVVLPT-GE-----VVRTGMGAL--
P--GKNGED-------------NPCWQSFQYGYGPYSDGIFTQSNF-GIVTKMGFWLMPAT---DHTSYMIT
FRDEDQYPEI---M-------STIRPLAINKV-LGNVPQLRHVIQELA-V---------TGK----------
-P-KSYF-Y----DG---P-------GQ---IPR-EVIRKWA--KEMPCG-DC-S--WVFYGTVYGP-D-EF
RRGQL-EIIRREF-G-KIDG---S--RLMLPEEL----PE---DH-----YLHSRVAVCSGVPVLRELDW--
-LQW-L-----P-NGAHLFFAPIAPTSGEDVKRLFELCRKRH-EE-YGIDLFP-T--LCVA----SRESHVI
VNLVYDRSSKESKAKAYNCLRAMIADA-AAEGYGEYRTHILFSDQVAGTYNWNNNALMRMNEALKDALDPNG
ILAPGKNGIWPKRFRGK----
>b|UniRef90_A0A177DPK0_31_562/1-532 | FAD-linked oxidase-like protein n=1 Tax=Alternaria alternata TaxID=5599 RepID=A0A177DPK0_ALTAL
----------VLPPGIDRDAFDTAIKRYKSIV-GDAQVYQ--------GD--A-L------------TEYI-
--DPYELHE---A-EG-----TRRMPSAAVRPKNVEELREVLKISNEFA----------IPVWTFSRGKNLG
YGGPAPRVTGSIALDL-HRMDKIIEVSAEYAYAVVE-PGVTFTELYDYCVK-------NKL--NVWPSVPSL
GW-GSVVGNTLDRGT----------GFT--P--TA---THHQHICGVEAMLAN-GE-----LVRTGQFAV--
S--N------------------SPSAHLSKFTFGPSIEGLFLQSNL-GIVTKLGIWLTPAPQ--AFMSCSFD
MPDFDDVETI---V-------DVFGPLRRDGL-LPNTVYVSNVTEWLG-M---------MG-----------
-P-REDF-W----PH---N-------TS---IPD-WRVKELQ--KQFDLG----Y--WNAKFGLYGA-R-DV
VQAHF-DQLKKII-EKKAPK---G--RLMGKIFS----APDGETL-DPASVPEMDGGFFVGIPTLWSLPM--
-VKF-RLPKSGGGIGAHYDYSPIIPSKGKEILSWVKTAKKIC-EA-DNFDLFC-D--FFMH----ERHVIFV
NMFTFDKTNATHRKAVQNIFDNLFEAG-KKRGYSKYRSHVNTMDRVASLYDFNDHAYRRFVETIKDAVDPNG
ILSPGKQGIWPKRFRDD----
>b|UniRef90_A0A177HLA8_12_504/1-493 | 4-cresol dehydrogenase [hydroxylating] flavoprotein subunit n=2 Tax=Streptomyces jeddahensis Tax
---------------------ADALEAMRKAL-GDDAVLT--------ARA-D-L------------DEFR-
--DPFYV-----L-GS-----AENDVSAAVMPTCVEEVQAVVRIASAHG----------VPLWTVSTGRNYG
YGGAAPRVPGSILVNL-SKMNRVLEINEELGYAVVE-PGVRWFDLCEALEA-------SGG--KWWSSIPDL
GW-GSVVGNSLEYGR----------GHT--R--IG---SHAENVAGMEVVLPN-GE-----LMRTGMGAM--
T--G------------------NKAWHAYPFGFGPMVDGLFFQSNL-GIVTRIGWRLMPRPE--KYASCWVH
FDGDDIIVPV---I-------DAMRDLMLDET-INNYPFLGRGVAANT------------------------
-------------EGQ--P-------DL---DPK-SE-----------------K--WALRFALYGY-D-EI
VEAKW-KIVERVL-G-SIPG---V--TLGRKMFD----GT---DR-VGPQEGIHDDKVQAGIPGMELLDL--
-YKVPF-----GPDTGHLDFSPVGPLIGSEVLKMVRLVRGMY-EE-FGEPYAA-G--MMLL----PRSILVV
SVMFFDPKDAEKTKKIYENYDPMLQRI-AAEGYGLYRAHIFKMDAVAATFDFNDHAYLRFVETVKDAVDPNG
ILQAGKQGIWPKSLRGK----
>b|UniRef90_A0A178E9A6_9_552/1-544 | Aryl-alcohol oxidase n=1 Tax=Pyrenochaeta sp. DS3sAY3a TaxID=765867 RepID=A0A178E9A6_9PLEO
----------VLPPNVSKQQYSDFITSCREAA-GDENIVI------ISSQS-Q-I--D-DGDYMKP-NYTH-
--DPHHV-----L-KQ-----DFFLASAVIAPRNVADVQAIVKAANQHK----------VPLWPISIGRNSG
YGGAAPRVSGSVVLNMGKHMNKILKVDVEGAYCLVE-PGVTFHDLHQYLVD-------NGLRDRLWLDVPDL
GG-GSVLGNTLERGV----------GYT--P--YG---DHFMMHSGMEIILPS-GE-----LIRTGMGAL--
P--HPDQKPG----ARPEDQPWNETSQLFNYGFGPYVDGLFTQSNL-GIVTKMGMWLMPNPG--GYQSYLIT
IPREEDLKQA---V-------DIIRPLRLNMI-LQNVPTIRHILLDAA-V---------MN-----------
-P-KSHY-T----SDI--N-------TP---LTD-SELDAIA--EKLNLG----R--WNFYGALYGP-E-PI
RQAMW-AVVKESF-S-AIPG---A--KFYFPEDR----KE--KDS-----VLHMRHKTMQGIPTFDELRW--
-VSW-L-----P-NGSHLFFSPIAKVNGEDATKQFAITKQRC-RE-AGLDFIG-T--FTIG----MREMHHI
VCIVFDRKNEEQKKRAHWLIKTLIEDC-AKQGWGEYRTHLAVMDQIIDTYSFNNSIFRRFNEDIKNAIDPNG
IIAPGKSGIWPKQYN------
>b|UniRef90_A0A194XVB8_50_577/1-528 | FAD-linked oxidase-like protein n=1 Tax=Phialocephala scopiformis TaxID=149040 RepID=A0A194XVB8_
------------PQGIERGKFFQALDELQQVL-GNENVEI--------NDK-P-L--V-DGWYMEH-PNTH-
--DMMPI-----L-DD-----EELVASAVVYPSSTEDVQKIVLWANKYR----------IPIFPISMGRNLG
YGGAAPRVRGSVVIDLGKRMSRILDINPDDYTCLVE-PGVSFYALHETIQA-------KGY-KHMWIDTPDL
GG-GSIVGNTLDRGV----------GYT--P--YG---DHWACHSGLEVVLPT-GE-----VIRTGMGAL--
P--G------------------NNTWQSFPYGFGPYSDGIFSQSNF-GIVTKMGMTLMPNPG--GYESFMYA
FEKDDNLAAL---M-------EIIRPLRIGNI-LENVAQVRHAIQSIA-V---------KGK----------
-P-RTAY-F----SG---E-------GP---MPS-EIVHEYL--RTTTIG-DH-A--WLYYGMSYGP-E-HI
RKYKL-DIIDQEF-K-KIPG---A--RKVDPATL----PK---DE-----YFWSRDRIAAGIPDLVELLW--
-VNW-V-----P-NGSHVAFSPVSPIRGTDAMKLFNMGKRLH-DK-YGIDFFP-A--FCVG----LREMHLI
VEIVFDKNDSKKRKAANDCLREMIEDA-AKEGYGEYRTHLVLMDQVAGTYNWNDNALMKFNERMKDALDPNG
ILAPGKSGIWPARYRGR----
>b|UniRef90_A0A1B3MRT7_11_510/1-500 | FAD binding domain protein n=3 Tax=Sphingomonadales TaxID=204457 RepID=A0A1B3MRT7_9SPHN
----------------------AARQAFAAIV-GVDHVFF--------NEE-D-Q------------LSYQ-
--DKFAV-------DD-----ALHHPAGAVAPATVEEIQAILKVARERK----------LPLWPISRGKNLG
YGGSAPLLAGSVILDL-SRMRKI-DYDEANGTVLLE-PGVSFYDLYDFLKS-------KGM--KHWLSVPGN
SW-GSVLGNALDRGV----------GYT--P--YG---EHTTKICGIEAVMAD-GM-----VVRTGMGAL--
D--G------------------APTWQLYKFGFGPSWDQMFVQSNL-GIVTKMGLWLMPAPE--SLMGMDIE
FERPEDLGPL---V-------DALAPLRREGL-LQQSPTIGNWLRAAA-T---------LT-----------
-T-RGEW-T----DK---P-------GA---LSD-EVIAAIR--KKFNVG----W--WGVSLRLYGR-E-DM
NKAAY-AVLEREM-G-KLKP---M--SLRPTTWK----AG---EP--------IEATGWTGTPLTFPMQN--
-ANW-H-----GGRGGHIGFSPILPQSGKAALAQFQRTYACY-KE-FGMDYQA-S--FAFG----ERHLINV
NAVLLDKDDPAMMKRVDPFLKRLIADA-KAQGYGEYRTHLDYMDAVADTYDFNGGALAKLNRTVKDALDPQG
IIAPGKSGIWPTSMMG-----
>b|UniRef90_A0A1B7M2H0_1_525/1-525 | FAD-binding protein n=1 Tax=Enteractinococcus helveticum TaxID=1837282 RepID=A0A1B7M2H0_9MICC
-------MSRILPPDVSEAHFDAALEKFRSVL-GAEHVIS--------TPE-E-L------------EAFH-
--DPYPT-----T-SE-----PEFLPGAVVFPSTAEEVQKLVEIANEYR----------VPLSPTATGKNLG
YGGAAPRLSGAVVVQTARRMNKIIEVNEKYAYALIE-PGVTYFDLYNHIQE-------KGY--NLWVDVPDL
GW-GSVVGNALDRGV----------GYT--P--YG---DHWSWQTGLEVVLPD-GD-----LLRTGMGAM--
S--N------------------AKTWQLFGYGFGPYPDGLFTQSNF-GIVTKMGIALMPAPP--ATETFLIT
FDKEEDLEQI---V-------DIMLPLRIGMAPLQSVPVVRNIILDAA-A---------QT-----------
-K-RSRW-L----PD---G-------GP---LTP-EIINQMK--QELNLG----Y--WNMYGSVYGS-P-PQ
IELFL-GMIKDAF-T-AIPG---A--RFFTTKDR----AE---DT-PGSHILHDRHKINQGIPSIDEQQI--
-LEW-V-----P-NGAHIGFSPISEPDGAEAMKQFEMVRDRS-YE-YGPDYAA-Q--FAVG----LREMHHI
CLFLYNSAEAADRERTIALGRKLVAEG-AEHGYGEYRTHLQLMDQVMETFDFNDNALLRFHERIKDALDPNS
IMAPGKSGIWGARYRD-----
>b|UniRef90_A0A1C1C694_98_588/1-491 | Vanillyl-alcohol oxidase n=4 Tax=Herpotrichiellaceae TaxID=43219 RepID=A0A1C1C694_9EURO
----------------------------------------------------------------------H-
--DAFMI-----M-DE-----EETVSSASVYPGSVPEVQLVVAWANKHL----------VPLYPISMGRNLG
YGGAAPRVRGSVVVDLGKRMNKILDINPDDCTCLVE-PGVSFYALYEEIQK-------RGY--KIWVDTPDL
GG-GSIIGNTLEHGV----------GYT--P--YG---DHWGAHSGLEVVLPT-GE-----LLRTGMGAL--
P--G------------------SDAWQTFPYGFGPISDGIFSQSNF-GIVTKMGMALMPDPG--GCETFLYT
FQREDDLLLL---IPANRRKVDTVRPLRIANI-LENVAQIRHATIEIA-V---------SGK----------
-R-RSEF-Y----DG---T-------GP---IPE-EVLQSHL--EKTPIG-RC-T--WVYYGTQYGP-E-KI
RKYKM-DIIHQEF-T-KIPG---A--KRIDPETL----PK---DH-----YFWSRAKIAGGQPDFEELSY--
-LNW-V-----P-NGGHLGFSPVSPTRGADVLKLWKIAKERH-DQ-YGIDLFM-T--FCVG----LRELHMI
NLIVYNRGSPERRKAVEKCMRSMIDDA-ANSGYGEYRTHLLFQDQVARTYNWNDNALMKFNEKIKDALDPNG
ILAPGRCGIWPERYRDR----
>b|UniRef90_A0A1C1CGS7_53_585/1-533 | Vanillyl-alcohol oxidase n=4 Tax=Herpotrichiellaceae TaxID=43219 RepID=A0A1C1CGS7_9EURO
----------ALPPGVSKESFDQAVTELKGAL-GEGNVEL--------NDK-P-L--V-DGWYMEH-PNTH-
--DAYHI-----A-DQ-----EELICSAIVYPSSTAEVQTVVRWANNHK----------IPIYPVSMGRNIG
YGGAAPRVPGSVVIDLGRRMNKILNLDADNASCIVE-PGVSYFALYEEIQR-------RKL--PLWIDCPDL
GG-GSVLGNAIDRGV----------GYT--P--YG---DHFANHCGMELVLPT-GE-----LLRTGMGAM--
P--GKDGAD-------------NPTWQSFQAAYGPYVDGIFSQSNY-GIITKMGFWLMPET---GHQSYMIT
FPREEDFEQI---V-------EIIRPLAQKRI-LGNIPQLRHVIQELA-V---------TGK----------
-P-RSFW-Y----SG---Q-------GQ---MPR-DVIREKA--SQLPCG-DV-S--WVFYGTQYGD-P-AS
IDAQL-KIIKAEF-G-KIKG---S--RFLLPKDV----PS---DH-----YLHSRVQVCSGVPVLKELDW--
-LNW-Q-----P-NAAHLFFSPISPTKGKDASLIHSTITKLH-AK-WGFDVFP-T--MCVA----GREMHYI
ANIVYDRADADAKRRATGLMREMISAA-AKEGYGEYRTHLLFADQVAESYSWNNGALRKFNESIKDTLDPNS
ILAPGRNGIWGKRFRGK----
>b|UniRef90_A0A1C1CXQ5_52_587/1-536 | Vanillyl-alcohol oxidase n=4 Tax=Herpotrichiellaceae TaxID=43219 RepID=A0A1C1CXQ5_9EURO
----------QLPPDTTQEKFDQAIAQLRSVV-GDQYVQV--------NDG-V-L--V-DGWYMEH-PNTH-
--DSNHV-----A-NQ-----DALVASAVVYPSTTEEVQAIVRWANQTL----------IPLHPISMGRNLG
YGGAAPRVSGSVVVDLGRRMNKILKIDGQNCSCLLE-PGVSYFALYEAVKK-------SGL--DLWIDCPDL
GG-GSVMGNALDRGV----------GYT--P--YG---DHFGMHCGMEVVLPD-GT-----LLRTGMGAL--
P--GENDTD-------------NLTWQSFQNAYGPAIDGIFSQSNY-GIVTKMGFWLMPAT---GNQSYLVT
FPREDDFEQI---V-------DLIRPLAASRV-FGNVPQLRHVVQELA-V---------TGK----------
-P-RSHF-WPEGSDR---G-------GR---LPR-SVIAREA--AKMPLG-DV-S--WIFYGCQYGD-A-KT
IESQL-DLIKSTF-A-QIKG---S--RFYLPSDL----PP---DH-----YIHDRAKVNIGEPVLKELDW--
-LNW-L-----P-NGGHIACSPILPTTGKHARVMMDIAETLY-AK-WGFDSFS-T--ICVA----GREMHFI
AEIVFDREDPDSKRRAACLMRELIDEG-ARKGYGEYRTHLLYMDQVAGTYKWGNGALGRFNETIKDALDPNG
ILSPGRNGIWGKRWRE-----
>b|UniRef90_A0A1E4MHW4_2_518/1-517 | FAD-linked oxidase n=1 Tax=Novosphingobium sp. SCN 66-18 TaxID=1660121 RepID=A0A1E4MHW4_9SPHN
--------KLTLPPRVGPQSFDAALKAFAGVV-GAGWVMS--------SDA-D-R------------DAYA-
--DAYAP-----G-SP-----ERWPASAAVAPASVEEVRAIVRIANEYK----------VPLWPVARGKNLG
YGTAAPRMAGSVVLDL-GRMNRILELDPKLAYAVVE-PGVGFFDLHDEVER-------QKA--PLWLSVPGN
GW-GSVIGNALEHGI----------GYT--P--YG---LHARNLCGIEAVLPD-GD-----LLRTGMGAM--
K--D------------------NPAWHLFPMNYGPTWDLAFSQSNL-GVVTKAGLWMQPAPE--TSLELTWD
IPEEEDIGWV---I-------DTVTPLKIAGV-IDQNVFIPSWLGKIV-V---------LG-----------
-T-RKDF-W----DK---P-------TA---MPE-WRVKELL--KQYQLG----Y--WRVSIRLYGD-E-SV
NKAKA-EVIKAAF-K-RHLA---A--PAMEVWWR----QG---DP-------KPPLDLALGTPSAVPLQM--
-SDW-V-----GGRGAHLGFSPVVPATSEHVMGQLKRSRKII-AD-HDVDFYA-S--FTIG----GRFANNV
NMLMYDRDNAAQVDNMKKLFNALITET-AKAGYGEYRTHLGWMDRVMDTFDFNDHALRRFGEKVKDALDPNG
IIAPGKQGIWPSAYRA-----
>b|UniRef90_A0A1E4N177_3_514/1-512 | FAD-linked oxidase n=1 Tax=Novosphingobium sp. SCN 63-17 TaxID=1660120 RepID=A0A1E4N177_9SPHN
---------IQLPHGMNAAAFDKALADFRRAL-GDQWVLS--------GEE-D-R------------QTYI-
--DPYAM-----G-DG-----LDHDCSAILAPSTVEEVQAIIRIANQHK----------TPLWPVSRGKNLG
YGASSPKEKGDLILDL-SRMNRILDVNEKQASCLIE-PGVGYFDLFRHLRQ-------HAP--SLWMSVPGN
SW-GSVIGNALDRGI----------GYT--P--FG---DHCETLCGLEVVMPD-GS-----LLRTGMGAM--
Q--G------------------AKGWQSYKYGYGPGWDQMFMQSNL-GVVVKAGVWLQPEPE--MTAKITLA
LPRFDDAEWA---L-------DILCDLRRRDI-IQHNIVFGSPVRAAS-T---------MS-----------
-Q-RADW-Y----DG---P-------GA---LPD-SVSEKMM--AKLGLG----W--WNAKISLFGD-E-GS
VMAQV-ALIRRLF-E-PRLG---S--ALQFEIWK----RG---DP---------LEKSATGIPTTMGLQS--
-VNW-Y-----GGRGGHLSFAPVLPQDGAMALAYAKKIKAYY-EE-VGQDYYA-S--FTIG----RRHINNV
SLILYNRDEPEAIARVDKLYRHLLKEA-AASGFGEYRGHISYMDEVAATYDFADGALARLNNRVKSALDPNN
IIAPGRNGIGSRAQ-------
>b|UniRef90_A0A1F5LJS0_8_550/1-543 | Uncharacterized protein n=2 Tax=Penicillium TaxID=5073 RepID=A0A1F5LJS0_9EURO
----------ALPPATDQPTFKRFLTRVAEVV-GRENIQV------VTSKD-E-L--E-DGSYHNQ-PYTH-
--DPHHI-----L-DQ-----DHFVASAVVCPRSVPEVQDLVKLANEFN----------VPIWPVSIGRNSG
YGGAAPRLRGSIVVNLGKHIRRILEVNVEGAYAVVE-PGVTFADLHQYLVE-------HNLKDKLWIDVPDL
GG-GSVLGNAMERGV----------GYT--P--YG---DHWMMHCGMEVVLPN-GE-----LMRTGMGAM--
P--EPRKAGT--VPGRLDEEPGNKCWQLFPYGFGPYNDGIFSQSNL-GIATKMGIWLMPNPG--GYQSYLIT
VPKEEDLRKA---V-------DIIRPLRLQMV-LQNVPTIRHILLDAA-V---------LG-----------
-S-KASY-T----ST---Q-------GP---LGD-EELDAIA--KKLNLG----R--WNFYGALYGP-E-PT
RTALW-GVIKQAF-S-AIEG---V--KFFFPEDI----KE---NC-----VLHTRHKTLQGIPTFDELKW--
-IDW-I-----P-NGAHLFFSPISKVSGEDAMLQYSVTKTRV-IE-SGLDFIG-T--FTVG----MREMHHI
VCIVFNRKDEDAKRRAHSLIKILIADC-AAHGWGEYRTHLALMDQIAGTYNWNNNVLMRFNETIKNALDPKG
ILAPGKNGIWPTNY-------
>b|UniRef90_A0A1H4NC20_1_526/1-526 | 4-cresol dehydrogenase (Hydroxylating) n=1 Tax=Rhodococcus pyridinivorans TaxID=103816 RepID=A0A
-------MTRTLPPGLSEEQFDTALARFREVV-GDKWVLS--------STE-E-L------------ENFK-
--DPYPV-----G-AS-----EAYVPSAVVSPESTEQVQAVVRIANEYG----------IPLSPVSTGKNNG
YGGASPRLSGSVIIKTGERMNRILEVNEKYAYALLE-PGVTYFDLYEYIQN-------NNL--NLMIDCPDL
GW-GSVVGNALDRGV----------GYT--P--YG---DHFMWQTGMEVVLPQ-GE-----VMRTGMGAL--
P--G------------------SDTWQLFPYGFGPSPDGMFTQSNL-GIVTKMGIALMPKPP--ASQTFLIT
FDREEDLEQI---V-------DIMLPLRINMAPLQNVPVLRNIFMDAA-A---------VS-----------
-R-RSEW-F----DG---D-------GP---MPA-EAIEKMK--KDLNLG----Y--WNFYATLYGP-P-PM
IEMYY-GIIKDAF-S-QIPG---A--RFFTHEER----ND------RGGHVLQDRHKINNGIPSLDELQL--
-LDW-V-----P-NGGHICFSPVSAPDGREAMKQFEMVRDRA-NE-YNKDYAA-Q--FIVG----LREMHHV
CLFVYDTSIPEVREEALRMTRILVREA-AEEGYGEYRTHNALMDDVMGTFNWGDGALLKFHEKVKDALDPNG
IIAPGKSGVWPQRFRGQNL--
>b|UniRef90_A0A1I5PST3_10_520/1-511 | 4-cresol dehydrogenase (Hydroxylating) n=3 Tax=Actinomadura madurae TaxID=1993 RepID=A0A1I5PST3_
----------------AEASLEAALARFEAIV-GPEHVLR--------TTA-A-L------------EEFR-
--DPFQP-----A-GW-----DDHTPSAVVQPETVEQVQEIVRVAAERS----------VPLWPNGQGRNNG
YGGAGPRLSGSVTVNF-RRMNRILEIDDELCYALVE-PGVSFLELDAALRD-------GGH--PLLLSVPDI
GW-GSLVGNSLDHGV----------TYL--K--YG---QDFMAPCGLEVVTAD-GE-----LLRTGMGGV--
P--G------------------SRSWNLYRRGLGPSLDQLFMQSNL-GIVTKMGVWLQRSPE--VVMPVTVV
ARREDDIVEL---A-------DTLRGLLLDGT-VAGVPVIYNTPSAAA-M---------VS-----------
-Q-RSDW-Y----DG---T-------GP---MPE-EVLDRVG--RELGIG----R--WTMRLSLWGD-G-PV
VDHRF-AKIKAAF-G-AIPG---V--EVTGRRTT----PE------RARELEHPSDRVAAGVPGLDLVGM--
-AGWRA-----GARGGHMDFAPVVPLKGAEILRFVRTFRPMV-EA-VGLDFKS-A-IMAIS----ERSAIYV
SGSNFGFDDEDQARLVYETMKKLVSEA-GKRGYGNYRAHLSVMDVAAEQFSFNDHAYMRFVEKIKDAVDPAG
ILAPGKQGIWPA---------
>b|UniRef90_A0A1L6HXL0_7_524/1-518 | p-cresol methylhydroxylase n=1 Tax=Paraburkholderia sp. SOS3 TaxID=1926494 RepID=A0A1L6HXL0_9BUR
---------RILPPDVSAAQFERALAAWQSIV-GDEHVL---------DGA-A-L------------TSYL-
--DPFAP-----G-PA----GAAFVPSAALLPSSVDEIRAVLRIANEYR----------IPLWTVSTGRNYA
YGGAAPRLAGSVVVDL-QRMNRVLAVDETLAYALVE-PGVSYFDLYNYLRE-------HGY--KLWVDPPAA
GW-GSVIGNTLERGF----------GYT--A--YG---DHAANQCGMEVVLAN-GD-----VVRTGMGGI--
E--I------------------GTSWQVYRPGYGPSFDAMFMQSNY-GIVTKMGVWLMPAPP--AYLLGEIQ
FHDERDLEAI---V-------DILRPLRLDGT-ITNHAVIEGGLRRAA-G---------LS-----------
-P-RAQW-Y----DG---D-------GA---MPD-SAIDAML--KKLDVG----R--WNLHYALYGT-D-EL
LDARN-RIVQRAF-A-RVPR---A--TTFAKQYA----GD---AQ-----PAGGGDRNMAGIPAMTAFRM--
-LDW-R-----GGTGAHIDFSPICPAVGRDAFRQYMMVKGRA-AS-FGFDYYG-G--FTAG----GRHLHHI
FAAIFNRDDAMQSERAGDLLRAVMSDV-RAAGYGEYRSHLMHMDYAAAQYSFNDGALLRLSETVKDALDPAG
ILSPGKQGIWPRALRD-----
>b|UniRef90_A0A1L7WF25_95_579/1-485 | Related to Vanillyl-alcohol oxidase n=1 Tax=Phialocephala subalpina TaxID=576137 RepID=A0A1L7WF2
---------------------------------------------------------------------TH-
--DMMPI-----L-DD-----EELVASAVVYPSDTEEVQKIVLWANKYR----------VPIFPISMGRNLG
YGGAAPRVRGSVVIDLGKRMNRILDINPDDYTCLVE-PGVSFYALYETIQA-------KGY-KHMWIDTPDL
GG-GSVVGNTLDRGV----------GYT--P--YG---DHWACHSGLEVVLPT-GE-----VIRTGMGAL--
P--G------------------NSTWQTFPYGFGPYSDGIFSQSNF-GIVTKMGMTLMPNPG--GYESFMYA
FEKDEDLEAL---I-------EIIRPLRIGSI-LENVAQVRHVIQTLA-V---------KGR----------
-L-RTNY-F----TG---D-------GA---IPE-EIVHEHA--RKMPVG-DH-S--WLYYGMSYGP-E-HI
RKYKL-DIIDKEF-R-KIPG---A--RRIDPKTL----PE---DE-----YFWSRDRIAAGVPDLVELLW--
-VNW-V-----P-NGSHVAFSPVSPIRGTDAMKLFNMGKRLH-DK-YGIDFFP-A--FCVG----LREMHLI
VEIVFDKKDPKKRKAANDCLRELIDDA-AKEGYGEYRTHLVLMDQVAGTYGWNDNALKKFNEKLKDALDPNG
ILAPGKSGIWPARYRK-----
>b|UniRef90_A0A1L7XDA9_38_561/1-524 | Related to 4-cresol dehydrogenase flavoprotein subunit n=1 Tax=Phialocephala subalpina TaxID=576
----------VLPPGVTQADFDAAIAKLKDVL-GSEHVFT--------GK--S-L------------AEYI-
--DPYELQE---E-PS-----RRKIPSGAVCPKTIEETQGVLRVANEYK----------IPVWTFSRGKNLG
YGGPAPRLNGSLALDL-HRMNKIIEVNQEFSYAVVE-PGVTFTDLYDYCKL-------HKL--RVWPSVPSL
GW-GSVVGNTVDRGT----------GFL--P--TA---THHQHIAGLEVLLAD-GD-----IVRTGQFGI--
S--D------------------SPSAHLSKFTFGPSIEGLFLQSNL-GIVTKMGIWLTPQPQ--AYLSCGFS
MPEFEDVEVM---V-------DLFGEMRRNGV-LPNTVYISNIVEWLG-M---------IG-----------
-K-RVDY-W----DK---D-------EP---IPE-WKVKELQ--EKLNMG----Y--WNAKFGLYGP-K-GV
IQAQI-DEFRRVA-AIKAPA---G--KLYAEMFA----GEGDELL-EATSVGEPHGGPFVGVPTLWSLPM--
-VSY-RLPEDGKGIGGHADYSPIIPSSGKAIFEWVKTSKRIS-EA-QGWDLLL-D--FFMH----ERHVILV
NFMTFDKTKPEHRRAISTILAELYAEG-KKRGYSTYRTHINYMDLNAESYDFNDHAYRRFVEKLKDAVDPNG
ILSPGKQG-W-----------
>b|UniRef90_A0A1L9PWV2_51_579/1-529 | Uncharacterized protein n=1 Tax=Aspergillus versicolor CBS 583.65 TaxID=1036611 RepID=A0A1L9PWV2
-----------IPQGIQRSRFFVAIEELTDQL-GGENVEV--------NDK-P-L--H-DGWYMEH-PNTH-
--DGMAV-----T-HE-----EELVASAVVYPGSTEEVQKIVHWANKYL----------IPLHPISMGRNFG
YGGAAPRVRGAVVIDLGKRMNRILDINPEDCTCLVE-PGVSYYALYEEVQK-------RGY-KHLWIDVPDL
GG-GSVLGNALEHGV----------GYT--P--YG---DHWAVHSGLEVVTPT-GE-----LVRTGMGAL--
P--G------------------NNTWQVFPYGFGPFIDGIFSQSNY-GIVTKMGFGLMPDPG--GHESFLYA
FKNEEDLEQL---V-------EIVRPLRIAMI-LDNAANIRHALQILA-L---------SGK----------
-P-RTAF-Y----KG---D-------GP---FPT-EKMAEYL--RDHPYG-EC-T--WLYFGTCYGP-Q-ET
RQLKL-DIIHREF-M-KVPG---A--RRIEPGGL----PP---SD-----YFWSRDKIASGEPDLEELAW--
-INW-W-----P-NGGHIAFSPVAPTRGADALRLWNMAKKHW-IA-SGLDFFL-D--FVVG----LRELHLI
VECVYNRDDPTQRSTALEVMRTLIQEA-AVKGYGEYRTHLLLSDQVAATYSWNDNALMKFNEKLKDCLDPNG
ILAPGRSGIWPARYRGM----
>b|UniRef90_A0A1L9RHJ4_1_425/1-425 | Uncharacterized protein n=1 Tax=Aspergillus wentii DTO 134E9 TaxID=1073089 RepID=A0A1L9RHJ4_ASPW
------------------------------------------------------------------------
------------------------------------------------------------------------
-------------------MNRILEVNVEGAYVLLE-PGVTYMDLHQYLVW-------NGLREKLWIDVPEL
GG-GSILGNAVERGV----------GYT--P--YG---DHWMMHCGMEVVLPT-GE-----LLRTGMGAM--
P--ERDSSGD--EKTRPDEEPGNKCWQLFPYGYGPYNDGLFSQSNL-GIVTKMGVWLMPNPG--GFQSYLVT
IPREEDLHQA---V-------EIIRPLRVQLV-LQNVPSIRHILLDAA-M---------MR-----------
-N-KSEW-T----SS---T-------NP---IDD-EGLDEIS--KSLNLG----R--WNFYGALYGP-E-SV
RNNLW-QIIKQSF-S-AIKG---A--KFYFPEDI----RE---HC-----VLHIQNLTLQGIPNNEELKW--
-VQW-L-----P-NGAHVSFSPISKISGDDARSLYSIVKRRC-NE-AGFDYIA-T--FTIG----MREMHHI
LCIVFDREDPIMRRKAHQLIKTLIKDC-AAHGWGEYRTHLGLMDQIAETYNWNDNALMRFNQTIKNTLDPNG
ILAPGKSGIWPA---------
>b|UniRef90_A0A1L9TT43_4_535/1-532 | Uncharacterized protein n=1 Tax=Aspergillus sydowii CBS 593.65 TaxID=1036612 RepID=A0A1L9TT43_9E
--------ARVLPPNVTEETLDAFFDTVAGKI-GTSNVSRDHTSGAPKGPH-E-Q------------YSYG-
--DPFPL-----A--------SDHTPSGAVRPETVEEVQFIVSAANRFR----------VPLWTVSRGKNLG
YGGSSPVVRGSVVLDL-HLMKKIIEINEEYAYAIIE-PGVTFFDLYDEVKK-------RGL--KLWPSVPSL
GW-GSIVGNALDRGF----------GYT--P--EG---EHSQMQCGMEVVLPN-GE-----LVRTGMGAM--
D--G------------------NKCFALFKGGLGPSVDGLFFQSNL-GVVTKIGMHCTPAPE--AFVKCEVS
VPREEDLVPL---V-------GISTDLLRRRI-LSTSPGLANIVCLVM-GAAENQAV--RA-----------
-K-IAPY-V----GT-----------TG---IPD-KILKEIQ--AEQGWP----W--WVNLFSLYGP-R-DL
VEAQL-SVVKRAF-G-AIPG---A--AITAKLHT----STPGQTLDAEVIGEEPEILPQTGRPTLHSLNS--
-LHF-R-----AQNAGHVAFAPVIPPSGREMYEWYLQAKQLT-MD-AGFDFVA-D--FHVF----ARYTIPI
DLVMYK---DTEQSRMRTLLQELTDMT-VKLGYSEYRTHVSFMDEVASHHSFNRGAMARLVRSFKDPLDPHG
IISPGKSGIWNS---------
>b|UniRef90_A0A1P8UCQ9_8_529/1-522 | Uncharacterized protein n=2 Tax=Microbacterium aurum TaxID=36805 RepID=A0A1P8UCQ9_9MICO
--------TRPLPPGVQEAELDDALAAFAEAI-GADKVAT--------DAE-S-L------------QDFQ-
--DPFQV-----P-GD-----ATNLPSAVVSPTSVEDVQAVVRIANQFR----------IPLWPISRGKNNG
YGGAAPQVRGSVMLSF-RNMNKVLEINEELGYAIVE-PGVSWFDLHDAIEA-------GGH--DLVASIVDI
GW-GGVVSNTLEHGL----------TYM--P--YS---IDQAAHCGFEVVLPD-GD-----LMRTGSGAM--
D--D------------------NPTWPLYKRGLGPTSTEMFMQSNF-GIVTKMGYWLMPKPE--VYMPLWLR
LWDDAQMPAV---V-------DALRELMLAGT-IDMRPQLSNTLCIAS-M---------LT-----------
-A-RSDW-Y----DG---E-------GP---VPD-AIIETIG--KELGIG----R--WMMRFALYGD-E-AI
VDHNF-AKLKARF-L-QIPG---V--ELWGEKHA----AD------AWETLPNPHERVQIGVPSLDLYKM--
-AGWSG-----GEEGGHVDFSPVIPLTSQHAKAAQDLLSSMC-AE-AGLDYLG-G-MLPIN----ARATTFI
NVIPFDTKNPAQVDKAYSVAKRMVAEA-GKRGYGEYRAHLSFMDLAADQFGFNDHALRRFNETIKDTLDPNG
VIAPGKSGIWGTRMR------
>b|UniRef90_A0A1Q3MEK4_6_512/1-507 | FAD-linked oxidase n=1 Tax=Altererythrobacter sp. 66-12 TaxID=1895714 RepID=A0A1Q3MEK4_9SPHN
-----------LPPDFTAAKLAQAQRAFESAI-GAGKVFF--------EDI-D-R------------TGYK-
--DKFAV-------DD-----AAHLPAGAIGPTTVEEVQAALRIANQYR----------LPVWPISRGKNLG
YGGSAPRLSGSVVLDL-SGMKKI-EFDEEFGTVLLE-PGVGFYDLYDFIQA-------NNL--PYWLSTPGN
SW-GSVIGNALDRGV----------GYT--P--YG---ENTKNLCGLEVVLPT-GE-----VVRTGMGAF--
S--G------------------APTWGAYPFGFGPAWDQMFVQSNF-GVVTKANMWLMPEPE--SLMGMDVE
FDKPEDLKPL---V-------DTIGPLRRERV-LTQSPSIGNWLRAAA-V---------AT-----------
-R-RDEW-T----DK---P-------GA---LDD-SVIDAIR--KRFGLG----W--WGVSLRLYGR-E-EI
NKAGY-KVLEQAM-N-AIGP---L--SVKPTTWV----KG---QP--------LEYSGWTGTPITFPMQN--
-ANW-Y-----GGRGGHIGFSPIIPQNGSTALAQFNRTYARY-KE-YGMDYQG-S--FAFG----ERHLINV
NAMIFNKDDPAMMKRIDPFFRQLVADA-KAQGYGEYRTHLDYMDLVADTYDWNGGALRKLNERVKDALDPNG
ILAPGKNGIWPK---------
>b|UniRef90_A0A1Q8IZC3_1_519/1-519 | p-cresol methylhydroxylase n=1 Tax=Burkholderia sp. SRS-W-2-2016 TaxID=1926878 RepID=A0A1Q8IZC3_
-------MPQTLPPNLSAAQFDQALAGWRAIV-GDAQVLT--------SDS-S-L------------AAYL-
--DPFAP-----G-AP-----GEFAASAALLPASVDEIRALLRIANQYR----------IPLWTVSTGRNFA
YGGAAPRLSGSVVLDL-QRLNRILAVDETLAYALVE-PGVSYFDLYAHLRE-------HGY--KLWVDPPAA
GW-GSVVGNTLERGF----------GYT--D--YG---DHAAAQCGMEVVLAN-GD-----VLRTGMGGI--
E--I------------------GGAWQLYQPGYGPSFDAMFMQSNY-GIVTKLGVWLMPAPP--AYLLGEFQ
FRHEADLAAI---V-------EILRPLRLDGT-IRNHAVIEGGLRRAA-G---------LS-----------
-A-RRQW-Y----DG---T-------GA---MPE-SAVAAML--EKLGVG----R--WNLHFALYGA-P-EV
IDARY-ALIERAF-S-TVPG---A--RLMAARYA----GD---AQ-----PTGGGDRNMAGIPAMSAFRM--
-LDW-R-----GGAGAHVDFSPICPASGADALRQYTMVKTRA-AE-YGFDYYG-G--FTAG----ARHLHHI
FAAIFARDDPRQREQAGALLRSLMSDA-RAAGYGQYRAHLAVMDFAAAQYSFNDGALLRLSETIKDALDPNG
ILAPGKQGIWPAGWR------
>b|UniRef90_A0A1U6J1S0_13_513/1-501 | 4-cresol dehydrogenase (Hydroxylating) n=1 Tax=Arthrobacter sp. P2b TaxID=1938741 RepID=A0A1U6J1
-----------------------------AVV-GADNVVR--------AT--P-K------------EGYI-
--DPYPL-----N-PG-------RAKWPGVRPGTVEEVQDIVRLANSTG----------VPLWSFSKGKNLG
YGGPEPRTRDMVALDL-SRLNRIIEVNDQLNYAVIE-PGVSFFDLFEHIQE-------QEL--KLWMSVPAL
GW-GSIVGNALDRGY----------GMT--P--MG---DHVQSICGMEVILPG-GE-----LVRTGMWAM--
E--G------------------TELGPIFKGGFGPTLDGIFTQSNL-GIVTKIGLWLMPWPD--VYINGDVV
VEREEDMPKL---V-------DILTQLRREDV-IQNNALCGNVVRAAT-M---------NG-----------
-P-RSRW-Y----EG---E-------GS---IPD-ERLEEMR--QEMGIG----Q--WNAKFAIYGD-K-GL
AERRL-EIIRERF-T-GMEG---F--TVKARLYE----GADGMQV-AYADIADIDRTQMAGVPTLKPLST--
-VAW-A-----AENGGHIDAAPIIPARGEEVWAFYREAKELY-RQ-FGFDLYI-G--YHLY----PRHMVHV
TMIFFENDNQEQLARARALYAALLAAA-RSHGYAPYRSHVDYMDSIADGFDYNNNAIRRLQETLKDALDPQG
ILSPGKQGVWPRRYR------
>b|UniRef90_A0A1V4Q264_11_524/1-514 | Uncharacterized protein n=1 Tax=Mycobacterium sp. AT1 TaxID=1961706 RepID=A0A1V4Q264_9MYCO
---------------VAETSFAAALREFADVV-GPQWVLT--------SEE-A-K------------REFR-
--DPFQP-----E-EW-----DGFRAGAVVQPESVEQIQQIVRIAQRHN----------VPLWTQSQGRNNG
YGGSAPRLSGSVTVNL-RRMNKILEINEDLAYALVE-PGVSFQQLYDEIQS-------RGL--RLMLSVPDL
GW-GSLVGNSLENGT----------TYL--P--NG---KDFMAPCGLEVVLAD-GD-----LLRTGMGAQ--
P--G------------------NESWNLYRRSYGPALDALFTQSNF-GIVTKMGIWLTPTVE--TITHVTVD
VFADADLVPM---V-------DILRRLRLDGT-VDGVPCIFNTLLVAS-T---------LG-----------
-P-RSQW-Y----DG---D-----PTRP---VPE-EAIDEIA--KSIDVG----R--WMLRFALYGD-Q-AV
VDHNL-EKSTAAF-S-QIPG---A--RVRAATCP----SE------QIANLENPSDRVLAGVPNLGWAEM--
-GGWYG-----GKHGGHMGFSPVVPLRGEDVYRLQKFLGERV-EA-AGLDYMV-D-IIVVN----ARSAVSV
AGLSFDYADSEATKVAYETASNLVREA-GEIGYGEYRAHLNFMDLAADQYSFNDHAYMRFVEKIKDAVDPSG
ILSPGKQGIWPA---------
>b|UniRef90_A0A1V6PDY5_51_578/1-528 | Uncharacterized protein n=1 Tax=Penicillium decumbens TaxID=69771 RepID=A0A1V6PDY5_9EURO
-----------LPQDIGESAFHKAIEELRGHL-GKEHVEL--------VTK---L--D-DGWYMEN-PNTH-
--DGMHV-----V-EE-----DSLVASAIVYPSSTEEVQKIVQWANKYR----------IPISPISIGRNYG
YGAAAPRVRGAVVIDLGRRMNRILDINPDDCTCLVE-PGVTYFALYEEIQA-------RNY-KHLWIDVPDI
GG-GSVLGNACDRGV----------GYT--P--YG---DHWMIHSGMEIVLPT-GE-----VIRTGMGAL--
P--G------------------NNSWQLFPYGFGPTPDGLFSQSNL-GIATKMGFGLMPNPG--GYESYLYV
FPKDEDLSQL---I-------EIIRPLRIAMI-LENVAQLRHISMQVA-V---------EGK----------
-P-RSAY-Y----NG---K-------GR---VPD-HIIHEAA--KKLSSG-DC-S--WLYYGMAYGP-P-EI
RKYKL-DIIHKEF-M-KIPG---A--RRIDPNTL----SV---DD-----YFWSRDRIASGVPDIEELRW--
-VNW-H-----P-NGGHVAFSPVSPVRGADATALWDISRKYC-QK-FDLDLFP-I--FCVG----LREMHLI
VEIVFNRDDPVMRNNVRACIRAMIDDA-AKLGYGEYRTHLAFMDQIAGTYNWNDNALMKFNEKIKDCLDPNG
IMAPGKSGLWPARYRGR----
>b|UniRef90_A0A1V6SE52_18_559/1-542 | Uncharacterized protein n=2 Tax=Penicillium TaxID=5073 RepID=A0A1V6SE52_9EURO
-----------LPPKLTNGDFNEFIQEVIELV-GTENVEV------ITSKD-Q-I--E-DGSYMNP-RHTH-
--DPHHI-----M-EQ-----DYFLASAIVAPRNVADVQAIVRLANKIS----------FPLWPISIGRNYG
YGGAAPRVSGSIVMDMGKNLNRVLDVNEEGAYCLVE-PGVTFHNLYDYLVA-------NNLWDKLWMDVPDL
GG-GSVLGNAVERGV----------GYT--P--YG---DHWMMHCGMEVVLPN-GE-----LIRTGMGAL--
P--DPERPET--MGLRPEYQPWNKTAHLFPYGFGPYIDGLFSQSNM-GIVTKLGMWLMPNPG--GYQSYLIT
LPKEEDLKQA---V-------DIIRPLRLNMA-LQNVPTIRHILLDAA-V---------LG-----------
-D-KASY-S----SK---T-------EP---LSD-EDLDRIA--KQLNLG----R--WNFYGALYGP-D-RI
RNALW-ETVKEAF-L-VIPG---V--KFYFPEDT----AE---NS-----ILRVRHKTMQGIPTYDELKW--
-IDW-V-----P-NGAHLFFSPIAKVAGEDAMLQYGITKQRC-QE-AGLDFIG-T--FTVG----MREMHHI
VCIVFNKKDLQQKKKVQWLIRTLIDDC-AANGWGEYRTHLAVMDQIMGTYNWNNSSFLKFNEVIKNAIDPNG
IIAPGKSGVWPTKY-------
>b|UniRef90_A0A1V8TS39_38_573/1-536 | Vanillyl-alcohol oxidase n=1 Tax=Rachicladosporium antarcticum TaxID=1507870 RepID=A0A1V8TS39_9P
----------TLPPRTSLEQFKDFMLRVNDVV-GSENATV------ISSDA-E-L--Q-HEDYLDP-SKAY-
--DMYHV-----T-PK-----EFFVSSAVVAPRNVPEVQGIVRLANEFE----------IPLWPFSVGRNVG
YGGSAPRVPGSVGIDMGRNMGKILEINVDGAYAIVE-PGVTFIDLHNHLVE-------NNLREKLWIDVPDL
GG-GSVIGNTIERGV----------GYT--P--YG---DHWMMHCGMEVVLPD-GT-----LWRSGMGGI--
P--NPDADPN----APPHEQKPNDTWGLFNYGFGPYNDGIFSQASL-GIVVKMGIWLMVNPG--GYSSYLIT
IPKDKDLHQA---L-------EIIRPLRVGMV-LQNVPTMRHILLDAA-V---------HA-----------
-D-RTHY-T----KS---D-------KP---LND-EEMDAIA--AKL--------------GLVYGP-P-PV
REVLL-SVIKQSF-L-QIPG---A--KYFEPKDM----PD---NI-----VLQTRHNTLQGIPSTTELRW--
-VNW-L-----P-NGAHLFFSPIAKVSGDDGVAQYEVTRRRC-EE-AGFDFIG-T--FVVG----MREMHHI
VCIVFNRKDPESRRRAHWLIKTLIDDA-AKRGWGEYRTHLSVMDQIADTYSFNDHAQMKLNDKIKAALDPKG
IMAVGKNGVWPKQYKRE----
>b|UniRef90_A0A1W7MEC8_2_510/1-509 | FAD/FMN-containing dehydrogenases n=1 Tax=Novosphingobium sp. MD-1 TaxID=1630648 RepID=A0A1W7MEC
-----------LPKGVGSTGFQKALAGFRAAI-GNQWVLD--------SEE-D-R------------ASYI-
--DPYAM-----G-DG-----LDHDCSAIVAPASVEEVQAIVRVANEIK----------VALWPVGRGKNLG
YGAASPAEKGDVILDL-SRMNRVLEVNDKQAYCLLE-PGVGYFDLFRHLKE-------NNH--PLWMSVPGN
SW-GSVIGNALDRGI----------GYT--P--YG---DHCEQICGMEVVLPD-GS-----VVRTGMGAM--
Q--G------------------SAGWQAYKYGYGPGWDQMFMQSNL-GVVTKAGVWLQPEPE--MTAKIELA
LPNFDDAAWA---I-------DILCDLRRRDV-IQHNIVFGSPVRAAS-T---------MS-----------
-Q-RADW-Y----DG---P-------GA---LPD-SVSETMM--KKLGLG----W--WNAKISLFGH-E-GT
VTAQV-DLIRKLF-E-PKLG---R--PLEFELWK----KG---DP---------EEKSAQGVPTTMGLQC--
-VNW-Y-----GGRGGHLSFAPVLPQDGTLAFNYAKKIKAYY-EE-IGQDYYA-S--FTIG----RRHINNV
SLILYNRDEPEMVARADKLYRHLLAEA-ASQGFAEYRGHISYMDAVAETYSFGGGALRRLNDKVKAALDPNN
IIAPGRNGIGTRR--------
>b|UniRef90_A0A1X7JIB6_1_520/1-520 | 4-cresol dehydrogenase (Hydroxylating) n=4 Tax=Burkholderiaceae TaxID=119060 RepID=A0A1X7JIB6_9B
-------MPQTLPPNVSAAQFDRALAGWRAIV-GDAHVVT--------SDA-G-L------------AAYC-
--DPFAP-----G-ER-----AAFAASAALLPASVDEIRAVLRIANQSR----------IPLWTVSTGRNFA
YGGAAPRLTGSVVLDL-QRMNRILEVNEALAYALVE-PGVSYFDLYAHLRD-------KGY--RLWIDPPAA
GW-GSVVGNTLERGF----------GYT--D--YG---DHAAAQCGMEVVLAN-GD-----VLRTGMGGI--
E--I------------------GTAWQLYQPGYGPSFDAMFMQSNY-GIVTKLGVWLMPAPP--AYLLGEIQ
FRHEADLEAI---V-------DILRPLRLDET-IRNHAVIEGGLRRAA-S---------LS-----------
-A-RQQW-Y----EG---A-------GA---MPE-SAVAAML--DKLGVG----R--WNLHFALYGT-P-EL
IDARY-ALIERAF-A-RVPQ---A--RLSAARYA----GN---AQ-----PTGGGDRNMAGIPAMTAFRM--
-LDW-R-----GGAGAHVDFAPLCPATGRDAMRQYTMVKTRA-AE-YGFDYYG-G--FTAG----ARYLHHI
FAAIFDRDDASEAEQAGALLRSLMSDA-RAAGYGEYRAHLAYMDFAAAQYGFNDGALLRLSETIKDTLDPNG
ILAPGKQGIWPAAWRD-----
>b|UniRef90_A2QTA3_7_539/1-533 | Aspergillus niger contig An09c0040, genomic contig n=5 Tax=Aspergillus TaxID=5052 RepID=A2QTA3_ASPNC
---------RILPPLLEESTFDKVLDKLSEIV-GEPNISRNHLYGNLEGPQ-G-Q------------NCYD-
--DIWPP-----G-NP-----TDHTPSGAVRPKTVNEIQQVLQIANEYK----------LPLWTVSRGRNLG
YGGSGAIVPGSVILDL-HRMNKIIEVNEEFAYAIVE-PGVSFFDLYEYIQD-------RGY--RLWPSCPAL
GW-GSIVGNTLDRGF----------GYT--P--NG---EHAEQQCGMEVVLAT-GE-----VLRTGMGAL--
S--G------------------SPMWALYKGGYGPSVDGLFYQSNL-GVVTKIGIHLTPAPV--CFMDCVVS
VPNEEDIGAL---V-------RIMSALEREGI-VQNHASIANPYRQAL-SSEDPLV---LG-----------
-RAVGPG-I----EG-----------GY---ATN-ADMTKLA--KEQGWG----Y--WKAHFAIYGA-SGAF
IDACW-TIVQERF-A-AIPG---A--AATAERHE----HKLGGRL--NAAELPMGEIPHTGYPRLTAKDF--
-VDI-R-----GAKGGHIAFSPLFPPDGKQLQEWFSRIRPLV-EK-AGFDLFS-D--FHIY----GRYIIGI
VLVVYT---PAEAARAKSLFDELLKDGVERSSVSEYRTHIHFMDQVRRHYDWGNGILHRTLGSIKKTLDPNG
ILSQGKSGIWTS---------
>b|UniRef90_B6Q5P9_32_567/1-536 | D-lactate dehydrogenase, putative n=2 Tax=Talaromyces marneffei TaxID=37727 RepID=B6Q5P9_TALMQ
--------ERTLPPGVTEADFQAAIKEFVAAL-GSEGVLI--------GE--A-L------------VDYI-
--DPYELYE---DISS-----ERKVPSAAVLPRSVNELQEVLKTANKFG----------IPVWTFSRGKNLG
YGGPAPRVVGSIALDL-HRMNKIIEVNEEFSYAVVE-PGVTFTDLYEYCVK-------NKL--SVWPSVPSL
GW-GSVVGNTLDRGT----------GFT--P--TA---THHQNICGLEVVLAD-GD-----IIRTGQFGI--
S--N------------------SESAHLSKFSFGPSIEGLFLQSNL-GIVTKLGIWLFPQPP--AFASCTLD
VPNIEDIEQV---V-------DLFHELRQSGV-IPNTIYVSSIAEWFS-M---------KG-----------
-Q-REEF-W----TE---P-------GP---IPA-WRVKELQ--EELGLG----Y--WIAKFGLYGP-T-KI
VEAQR-DEIHRLI-QQRIPT---G--RFNSSIFS----GEHGRPL-KAEDVPPEEGGFFVGIPSLWSLPM--
-VKY-RLPLRGGGIGGHIDYSPIIPSSGKAVLEWIKISQKIC-ED-NGFDLFC-D--FFMH----ERHIIFV
NFTTFDKTNLEHRSAIRKIFQGLFKDG-KARGYSAYRTHVNFMDIIADFYDFNDHAYSRFVEKIKDTLDPQG
ILSPGKQGIWGNRYRNSS---
>b|UniRef90_B8M1T5_23_565/1-543 | D-lactate dehydrogenase, putative n=3 Tax=Talaromyces TaxID=5094 RepID=B8M1T5_TALSN
-----------LPPNVTSAQFSKFLKRCREIC-GVENVKV------IEAEE-Q-L--V-DGSYYEP-NKTH-
--DMHHL-----V-DR-----NYFVCSATISPREVPEVQDMMRLCNEFE----------VPVWPVSIGRNTG
YGGAAPRVPGSIVLELGKHMNRVLEVNAEDAYALVE-PGVTFFALHEYLEK-------NNLKDKVWIDVPDL
GG-GSVLGNTIERGV----------GYT--P--YG---DHWMMHCGMEVVLPT-GE-----LIRTGMGAM--
P--NSRDDVN---GIRPDEQKPNRAWQLFNYGFGPYNDGIFSQSSL-GIVVKMGIWLMPNPG--GYQAYMIT
IPTDKDLKTA---V-------DIIRPLRTQMI-LQNVPTLRSILMDAA-V---------AH-----------
-P-RSHF-L----KE---D-------RP---FTN-AELDQIC--KDLDLG----R--WNFYGALYGP-Q-PV
RDVLW-STIKQAF-S-VIPG---A--KFYFPEDR----NE--PFS-----VLKTRSLTLQGVPTFDELRW--
-VDW-L-----P-NGSHLFFSPIAKVSGDDAMLQYSVTLKRC-LE-AGVDFIG-D--FVIG----MREMHHI
VCITFNKKDPESKRRAHWLIETLIKDC-AEYGWGEYRTHLAVMDQVALTYDFNDNAQMKLNEQIKDALDPKG
ILAPGKNGVWPKNYN------
>b|UniRef90_C3XN60_3_538/1-536 | FAD binding domain protein n=1 Tax=Helicobacter winghamensis ATCC BAA-430 TaxID=556267 RepID=C3XN60_
-----------LPIDVKENDFLAACKEFEKAI-GKEWVFK--------SEE-D-L------------GLYR-
--DAYSPQW---D-DA-----DEPIPSLALAPKSTEEVQTIVKIANKYK----------IPLFPISTGKNLG
YGSSAPQRRGDVIVDL-KRMNKIIEVDDKRNFCIVE-PGVSYFDLYEYVER-------NNL--NVFLDIPDP
GW-GSPVGNALDHGW----------GYSYGM--YR---DHFGSHCGMEVVLAN-GE-----ILRTGMGAL--
P--G------------------AKTFAENKYGYGPYVDGLFSQSNF-GIVTKMGFWMMPKPE--HYLLLSLT
MKHRDDLIPA---V-------EILNYLEDSFI-V-GWPLYRSPLNPPH-G----------------------
-KAMDPE-LKSYLTS---K-------KG---LPDLNKIQNYA--LNKNIP----Y--WQIDIPIYGC-K-DT
CYANM-NYIKERF-K-VVKD---A--EIKVVQEF----SL---PL-NAEQKTQLKHKVSLGIPNMEIFWL--
-STR-GEAT-TP-SDGHVWFSPIIPRDGKELLKCQDVYIQVF-HD-LGMESPI-T-PFAHPRSWMYRAFCFM
LAFGNSRTDPEHNLKLRQAYRTMVRVA-AENGWGDYRAAPTFQDDVMGAYSFNNNALLRFNEQLKDCIDPNG
ILAPGRGGIYPKNARSQ----
>b|UniRef90_E1TAI0_1_520/1-520 | FAD linked oxidase domain protein n=12 Tax=Burkholderiaceae TaxID=119060 RepID=E1TAI0_BURSG
-------MSRNLPPKLSAAQFDAALAAWRAIV-GEQHVVS--------SAA-A-L------------SAYR-
--DPFAP-----G-EP-----EAFAASAALLPSSVDEIRAVLRVANQYR----------IALWTVSTGRNFA
YGGAAPRLTGSVVLDL-QRLNRIIEVNETLAYALVE-PGVSYFDLHAYLRE-------HGY--RLWVDPPAA
GW-GSVVGNTLERGF----------GYT--A--YG---DHAATQCGMEVVLAN-GD-----VLRTGMGAI--
D--T------------------STAWQLYQPGYGPSFDAMFMQSNY-GVVTKLGVWLMPAPP--AYLLGEIQ
FRHETDLEAI---V-------DILRPLRLDET-IRNHAVIEGGVRRAA-G---------LS-----------
-A-RAQW-Y----DG---P-------GA---MPE-SAVSAML--DKLNVG----R--WNLHFALYGT-P-EL
IDARY-AIVQRAF-A-RVRD---A--RLYAKRYS----GD---AE-----PSGGGDRNLAGIPAMSAFRM--
-LDW-R-----GGAGAHVDFAPICPATGRDALRQYFMVKARA-AE-YGFDYYG-G--FTAG----VRHLHHI
FAAIFDRDDAAQVEAAGALLRSLMSDA-RAAGYGQYRAHLAYMDFAAAQYSFNDGALLRLSETIKDALDPNG
VLAPGKQGIWPAAWRD-----
>b|UniRef90_F6ILX7_1_516/1-516 | FAD linked oxidase domain-containing protein n=3 Tax=Sphingomonadaceae TaxID=41297 RepID=F6ILX7_9SPH
-------MSRIVPQGVDASTFNKALDELAAVV-GKEWVFL--------DEL-P-L------------SAYR-
--DAYSP-----L-AD-----GEMLPSAAVAPDGVEQIQKILAVVNAYK----------IPVWTIGTGRNFA
YGGPAPRKSGYVMLDL-RRMNRVIEVNEKYGYALVE-PGVSYMQLYRHLRQ-------IGS--KLWIDPAAP
AW-GGVMGNALEHGA----------GYT--P--YG---DHFVMQCGMEVVLAD-GE-----IVRTGQGAL--
A--G------------------SKHWQVTKHVAGPHFDGMFTQSNF-GVVTKMGIWLMPEPP--GYKPFMIT
YQKEEDLEAI---F-------EVTRALKVNQI-IPNAAVAVDLLWEAS-A---------KT-----------
-T-RRHY-Y----DG---K-------GP---LPP-SIRAKIA--SDHDLG----M--WNYYGALYGP-P-PV
IENNW-KVVEDAL-M-SIPG---A--KVHFD--R----KN---DP-----AWDYRVRLMRGEPNMTEFSI--
-MNW-I-----G-GGGHINFSPISAPSGSEALAQYKLIKQRC-ND-HGFDYIG-E--FLVG----WRDMHHI
LMIMYDRADETMRKSAYDLFGLLVDEA-AEAGFGEYRTHLAFMDQIARTYKHNDGALWDLHHRLKDVLDPNG
ILSPGKQGIWPKAMR------
>b|UniRef90_G2IKQ5_10_511/1-502 | FAD linked oxidase-like protein n=3 Tax=Sphingomonadaceae TaxID=41297 RepID=G2IKQ5_9SPHN
----------------SPEQMAAARRSFAAVV-GAQNLFF--------DAQ-D-Q------------ESYA-
--DAFAV-------DD-----NLHRPAGAIAPDTVEQIQAIVRIAAEHR----------IALWPISRGKNLG
YGGSAPVLAGSVILDL-SRMKKI-EYDEENGTVLLE-PGVGFYDLYDFLKA-------RGL--KHWLSTPGN
SW-GSVIGNALDRGV----------GYT--P--YG---EHTTKLCGMEVVLAD-GT-----LVRTGMGAL--
T--N------------------SPTWQLYRFGFGPAWDQMFVQSNF-GIVTKAGLWLMPEPE--SLMGMDLE
FDKPDDLGPL---I-------DAIAPLRREGV-LQQSPTIGNWLRAAA-I---------LT-----------
-T-RNEW-T----DQ---K-------GA---LSD-AVIAAIR--KKFQMG----W--WGVSLRLYGR-E-TI
NREAY-AILEREM-N-KLKP---L--SMKPTNWK----RG---DP--------LEMTGWTGTPITFPMQN--
-ANW-H-----GGRGGHIGFSPVLPQSGSAAMAQFRRTYERY-KE-YGMDYQA-S--FAFG----ERHLINV
NAILLDKDDPAMMARVDPFIRALVADA-KAQGYGEYRTHLDYMDLVASTYDFNDGALGKLNDRVKAALDPHG
VIAPGKSGIGSV---------
>b|UniRef90_G2R0B3_102_582/1-481 | Uncharacterized protein n=1 Tax=Thielavia terrestris (strain ATCC 38088 / NRRL 8126) TaxID=578455 Re
------------------------------------------------------------------------
------I-----L-DE-----EEFVASAVVYPGSTEEVQQVVLWANKHR----------VPIFPISMGRNLG
YGGAAPRVRGSVTVDLGRRMNKILDINAEDYTCLVE-PGVSFYALYEALKE-------RGLEEHMWIDTPDL
GG-GSVIGNTVDRGV----------GYT--P--YG---DHWACHSGLEVVLPT-GE-----VIRTGMGAL--
P--N------------------NNTWQAFPYGFGPYSDGIFSQSNF-GIVTKMGMTLMPNPG--GYESFMYT
FPNDDDLAQL---I-------DIIRPLRISNI-LENVAQVRHVTQYIA-A---------SGH----------
-P-RSKF-Y----TG---P-------GP---VPQ-DVIRAAA--AETPVG-DH-A--WAYYGMAYGP-A-HI
RAHKL-ALIDREF-R-RIPG---A--RRIDPATL----PA---DE-----YFWSRDRVARGVPDIHELRW--
-VNW-A-----P-NGAHIAFSPVSPIRGADARRLFALGRRLH-DK-YGIDFFP-A--FCVG----LREMHLI
VEIVFDRDDAANKAAALACLRDLVDEA-AREGYGEYRTHLVLMDQVAGTYSWNDGALMKFNERLKDALDPNG
ILAPGRCGIWPRRYRGR----
>b|UniRef90_H6BYH3_35_567/1-533 | Glycolate oxidase n=1 Tax=Exophiala dermatitidis (strain ATCC 34100 / CBS 525.76 / NIH/UT8656) TaxID
---------QVLPPCLSQQDFDRVIKELQHVV-GKEFTFI--------GA--A-L------------EEYV-
--DPYELWE---K-EG-----RRRIPSAAVCPSSNEQLRAILAIANKYG----------VPVWTFSRGKNLG
YGGPAPRLNGSLALDL-HRMNKILEVNDQFSYAVVE-PGVTFTDLYQYCVK-------NKL--RVWPSVPSL
GW-GSVVGNTVDRGT----------GFT--P--TA---THHQHICGLEVMLAD-GD-----IVRTGQFAI--
S--N------------------SPSAHLSKFTFGPSIEGLFLQSNL-GIVTKMGIWLHPQPQ--AYMSCSFD
MPEFEDVELI---V-------DIFGALRRDGL-LPSTVYVSNIVEWLG-M---------MG-----------
-K-REEL-W----PE---K-------GP---IPD-WRIKELQ--KQLGLG----Y--WNIKFGLYGA-K-DV
VQAHF-DELKRII-NKKAPQ---SAHRLQGHLFS----GKNEELL-EATTVPESHGGFFVGVPSLWSLPM--
-TKY-RLPKERPGIGAHADYSPIIPSSGKMVLEWVRTARRIC-EA-HNFDLFC-D--FFMH----ERHVIFV
NMMVFDKTNDEHRKAVDSIFRQLFKEG-RQRGFSKYRSHLNYMDLVADSYDFNDHAYRRFVEKLKDSLDPHG
ILSPGKQGIWPAKYR------
>b|UniRef90_H6C099_43_574/1-532 | Glycolate oxidase n=1 Tax=Exophiala dermatitidis (strain ATCC 34100 / CBS 525.76 / NIH/UT8656) TaxID
----------VLPPGVTREKFNAAIAELRNIV-DDDVTLV---------DG-D-L--D-DGWYLHR-PLSH-
--DAFAL-----D-QD-----DYFVNSAICAPGNVQQVQAIMRWANKWL----------IPIYAISMGRNFG
YGGASGRVKGSVLVDMGRRMNSVIELNENSAFCLLE-PGVTYYKLYDEIQK-------SGK--KLWVDVPDL
GG-GSVIGNALDRGV----------GYT--P--YG---DHFGMHCGMEVVLPN-GD-----VVRTGMGAL--
P--DPNNSHGS-----------ANTWQLFPYGFGPYSDGVFTQSNY-GIVTKMGFWLMPDPG--GHQTFQIT
FPREEDLYDI---V-------EIMRPLKIKNI-IPNVPHLRHIVQEAS-I---------YG-----------
-D-RKTY-W----QG---Q-------GP---IPH-DKIEELIVPKFSWVG-SF-R--WILYICVYGP-E-PI
RKANI-EVISQEF-S-KIPG---A--RVMFPEET----PE---YS-----YLRSRVKIYSGTPDLRELDW--
-VLW-L-----P-NGSHTAFSPISPLTGEDAMKQYEFTKRLH-QK-WGFDYFP-T--FCPG----PREMHHI
VMIIYDRGDPDSKRRARLMMEELVVEG-AKIGMGEYRTHLALQNQVMATYNWNNGALLKFNNLLKDALDPNG
VVAPGKSGIWGQC--------
>b|UniRef90_I1RLD4_47_535/1-489 | Uncharacterized protein n=1 Tax=Gibberella zeae (strain PH-1 / ATCC MYA-4620 / FGSC 9075 / NRRL 3108
----------------------------------------------------Q-Q------------HSYG-
--DPYAV-----V-SE-----DQHMPSGAVRPASVEDVQQILRLANRFG----------MPLWTISRGRNLG
YGGSSPAVPGSVVLDL-HRMNRVIEVSEADGYAIVE-PGVSFFDLYEEIKR-------RDL--ALWPSCAAI
GW-GSVLGNTLEHGF----------GYT--P--DG---VHTEAQCGMEVVLPS-GE-----LLRTGMGAM--
N--D------------------SRLFPLYKPGFGPSVDGLFYQSNL-GVVTKLGIHITPAPE--AYTACELS
VPKEEDLTQL---V-------ELLANLQRRGV-VTNHPSISNVFRQAI-LCEDEAC---KA-----------
-T-LAPH-F----GP---N-------KK---VPE-SVLNELK--LRYGWG----S--WRAEFGIQGD-A-DV
VPALV-GSLRRAI-T-KIPG---A--QLQVRHFG----GRPGKFL--RAEEVETRGIPHNGVPTLESLSL--
-MDYRL-----APGSGHTDFAPIIPTSGSALLEWYMAAKEMV-SE-AKFDFFA-D--FHAY----SRYIIPI
VLVVYA---PEEKDRVHELCQKLIDDA-VRRGLTTYRTHVEYMDQIRNHFSFNGHALAKFVDSFKTALDPNN
ILSPGKSGIK-----------
>b|UniRef90_I4EYC0_1_527/1-527 | Vanillyl-alcohol oxidase n=2 Tax=Modestobacter marinus TaxID=477641 RepID=I4EYC0_9ACTN
-------MARVLPPGLAEPDFDTAIARFREVV-GDKYVVT--------EDG-D-L------------ARYR-
--DPYPV-----G-SE-----PATGASAAISPETTEQVQEIVRIANEVG----------IPLSPISTGKNNG
YGGGQPRLSGAVVVNTGERMNRILEVNEKYGYALLE-PGVSYFDLYEYLQA-------NAP--SLMLDCPDL
GW-GSVVGNTLDRGV----------GYT--P--YG---DHLMWQTGLEVVLPT-GA-----VMRTGMGAV--
P--G------------------SNTWQLFQYGFGPFPDGLFTQSNL-GIVTKMGIQLMQRPP--ASTTFVIT
FDAEEDLAQV---V-------DIMFPLRVNMAPLQNVPVLRNIILDAG-V---------VS-----------
-K-RTEW-Y----DG---D-------GP---LPA-EAIERMK--SELGLG----Y--WNLYGTVYGP-P-PV
VEQYL-GMIRDAF-L-QVPG---S--QFSTHHDR----DE---ATDRGAHVLHDRHRINNGIPSLDEMKL--
-LEF-V-----P-NGGHLGFSPVSAPDGADALRQAQMVRQRA-DE-YGQDYAA-Q--FIVG----LREMHHI
ALLLFDTSKAEQRQRALDLARVLIDEA-AAEGYGEYRTHNALMDQVMATYNWGDGALREFHEAIKDALDPNS
IMAPGKSGIWGRKYRDQ----
>b|UniRef90_I9WAR3_3_541/1-539 | Uncharacterized protein n=1 Tax=Novosphingobium sp. Rr 2-17 TaxID=555793 RepID=I9WAR3_9SPHN
-----------LPPNVSQADFTAALQAFAKVV-GNEWLFT--------SDE-D-L------------ELYR-
--DSYSVVW---D-EA-----EERTASAAVAPDNADQVVELVKIANQYR----------IPIYPISTGKNLG
YGGAAPATAGSVVLDL-KRMNRIVEIDEKHAYVVVE-PGVSYFDLYNYIQE-------KGL--KLWIDCPSP
GW-GSLIGNALDGGV----------GVTQAS--YR---GHFDASCGIEAVMPN-GR-----MLRTGMGAM--
P--T------------------AKTWQQFRPGYGPRIDGLFKQSNY-GVVTKMGFWLMPAPE--SYTTGVIT
VPKYHDLIPL---I-------DVMGRLEQSKI-VQGLWMLSSPTTGVR-GDAAHGG---EAP----------
-K-IDPA-VQVILND---P-------NG---ADM-NKLDAAA--QTAGVP----F--WACELHMYGP-K-KL
IEAQW-ECIRDAM-G-VIPG---A--QFKLNEVR----SL---PL-PAADVAKMFDTGPLGIPSLRTFSL--
-GPM-VSYEGED-VVGHIFFSPVIPRTGEAAIEAMDLFSAMA-RK-YKLPYPP----MQFPSAIFERAFLFA
VGLPVTR-SATVNAKIRDIIRELVVTA-TERGWGEYRTAPAFYDLIMDTYSYNDHALRDVLESIKDAVDPNG
IMSPGRYAIRSKNE-------
>b|UniRef90_I9WDC3_29_564/1-536 | p-cresol methylhydroxylase subunit n=1 Tax=Novosphingobium sp. Rr 2-17 TaxID=555793 RepID=I9WDC3_9SP
------------------ATLDKAFSAFSKVV-GKDWVFD--------SKD-D-A------------ALYR-
--DPYSLLW---D-EA-----EEKTASGAVAPTSAEQVVDIVRIANEYK----------IPLYPVSTGKNLG
YGGAAPVLPGSVVVDL-KRMNKVLEVNERNSYAVVE-PGVSYFEIYEHIQE-------RGL--KLWIDVPGP
GW-GSLVGNALDRGL----------GYTLAQ--YR---NHFDAHCGMEVVLPT-GD-----LMRTGMGAM--
P--K------------------AETWQQFKTGYGPWVDGMFSQSNF-GIVTKMGFWLMPQPE--AFATGRVS
VPKYHDLIPL---V-------DIMNRLEAGHI-VQGGFNLSCPIIGTS-IGGGPTA---MVP----------
-TQQDPE-IMAVVND---P-------IG---FVP-ERLDPLG--VKHGIP----F--WTCECNYYGP-R-KL
IEAQW-ACTKDAF-K-AIPG---V--HFELGEVE----TM---PL-PKEKVDTLQDTVFYGIPTLRTFSV--
-GPL-KDYGGAS-VVGHVFFSPVVPRTGEAVIAANEVLGTIA-RK-HGLPVTP----IQFPNAAFERTFLFV
VALPVTR-DVKVNQQIRAIFKELIAAA-AERGWGEYRTTPAFYDEIMDTYSFNDHALRRFHETVKDAVDPNG
ILSAGRYGIWPQHLREQ----
>b|UniRef90_M5FTW7_53_585/1-533 | Vanillyl-alcohol oxidase n=1 Tax=Dacryopinax primogenitus (strain DJM 731) TaxID=1858805 RepID=M5FTW
----------VLPPDVDRPTFNAAIQELREGL-GEEWVVL--------NTE-E-L--D-DGWYMEH-PNTH-
--DAHHV-----F-PP-----WDLVSSGVCYPSSTADVQLIVRWANKYL----------IPIHPISLGRNFG
YGGAAPRVRGSLIIDLGKRMNRVLKLDGENCSALLE-PGVTYFSLWETIRA-------SGL--DLWVDVPDL
GG-GSVLGNACDRGV----------GYT--P--YG---DHWANHCGLEVVLPT-GE-----IVRTGMGAL--
P--GKEGED-------------NPTWQSFQYGYGPFLDGIFSQSNY-GIVTTMGVWLMPAT---QHTSYMLT
FAEEESYPEI---M-------SLIRPLAINKV-LGNVPQLRHAIQELT-I---------TGL----------
-S-RASI-W----DQ---P-------GS---VPP-EVVRKEV--AKLPCG-EC-S--WVFYGTVYGP-A-AF
RAQQL-KTIKRQF-F-QLPG---T--RLFLPSDV----PS---TH-----YLHSRALVCSGQPVLRELNW--
-LAW-V-----P-NGAHVAFSPICPTGGEHVKKLYEMCKRRC-KE-FGLDFFP-T--LCVA----SREAHVI
VELVYDKSSPSSKHAAYTCIRTLIADA-ARAGYGEYRTHLVFSDQVAGTYNWNGGALMKLNERLKDALDPRG
VLSPGRNGIWPRRFRDK----
>b|UniRef90_M7SIP9_93_529/1-437 | Putative aryl-alcohol oxidase vanillyl-alcohol oxidase protein n=1 Tax=Eutypa lata (strain UCR-EL1)
------------------------------------------------------------------------
----------------------------------------------------------------------LG
YGGAAPRVRGGVIIDLGRRMNKILDISAEDYTCLVE-PGVSYFALYDEVQA-------RGH-HHLWVDVPDV
GG-GSVLGNAVDRGV----------GYT--P--YG---DHWACHSGLEVVLPT-GE-----IIRTGMGAL--
P--G------------------NNTWQTFPYGFGPYSDGIFSQSNF-GIVTKIGMTLMPNPG--GYESYMYT
FPKEEDLAQL---I-------EIIRPLRISNV-LENVAQLRHIKQTIA-S---------GGK----------
-P-RSTY-Y----TG---D-------GT---TPD-DVIHKAA--AATPTG-DC-T--WIYYGMSYGP-P-QI
RQYKL-SMIDAEF-K-RVPG---A--RRVDPSTL----PP---DE-----YFWARDRVAAGIPDIQELRW--
-VNW-V-----P-NGAHIAFSPVSPIRGTDAQNLYKLAKKRH-DE-FGIDLFP-A--FIVG----LREMHLI
VEIVFDRADPARRRAAMDCLRCLIDDA-AAQGYGEYRTHLVLMDQVAGTYNWNDGALMKFNEQLKDALDPNG
VLAPGRCGIWPKRYRNR----
>b|UniRef90_N1PKM5_36_577/1-542 | Uncharacterized protein n=1 Tax=Dothistroma septosporum (strain NZE10 / CBS 128990) TaxID=675120 Rep
-----------LPPNTSLTKFKDFMKSIEDIV-GVDNATV------VSSDA-E-L--Q-REDYMEP-SKAH-
--DMYYI-----A-EK-----EYFVSSAVVAPRDVAEVQTIMRLCNEYE----------IPVWPFSIGRNVG
YGGAAPRVPGSIGLDMGRNMRKVLEVNEDGAFAVVE-PGVTYMDLHNYLVE-------RNLRDKLWIDVPDL
GG-GSVIGNAVERGV----------GYT--P--YG---DHWMMHCGMEVVLPD-GT-----LWRSGMGGL--
P--NPKADTK----ARPEDQAWNETFGLFNYGFGPYNDGIFTQSSL-GIVVKMGIWLMVNPG--GYQSYLIT
FPKDSDLHKA---V-------EIIRPLRVGMV-LQNVPTMRHILLDAA-V---------MG-----------
-N-RKSY-K----ES---D-------EL---LTD-EEMDDIA--RKLNLG----R--WNFYGAVYGP-E-PV
RQVML-QVIKQSF-L-SIEG---A--KYYEPQDM----PD---NI-----VLQTRHNTLQGIPSTTELKW--
-VDW-L-----P-NGSHLFFSPIAKVSGDDAVAQYEITRRRC-EE-AKFDFIG-T--FVIG----MREMHHI
VCIVFDRKDPDSRRRAHWLIETLIDDA-AARGWGEYRTHLAVMDQIAKTYSFNNHAQLRLNEKIKEALDPKG
ILSPGKNGVWPKHMN-A----
>b|UniRef90_Q2G889_2_515/1-514 | Vanillyl-alcohol oxidase n=1 Tax=Novosphingobium aromaticivorans (strain ATCC 700278 / DSM 12444 / C
--------SALLAQGVSPAQFAQALDAMRAVV-GPQWLFA--------SEE-D-I------------AAYS-
--DHFAF-----E-DV-----TANMASAIVAPLGLDQITRIIGIARDHR----------IPVWAISTGRNLA
YGGSAPRKHGTLTLDL-KRNNRILEVNEELAYAVVE-PGVSFFQLYRHLRE-------TGS--KLWIDTPSP
GW-GGIMGNMLERGV----------GYT--P--YG---DRFMWQCGMQVVLAD-GT-----VVDTGMAAQ--
E--G------------------APGNHTYRYGGGPWIDGIFTQSNF-GIVTKVGIQLMPEPP--GYRPFLVT
FAEDDDIEPV---S-------DLIRPLKMTHI-IPNAAVTCSLNLEAA-T---------SL-----------
-D-RTKY-H----SD---S-------GP---VPE-AGRRRMM--EDLGVG----K--WNFYAALYGP-E-PV
MDAHW-EVIRDSF-S-SVKG---A--RFFTEEDR----KN---DV-----VFGYRTQLMRGEPNMTEFGI--
-LNW-M-----P-NGAHLGFSPVAPVDGKTALDQYRLAEAIC-NR-HGFDYTG-M--FIVG----FRAMHHI
VEPIFSRSDEDQRGRVVSMVTELIDEA-AKRGYGEYRGHLSFMDQIAGTYGWGDDALMKLSQRIKRALDPSG
IMAPGKSGIWSD---------
>b|UniRef90_Q5P8T2_3_546/1-544 | Probable p-cresol methylhydroxylase subunit n=2 Tax=Rhodocyclaceae TaxID=75787 RepID=Q5P8T2_AROAE
-----------LPKGVSAADFNATLKEFRLVV-GEEWVFT--------NDE-D-M------------HLYR-
--DAYSLAW---E-EP-----SELVASAAVAPENVEQVQAVVRVASKYR----------VPLFAISTGKNLG
YGGSAPNMAGNVIIDL-KRLKKIIEVDDKRNFCIVE-PGVSYFDLYKHIHE-------HGF--KVMMDVPDP
GW-GSPLGNAVDHGI----------GYTWMN--YR---DHFGSHCGMEVVLPD-GE-----IMRTGMAAV--
P--G------------------AKTWAENKYGYGAYVDGLFAQSNF-GIVTKMGFWMQPQPD--HFLNGLVK
VPKYHDLIPL---I-------NGVNRMEDQGL-I-GHPRYSCPMDPLC-MQIEPEI----------------
-YKPTPE-LMALNSR---P-------GG---SSV-EEYQAYA--EKQGHE----F--WNVTLNFYGP-K-ET
VYANW-EYAKKTVFA-AIPG---V--RFEEIENY----AF---PLENAEAIKKVRHKVALGIPNMSIFSI--
-GAR-SAAMPQP-GDGHAWFSPIVPRNGEEFIHAHKVFTKAA-RE-MNITSAPIS-VTNVPMSWQYRTYLYL
FPVFVSRSDKERNRKSVDDFNKLITLA-AENGWSEYRTPPIFQDAVAATYSFNNNILLRFQERLKDAIDPHG
ILAPGRGGIWPKRYRE-----
>b|UniRef90_R1EU50_34_565/1-532 | Putative 4-cresol dehydrogenase protein n=1 Tax=Botryosphaeria parva (strain UCR-NP2) TaxID=1287680
----------VLPPGVSQADFDRAIKEYASIV-SEDGVFT--------GQ--A-L------------EDYI-
--DPYELWE---A-EG-----KRRMPSGAVCPRSIEELRGVLAISNKYG----------IPVWTFSRGKNLG
YGGPAPRLNGSLCLDL-HRMDKIIEVNEQFSYAVVE-PGVTFTDLYDYCAK-------HKL--KVWPSVPSL
GW-GSVVGNTVDRGT----------GFT--P--TA---THHQHICGLEVMLAD-GD-----VVRTGQFAV--
S--G------------------SPSAHLSKFTFGPSVEGLFLQSNL-GVVTKMGIWLTPQPE--AFMSCAFD
VPDFADVAAV---V-------DVFGRLRRDGL-LPATVYVSGLVEWAA-M---------VG-----------
-R-RVDV-W----KDG--D-------GP---IPD-WRLKQLQ--QQLDIG----V--WNAKFGLYGH-R-DV
VQAQF-DTLRRIV-EREIPT---G--RLRGTLFA----GQPGQTL-DPTSVPEPHGGFFVGVPSLWSLPM--
-VKY-RLPADGTGVAAHIDYSPIIPSSGEVVLDWVRTAKRIC-EA-EGFDLFC-D--FFMH----ERHVIFV
NMMTFDKTNPEHRRAVEAIFQGLFREG-KKRGFSKYRSHVNYMDQVADLYDFNDHAYRRFVEKLKDSLDPNG
ILSPGKQGIWPQRFRE-----
>b|UniRef90_S5TZ11_1_521/1-521 | 4-cresol dehydrogenase (Hydroxylating) n=3 Tax=Cycloclasticus TaxID=34067 RepID=S5TZ11_9GAMM
-------MTKPLPQGITLGQLNAAIAEIEKVV-GKEYVYL--------DDIKE-L------------RSYR-
--DPYNT-----T-ND-----ADFAPSAAVAPHNVEQIQKILAIVNNYK----------IPVWTISTGKNFA
YGGPAPRKPGYIVLDL-KLMNRILEVNEKHGYAIVE-PGVSYYDLYNYLQE-------RGS--KLWIDCAAP
AW-GGIVGNTSEHGA----------GYT--P--YG---DHLLMQCGMQVVLAD-GT-----VVETGMDTT--
A--N------------------SKTGGLYKYGQGAAIDGLFTQSNF-GVITRMGIWLMPEPP--GYTPFMIT
LENEHDLETV---T-------DLSLPLRVNQV-IHNAPMTVDLLWEAA-M---------SV-----------
-S-RSQY-Y----TG---K-------GP---MPD-SHRKKMA--KDLDLG----I--WNYYGAVYGP-G-PM
MKNNM-DVIRDTF-G-SIPG---A--KFHYDDTR----KG---DP-----GWDYRVKLMKGVPNMTEFSL--
-LNW-V-----G-GGGHINFSPISAADGKSSMNQYKMIEKRA-HE-YGFDYIG-E--FLIG----WRDQHHI
FMLMFNRMSPEEKKRAHDLFAILVDEA-AALGYGEYRTHLSFMDQIAGTFSWNDNALWDTHHALKDELDPNG
ILSPGKQGIWPKNLRGE----
>b|UniRef90_S7R8B6_56_587/1-532 | Vanillyl-alcohol oxidase n=1 Tax=Gloeophyllum trabeum (strain ATCC 11539 / FP-39264 / Madison 617) T
----------VLPPGIDRPTFNTAIAELKETL-GEEHVEL--------NDK-P-L--V-DGWYMEH-PNTH-
--DTFHV-----L-EQ-----SKLVSSAQVYPGSVEDIQTIVRWANKYL----------IPIYPISIGRNMG
YGGAAPRVPGSVTIDLGRRMNKVLKIDGNSASCIVE-PGVTYFALYEEVQK-------TGL--PLWIDTPDV
GG-GSVLGNCIDRGV----------GYT--P--YG---DHWANHCGLEVVLPS-GE-----IMRTGMGAL--
P--GKNGAD-------------NPSWQAFQHAYGPSVDGIFSQSNF-GIVTKMGMWLMPAT---GHQSYMIT
FPEEDDFEQI---I-------EIIRPLALNRV-LGNIPQLRSVIQELA-I---------TGR----------
-P-KSDF-Y----DG---K-------DP---IPM-EVIKAHA--KNMPCG-EC-A--WVFYGTVYGP-E-ET
RNSQL-DIIRQEF-S-KVRG---S--KFFLPEDM----PE---DH-----YIHPRARICSGVPELRELDW--
-LNW-K-----P-NCAHLAFSPITPTRGQDARIVHEIVTRLH-KK-WGFDSLP-T--WCVS----GREMHYI
AEILIDRSDPDEKRRAICCMREMITEA-AAEGYGEYRTHLIFQDQISRTYGWGNQALMRFNETLKDALDPNG
ILAPGRAGIWPKSYRD-----
>b|UniRef90_U4L383_54_595/1-542 | Similar to Vanillyl-alcohol oxidase acc. no. P56216 n=1 Tax=Pyronema omphalodes (strain CBS 100304)
-----------LPPDVTRETFTTAISELQNLL-GNGNVEV--------NDK-P-L--V-DGWYMEH-PNTH-
--DAFHL-----V-DQ-----EDLVSSAIVYPGSTEEVSIILKWANQHL----------IPIYPISMGRNLG
YGGAAPRLRGSVVVDLGRRMNKVLNIDGDAATCLVE-PGVSYFKLYEEVQK-------TGL--PLWIDTPDL
SG-GSVLGNCIDRGVIMGADCGWGKGYT--P--YG---DHWANHCGMEVVLPN-GE-----VLRTGMGAL--
P--GRDDAD-------------NPTWQAFQHAYGPSVDGIFSQSNF-GIVTKMGMWLMPAT---EHQSYCIS
FPKDDDFEQI---V-------EIIRPLALQRI-LGNIPQLRNVIQEIA-T---------TAK----------
-P-RSHW-F----KE---K-------GV---MPR-ELIREIA--KTLPCG-DC-A--WVFYGTVYGP-E-ET
RNRQL-EIIKKEF-A-KIPG---S--VFKLPQDL----PD---DH-----YIHSRVKINSGTPELKELDW--
-LNW-L-----P-NAGHTFFAPITPTKGKDANIVYDIVTRLH-HK-WGFDCFP-T--WCVA----GREMHFI
ANVIYDRGDPDAKRRVNGMMHEMIQTC-AKEGYGEYRTHLLYQDVVAKTYGYGNQVLMRFNEMLKDTIDPNG
ILAPGRNGIWPKRLRGR----
>b|UniRef90_UPI000380588D_2_520/1-519 | hypothetical protein n=1 Tax=Burkholderia sp. JPY347 TaxID=667632 RepID=UPI000380588D
---------KVLPPNLSESRFRAALDELASIV-GNAYVLA--------SED-A-L------------TEYA-
--DPFVP-----G-PR----EQRFAASAAVLPSSVDEIREVLRVARAYA----------LPLWPVSTGRNFA
YGGAAPRLTGSVVLDL-KRMNRVLEVNETLAYALVE-PGVTYFDLYAHLRE-------RGS--KLWIDPAAA
GW-GSVVGNALERGF----------GYT--P--YG---DHAAMQCGMEVVLAN-GD-----VIRTGMGGI--
E--I------------------GRAWQLYKPGFGPSYDAMFMQSNF-GIVTKLGIALMPRPA--SYLLAHAR
FREEADLVAI---V-------EALRPFKLDET-IRNHAVIEGAIRFAA-G---------IS-----------
-S-RSQW-Y----HG---S-------GP---MPD-GAVAAMA--KQLGIG----W--WNLRFGLYGA-P-EV
VEAQY-AIVRRAL-L-RVRG---A--EIDAARYS----GD---QE-----PAAGGDRNMAGIPTMAAFRM--
-LDW-R-----GGNGAHVDFSPICPFTGGDAMRQYLVAKTRA-AE-YGFDYYG-G--FTAG----TRHLHHI
MAIIFNRDDALESDAAEDLLRVLMSDA-RAEGYGEYRAHLAYMDFAAAQYDFNDGALLRFSETIKDALDPQG
ILAPGKSGIWPRMWRS-----
>b|UniRef90_UPI000416DB9F_10_521/1-512 | hypothetical protein n=1 Tax=Arthrobacter sp. CAL618 TaxID=1055770 RepID=UPI000416DB9F
--------------------TDEAIARFVEAL-GEDGVLL--------DDE-S-RRH----------EQYR-
--DKYWP-----A-VD-----DTYESSAVLLPTSTEEVQAIVRIANELG----------VPLWTSSQGRNYG
YGGASPRVKGAVVVSL-TRMNKVLEINKDLAYAVVE-PGVRWFDLYEALKE-------SGN-EDLMISIPDL
GW-GSVIGNSLDNGV----------TYL--P--YG---ADFMSPCGMEVVLAN-GE-----VIRTGMGAV--
P--G------------------NKTWHLYKRGLGPVLDPLFIQSNY-GIVTRMGYWLMRRPE--AYAPIFLT
VPRDENLEQA---I-------DITRELRLDGT-LRGVPSMYNTVTLAA-Q---------FP-----------
-EIMGKF-S----GG---E-------GT---FSD-DVLQKMA--DETGLG----R--WGMRAALWGD-G-PV
VEHQL-EKIRKAW-T-AIPG---A--KMIHEHTF----GR-----DEWGEFGSIPDKVHAGVPGIEMLAT--
-M---------PQNIGHIGFSPAIPLVGTDVREAVDFIGKLIAER-AGVNVAG-G-LLMIN----ERTALYV
IGLNYDVTDTVQAKKAYDTVKMLVEEA-GRRGYGEYRAHLDFMDLAADQYSFNDHAYRRFCETIKDAVDPNG
ILSPGRHGIWPKSLR------
>b|UniRef90_UPI0004D03772_5_512/1-508 | p-cresol methylhydroxylase n=1 Tax=Caballeronia sordidicola TaxID=196367 RepID=UPI0004D03772
-------------------DFQQALTAFRAIA-GQHAVLV--------GDG-A-A------------QPYL-
--DPFAP-----G-DA-----HTHEASAIVLVSNVEQLRAVLGVANRYG----------VPLWSVSTGRNFA
YGGAAPRLKGCVVLDL-QHMNRIIEINETLGYALVE-PGVSYYDLYQALQA-------RGA--GLWLDPPAA
GW-GSVLGNTLERGF----------GTT--P--YG---DHAAMQCGMEVMLAN-GE-----IVRTGMGAM--
N--G------------------NHDWQVFKPGFGPSYDAMFMQSNF-GIVTKLGIWLMPKPE--GYMLCTYK
FRHDADLESI---V-------ETLRPLKLDDT-IQSNAVIESAVRWAA-G---------VS-----------
-T-RKQW-Y----NG---P-------GP---IPD-AAIETMT--RKLGIG----R--WNLRFCLYGP-E-AL
VMARR-DVIHQRF-S-SIAD---S--ELIESPYT---LAN---VE-----PKGGGDRSQVGIPNLDAFNL--
-LNW-R-----GGSGAHIDFSPVCAPLGRDAVRQYRMIRDRA-AH-YGFDYYG-G--FTAG----PRSMHHI
FAAIFNRDDPAQARDAGELLKTLINDF-GAAGYGQYRTHLAFMDLAASQYDFNNHALMRMSESIKEALDPNG
ILSPGKQGIWPKKIK------
>b|UniRef90_UPI00050BFA8C_16_526/1-511 | hypothetical protein n=1 Tax=Rhodococcus fascians TaxID=1828 RepID=UPI00050BFA8C
---------------------TEALDELRSIV-GNEHVLT--------SPD-E-L------------SEFR-
--DPFQPRA---W-DD-----VQYSAAAVVQPETVAEVQALVGCATKYG----------IHLWTNSQGRNNG
YGGSAPRVSGSVVLNL-RRMNKVLTIDEELGYALVE-PGVSFMDLHAALRA-------GGH--KLMLSVPDL
GW-GSVIGNALDHGV----------TYM--P--QG---ADFMAPCGMEVVTAD-GT-----VLRTGMGAQ--
T--D------------------NPSWNLYKRGLGPSLDQLFMQSNF-GIVTKMGVWLMPQPE--VVMPIAVV
VEREEDLIPL---V-------DNLRTLRLDGT-VRGVPGIFNTLCVAV-T---------MS-----------
-R-RNQW-F----EG---D-------GS---VPD-DVIQHIA--DTVGVG----R--WMLRLCLYGD-E-PV
VDHQF-AKIEAAF-G-TIPG---A--KIAGAKTP----GA------EVDSMPNSSDRVLAGVPNLDWAQM--
-GAWTG-----GEHGGHMSFSPVVPMRGQEIYDLHVKMRGIV-ES-RGLDYTA-D-VMAIN----DRSVIFV
CGNTMDFDDEEQTRSVYEVSKELVREI-GRDGYGEYRAHLDYMDLAMDQFDFGNHAYLRFVEKIKDAVDPAG
IFSPGKQGIWPRSLR------
>b|UniRef90_UPI0005668E65_5_513/1-509 | hypothetical protein n=1 Tax=Streptomyces aureus TaxID=193461 RepID=UPI0005668E65
---------RRLPHGVGPWEFAEALAAFSAVL-GDSRVLT--------DEDIA-L------------LGYD-
--DPQPV-----L-GP-----GHFVPSAALLAGSVDDVRRVLDVARTYG----------VPLAPALPGRNTG
LGGAAPRLPGAVVLDL-GRMNRVLEVDETFGYAVLE-PGVTFVDLAAHLSA-------REL--PYRVDPVGL
GW-DSVVGHALATG-----------GLA--P--YE---DEPALWCGMEVVLPD-GD-----LVRTGMGGL--
R--S------------------SRCAHLWPYGFGPSFDAMFAPPNL-GVVTKLGVPLRPAPP--HRRTFTVS
VPRSEDLGPL---V-------DALRTLRADGT-LTESPTVRSLLLDAA-A---------AG-----------
-R-RRDT-L----PGA--P-------GP---VPD-GDHSPVM--ADLGLG----R--WNAYGAVAGS-R-PL
VHARW-DAVRTAL-A-PIPG---V--RCRLGEPD----DG-------------------RDTPGLWGDAA--
-DGW-------LEHGGHLSVTPVLPATGADALAQYTRVRGLA-RA-AGKDYLG-S--FVVG----RRVLHHH
VPLVFDIRDPDDRARTLALGERLVTDA-AAAGLGVRHAHPALMDRVAETYAFHGHALRRLGERVKDALDPAG
VLAPGAHGIWPRRYRGLR---
>b|UniRef90_UPI0008360BA1_2_519/1-518 | UPI0008360BA1 related cluster n=1 Tax=unknown TaxID= RepID=UPI0008360BA1
--------KLTLPPRVSPAAFDAALTAYTGVV-GKDWVMA--------TDA-D-R------------DAYS-
--DIYAP-----G-SN-----EEWPASAAVAPSSVEEVQAIVRLANEHK----------TPLWPVARGKNLG
YGTAAPRMPGSIVLDL-GRMNKVLELDPKLAYCVVE-PGVGFFDLYEKIQR-------EKA--PLWMSVPGN
AW-GSVIGNALDHGI----------GYT--P--YG---LHARNLCGLEVVLPQ-GD-----LMRTGLGAM--
D--K------------------NPAWHLFPFAFGPGWDLAFTQSNL-GVVTKAGVWLQPEPA--SSLELVFD
IPEEGDIGWV---I-------DTIAPMKISGL-IDQNVFIPSWLGKMV-L---------KG-----------
-Q-RKDF-W----DK---P-------GA---IPE-SRVAELL--KEHKLG----Y--WQVAMRLYGD-E-PV
VKAKA-EIVKAAM-K-RNLA---A--PPKETWWH----QG---DP-------INAFEITMGVPSAVPLQM--
-SDW-I-----GGRGAHLGFSPVVPASSEHVLGQLKRSRKII-AD-HDVDFYA-S--FTIG----GRFANNI
NMLMYDRDQPEQVANMRKLFDALIAET-AAAGYGEYRTHIGWMDKVMSTFDFNNHALRRFDETVKDALDPNG
ILAPGKQGVWPAAYRDQ----
>b|UniRef90_UPI000A092B09_11_535/1-525 | UPI000A092B09 related cluster n=1 Tax=unknown TaxID= RepID=UPI000A092B09
----------VLPPDVDERTFRAAIAAFGDAI-GDENVHV--------DDE-H-V------------RPYD-
--DRFPV-----T-DG-----DEFRPSAVLWPGSTEDVQAIVRIANEHL----------IPLHAFSTGMNLG
YGGSAPRVAGSVLLHLGKRMNRVLEIDERLAYAVVE-PGVDYASLYRAVQD-------SGA--KLMIDPTEL
DW-GSPLGNTLDHGV----------GYT--P--YA---AHAMWRCGMEVVLAD-GS-----VLRTGMGGM--
P--N------------------SDAWHLYQGGLGPSVEGLFEQSNY-GICTRMGIQLMPAPP--ESLSFVIS
FENEEDLAAI---M-------DTTLPLRIGMAPLQAAPIVRNVTFDAA-C---------VS-----------
-T-RDHW-Y----DG---E-------GP---LPR-EAYQAMM--TELDLG----Y--WNVYGTCYGP-R-WL
IDRYI-EMIRDAY-L-AIPG---A--RFDTTETV----TP---GT-PRAELLAARDQLNNGIPNRHSSAV--
-FDW-F-----P-NAGHFFYAPVSSPSGEDAAAQFADTKRIS-DS-YEIDYLA-Q--FIIG----LREMHHI
CLPLFDTADPDSRARTLEMTRELIRAG-AERGYGIYRAHNVLADQVADTYSFGDHAQRRFNERIKDALDPNG
ILNPGKSGIWPARLRGRGL--
>b|UniRef90_UPI000A38D1CF_36_526/1-491 | UPI000A38D1CF related cluster n=1 Tax=unknown TaxID= RepID=UPI000A38D1CF
-------------------DIDRALAAFTILL-GEDAVIT--------DPQ-E-L------------LAFR-
--DPFTY-----R-ES-----DQWDASACVMPTSTEQVSAVVKIANEHG----------VPLWTFSQGRNNT
YGGPAPRVPGSVIVNL-RNMNRVVEINEELAYAVVE-PGVRWFDLFDALEE-------AGG--KLWTSIPDL
GW-GSVIGNSSEYGR----------GYT--P--YG---DHAENICGLEVVLPT-GE-----IVRTGMGGM--
I--G------------------SQSAHIYKHAFGPQLQGLFQSSGL-GIITRMGYWLQRRPE--AYASCWLS
FRGDEALAAS---I-------DLMRELMLDGT-VTNYPVVLHGVELDA------------------------
-------------DGN--P-------SF---SPE-KD-----------------L--WLVRFALYGR-P-EI
VDANW-VACERLF-G-AVPG---M--SLRRRVYA----GD------DRTSHAGHEDRVMAGIPDMDILDL--
-FQSVY-----GEDTAHLDFSPVGPLRGADVVETAHLMRGLY-EK-TRERFFS-G--LMLS----PRSVIHI
STMFFDPHDEKQTTAVYENYSAMLAVM-RDRGYPVYRTNLQHMDAVAAQFDFNDNALLRLNERIKDALDPNG
IMQPGKSGVWARRYR------
>b|UniRef90_V5FPK0_58_554/1-497 | Uncharacterized protein n=1 Tax=Byssochlamys spectabilis (strain No. 5 / NBRC 109023) TaxID=1356009
----------------------------------------------------------------------H-
--DPHHI-----M-EQ-----DYFLASAIVAPRNVADVQAIVRLANKVS----------FPLWPISIGRNSG
YGGAAPRVSGSIVLNMGKNMNRVLEVNVEGAYCLVE-PGVTFHDLHDYLVS-------NNLRDKLWLDVPDL
GG-GSVLGNATERGV----------GYT--P--YG---DHWMMHSGMEVVLPN-GE-----LLRTGMGAL--
P--DPRRPET--MGLKPEDQPWNKTAQLFPYGFGPYIDGLFSQSNM-GIVTKLGMWLMPNPG--GYQSYLIT
LPRDDDLKQA---V-------DIIRPLRLGMA-LQNVPTIRHILLDAA-V---------LG-----------
-D-KRSY-S----YK---T-------EP---LSD-EELDEIA--KQLGLG----R--WNFYGALYGP-E-PI
RKVLW-ETVKEAF-S-AIPG---V--KFYFPEDT----PE---NS-----ILRVRDKTMQGIPTYDELKW--
-IDW-V-----P-NGAHLFFSPIAKVSGEDAMLQYGVTRKRC-EE-VGLDFIG-T--FTVG----MREMHHI
VCIVFNRKDLIQKKKVQWLIRTLIDDC-AANGWGEYRTHLAVMDQIMGTYNWNNDSFLKFNEILKNAVDPNG
IIAPGKSGVWPSQYR------
>b|UniRef90_V5HSF0_9_551/1-543 | Uncharacterized protein n=1 Tax=Byssochlamys spectabilis (strain No. 5 / NBRC 109023) TaxID=1356009
----------ALPPGTTKETFAAFISEVIRVV-GRDNVTV------ICSQN-D-L--K-DGTYENP-IFTH-
--DIYHV-----M-DK-----DYMIASAVVLPGSVPEVQEIVRLAGKFQ----------IPLWPTSIGRNVG
YGGAAPRLAGSVVLNMGARMNRVLEVNVEGAYALVE-PGVTFAGLYDHLVK-------NNLQDKLWIDVPDI
GG-GSVLGNTLDRGV----------GYT--P--YG---DHWMMHCGLEVVLPT-GE-----LMRTGMGAL--
P--QPPEKGR-KHSGRLDEEPGNKCWQLFPYGFGPYNDGLFSQSNL-GIVTKMGIWLMPNPG--GYQSYLIT
LPREEDLQQA---V-------DIIRPLRLNMV-LQNVPTLRHILLDAG-V---------LG-----------
-R-KKDY-T----SS---N-------GP---IED-ADLDAIC--KKLNLG----R--WNFYGALYGP-E-PT
RKALW-SVIKNAF-S-AIKG---V--KFFFPEDI----KE---YC-----VLHVRDKTLQGIPTFDELKW--
-VDW-I-----P-NGAHLFFSPISKVTGDDAMLQYSVTKKRV-RD-AGFDFIG-T--FTVG----LREMHHI
VCIVFDTKDEDSKKRAHGLIKTLIADC-AAYGWGEYRTHLALMDQIAETYNWNENILMHFNEKIKNAIDPKG
ILAPGKSGVWPTA--------
>b|UniRef90_W2S9J1_38_578/1-541 | Uncharacterized protein n=1 Tax=Cyphellophora europaea CBS 101466 TaxID=1220924 RepID=W2S9J1_9EURO
----------CLPPGISSKRFKEFLCRLADIS-GDDHVTA------ITKME-E-L--S-QESYLDP-SKCH-
--DMFHV-----F-NK-----EDFVSSAVVAPRNVGEVQAIMRLCNEFE----------IPVWPFSIGRNVG
YGGASPRVSGSLGMDMGRNMNKILKVDVDGAYALVE-PGVTYFDLHDYLVN-------NNLRDKLWIDVPDL
GG-GSVLGNTTERGV----------GYT--P--YG---DHYMMHCGMEIVLPN-GE-----LVRTGMGAL--
P--NPNADPN----APAHEQEPNSCWQLFNYGFGPYNDGSFTQSSL-GVITKMGVWLMANPG--GYQSYLIT
LPRDDDLHQA---I-------EIIRPLRVAMV-LQNVPTLRHILMDAA-C---------MG-----------
-D-RASY-S----NS---A-------NP---LND-EELDAIA--EKLNLG----R--WNFYGALYGP-Q-PV
RDVLW-SVVKGAF-S-QIKG---A--KFFFPEDQ----PD---NL-----VLQTRHDTLQGIPSVTELKW--
-VDW-L-----P-NGAHLFFSPIAKVSGDDAVGQYQLTRRRC-EE-AGLDFIG-T--FVVG----MREMHHI
VCLVFNRKDKESCRKAHWVISTLIQDA-AERGWGEYRTHIALMDQIAQTYNFNNNAQMKLNETIKNALDPKG
ILAPGKNGIWPQTY-------
>b|UniRef90_W3XJJ6_9_550/1-542 | Vanillyl-alcohol oxidase n=1 Tax=Pestalotiopsis fici W106-1 TaxID=1229662 RepID=W3XJJ6_9PEZI
----------VLPPSVDREKFHEFISRAAQVV-GIMNIMV------ISDPS-Q-F--S-KQDYMDS-SKSH-
--DMFHV-----L-EK-----EEFLSSAVVMPRQVPDVQDMMRLANEFE----------IPVWPFSTGRNIG
YGGAAPRVRGSVALDLGRHMNRILEVNTDAAYALVE-PGVSYFDLHDYLVK-------NNLRKDVWMDVPDL
GG-GSLIGNTLERGI----------GYT--P--YG---DHWMMHCGLEVVLPD-GS-----LIRTGMGAL--
P--NPQADKN----KSPHEQEWNKSWQLFNYGFGPYNDGIFSQSSL-GVVVKMGVSLMMNPG--GFQSYLIT
FPRNEDLHKI---V-------EIMRPLRISLV-IQNAPKLESILVAAA-L---------AG-----------
-P-RTKY-T----SS---E-------KL---LDD-QELDNIA--EQLNLG----R--WNLYGALYGP-Q-VV
RDSLW-SVIKSSF-G-NIPG---A--KFFFLEDR----PD---DL-----AMQTRNTTFQGIPTISELEW--
-VNW-L-----P-NGSHLFFSPIAPVTGDEAQAQYQLTRQLV-QE-HGFDFIG-S--FLVG----LREMHHI
VCIVFDRKDDESRRRAYTLIKTLIAAA-AARGWGEYRAHLALMDEIAGTYSFNDNAQMKLNEKLKNALDPKG
ILAPGKNGVWPANYK------
>b|UniRef90_W3XN37_8_550/1-543 | Vanillyl-alcohol oxidase n=1 Tax=Pestalotiopsis fici W106-1 TaxID=1229662 RepID=W3XN37_9PEZI
----------VLPPGIEASRFEAYLKAVTEVV-GAENVTV------IHSED-V-L--T-KESYLDP-SKAH-
--DMFHV-----F-DK-----DYFIASAVVAPRKVTEVQAVMRLCNEFK----------VPVWPFSIGRNVG
YGGAAPRVPGSIGLDMGRNMNKVLEVSEQNAYCLLE-PGVSYTDLYNYLVE-------KKLNDKLWVDVPDL
GG-GSVLGNCMERGV----------GYT--P--YG---DHFMMHCGMEIVLPN-GE-----LVRTGMGAM--
P--NPSASSS--D-GTIDEQPGNRCWQLFNYGFGPYHDGIFTQSNY-GVVVKMGMWLMPNPG--GYQPYLIT
FEKDSDLPQI---V-------EIIRQLRLAMV-LMNVPSIRHILLDAA-V---------LG-----------
-D-KKSY-K----NV---D-------RP---LTE-EELVEIQ--NQLGLG----R--WNFYGALYGP-E-IM
RNAQW-EVIKGAF-G-QIPG---S--KFFWPEEG----KQ--SPG-----VLDIRAKTLAGIPTTDELKW--
-VDW-L-----P-NGSHLFFSPISEITGDAANLQYSITKKRV-LD-AGFDFIG-T--FTIG----MREMHHI
VCLVFDRKSPEQREKMHKLIRTLIDDC-AAHGWGEYRTHLALMDQIADTYSWNDHALLKFSEKLKDAIDPNG
ILAPGKNGVWPASY-------
>b|UniRef90_W7M1B0_8_550/1-543 | Vanillyl-alcohol oxidase n=6 Tax=Fusarium fujikuroi species complex TaxID=171627 RepID=W7M1B0_GIBM7
----------VLPPGIAPSAFHQFISEITEVT-TSENVVI------ISNPG-Q-L--D-KQDYRDP-SKMH-
--DMFDI-----T-SK-----QHFVSSAVVTPRDVAEVQAIVKLCNKFE----------IPLWPFSIGRNVG
YGGAAPRVPGSIGLDLGKHMNKILKVDVDGAYALVE-PGVTYADLHQYLVD-------KNLRDKLWIDVPDL
GG-GSVLGNTTERGV----------GYT--P--YG---DHFMMHCGMEVVLPD-GT-----LVRTGMGAL--
P--NPDADPN----APPHEQEPNSAWQLFNYGFGPYNDGIFTQSSL-GIVVKMGIWLMVNPG--GYQSYLIT
IPKDEDLHQA---I-------EIIRPLRTSMV-LQNVPTVRHVLLDAA-V---------MG-----------
-S-RDKY-T----TS---K-------KP---LND-KELDDIA--NKLNLG----R--WNFYGALYGP-E-PI
RKVMW-EVVKGAF-S-AIPG---A--KFYFPEEM----PE---NV-----VLKTRDLTLQGIPTMTELEW--
-VNW-L-----P-NGAHLFFSPIAKVTGDDAVAQYALTRKRC-EE-AGFDFIG-T--FVVG----MREMHHI
VCLVFDRLDPESCHRAHALISQLIDDA-AKKGWGEYRTHLALMDQIAQTYNFNGNAQMYLNTTIKNALDPKG
ILAPGKNGIWPSGYN-A----
>b|UniRef90_W9WPR3_121_610/1-490 | Uncharacterized protein n=3 Tax=Cladophialophora TaxID=82105 RepID=W9WPR3_9EURO
---------------------------------------------------------------ELE-PNTH-
--DSYMI-----M-DG-----EETVSSACVHPGSVDDVQLVVKWANKHL----------VPLYPISMGRNLG
YGGAAPRVRGSVVVDLGRRMNEILDINPDDCTCLVE-PGVSFYALYEEIKK-------RGY--TMWVDTPDL
GG-GSIIGNTLEHGV----------GYT--P--YG---DHWSTHSGLEVVLPT-GD-----LLRTGMGAL--
P--G------------------NNTWQTFPYGFGPISDGIFSQSNF-GIVTKMGVALMPDPG--GCESFMYT
FEREDDLLPL---I-------DIVRPLRIANL-LENVAQIRHSTIELA-V---------SGL----------
-P-RSHY-Y----QS---T-------GP---IPE-EVLQSHL--EATPLG-RC-S--WIYYGTSYGP-E-NI
RKYKL-DIVHREF-T-KIPG---A--KRIDPQTL----PK---DH-----YFWSRARIAGGEPDFEELSY--
-MNW-V-----P-NGGHLGFSPVSPTRGLDALKLWKIAKKRH-DE-HAIDLFI-A--FCVG----LRELHMI
NLVIYDRGSAQRREAVEKCMRSMIDDA-AEQGYGEYRTHLLFQDQVARTYNWNDNALMKFNEKLKDALDPNG
ILAPGRCGIWPERYRGR----
>b|UniRef90_W9WXP3_32_572/1-541 | Uncharacterized protein n=2 Tax=Cladophialophora TaxID=82105 RepID=W9WXP3_9EURO
----------VLPPGTDNDKFQRFIEEIASVT-GSENVTV------ISDEA-E-L--Y-HDNYLDP-GKAH-
--DMFHI-----V-YK-----TRLVSSAVVAPRNVPDVQSIMKICNMFE----------IPVWPFSIGRNVG
YGGAAPRVPGSVGLDMGRHMNKVLEVNVEGAYALLE-PGVTFSALHEYLVT-------NNLRDKLWVDVPDL
GG-GSIIGNTIERGV----------GYT--P--YG---DHWMMHCGMEVVLPD-GT-----LIRTGMGSL--
P--SPDEDSS----LPPHEQPPNKCWQLFNYGFGPYNDGIFSQSSL-GIVVKMGMWLMVNPG--GYQSYLIT
IPRDEDLHQA---I-------ETIRPLRVGMV-LQNVPTLRHILLDAA-V---------MG-----------
-D-RKSY-T----NE---D-------RP---LND-AELDAIA--ASLGLG----R--WNFYGALYGP-E-PV
RVAMW-QVIKASF-S-SIKG---V--KFFFPEEM----PD---NV-----VLQTRHLTLQGIPTMTELKW--
-VDW-L-----P-NGAHLFFSPIAKVTGEDAVAQYEVTRRRS-EE-FGFDFIG-T--FIVG----MREMHHI
VCIVFDKKDPDSRQRAHRLIKILIDDA-AARGWGEYRTHLALMDQIASTYNFNNNSMMRLNEAIKNALDPKG
ILAPGKNGIWPKNY-------
>b|UniRef90_W9X8K1_53_585/1-533 | Uncharacterized protein n=5 Tax=Herpotrichiellaceae TaxID=43219 RepID=W9X8K1_9EURO
----------ALPPDVSRESFDQAVAELKNAL-GDENVQV--------NDG-P-L--I-DGWYMEH-PNTH-
--DAYHI-----A-DQ-----EELICSALVYPCSTAEVQTVVRWANKHR----------IPIYPISMGRNIG
YGGAAPRIPGSVVVDLGRRMNKILNVDADNASCVVE-PGVSYFALYEEIQK-------RGL--ALWIDCPDL
GG-GSVLGNAIDRGV----------GYT--P--YG---DHFANHCGMELVLPT-GE-----LLRTGMGAM--
P--GKDGAD-------------NPTWQSFQAAYGPYVDGIFSQSNY-GIITKMGFWLMPEI---GHQSYMIT
FPREDDFEQI---V-------EIIRPLAQKRI-LGNIPQLRHVIQELA-V---------MGK----------
-P-RSFW-Y----SS---K-------GQ---MPR-EVIREKA--SKLPCG-DC-S--WVFYGTQYGD-P-TS
IEAQL-KIIKAEF-G-KIKG---S--RFMLPSDV----PA---DH-----YLHSRVQVCSGVPVLKELDW--
-LNW-V-----P-NAAHLFFSPISPTKGKDASIIHSTITKLH-EK-WGFDVFP-T--MCVA----GREMHYI
ANIVYDRSDSDAKRRATGLMRDMIRAA-AREGYGEYRTHLLFADQVAETYSWNNGALRRFNETIKDALDPNG
ILAPGRNGIWGKRFRGK----
>a|VAO/1-560
MSKTQEFRPLTLPPKLSLSDFNEFIQDIIRIV-GSENVEV------ISSKD-Q-I--V-DGSYMKP-THTH-
--DPHHV-----M-DQ-----DYFLASAIVAPRNVADVQSIVGLANKFS----------FPLWPISIGRNSG
YGGAAPRVSGSVVLDMGKNMNRVLEVNVEGAYCVVE-PGVTYHDLHNYLEA-------NNLRDKLWLDVPDL
GG-GSVLGNAVERGV----------GYT--P--YG---DHWMMHSGMEVVLAN-GE-----LLRTGMGAL--
P--DPKRP--ETMGLKPEDQPWSKIAHLFPYGFGPYIDGLFSQSNM-GIVTKIGIWLMPNPR--GYQSYLIT
LPKDGDLKQA---V-------DIIRPLRLGMA-LQNVPTIRHILLDAA-V---------LG-----------
-D-KRSY-S----SR---T-------EP---LSD-EELDKIA--KQLNLG----R--WNFYGALYGP-E-PI
RRVLW-ETIKDAF-S-AIPG---V--KFYFPEDT----PE--------NSVLRVRDKTMQGIPTYDELKW--
-IDW-L-----P-NGAHLFFSPIAKVSGEDAMMQYAVTKKRC-QE-AGLDFIG-T--FTVGM----REMHHI
VCIVFNKKDLIQKRKVQWLMRTLIDDC-AANGWGEYRTHLAFMDQIMETYNWNNSSFLRFNEVLKNAVDPNG
IIAPGKSGVWPSQYSHVTWKL
