# Supplementary material for: The ins and outs of vanillyl alcohol oxidase: Identification of ligand migration paths
Source: PLoS Comput Biol. 2017 Oct 6;13(10):e1005787. doi: 10.1371/journal.pcbi.1005787 (PMC5646868; doi:10.1371/journal.pcbi.1005787)
Supplement: S3 Alignment — (FA) [file pcbi.1005787.s009.fa]

>c|Input_pdb_SEQRES_A/1-521
---MSEQNNAVLPKGVTQGEFNKAVQKFRALL-GDDNVLV--------ESD-Q-L-----------------
--VPYNKIMMP-V-EN-----AAHAPSAAVTATTVEQVQGVVKICNEHK----------IPIWTISTGRNFG
YGSAAPVQRGQVILDL-KKMNKIIKIDPEMCYALVE-PGVTFGQMYDYIQE-------NNL--PVMLSFSAP
SAIAGPVGNTMDRGV----------GYT--P--YG---EHFMMQCGMEVVLAN-GD-----VYRTGMGGV--
P--G------------------SNTWQIFKWGYGPTLDGMFTQANY-GICTKMGFWLMPKPP--VFKPFEVI
FEDEADIVEI---V-------DALRPLRMSNT-IPNSVVIASTLWEAG-S---------A-----------H
LT-RAQY-T----TE---P-------GH---TPD-SVIKQMQ--KDTGMGA------WNLYAALYGT-Q-EQ
VDVNW-KIVTDVF---KKLGK--G--RIVTQEEA----GD--------TQPFKYRAQLMSGVPNLQEFGL--
-YNW-R-----G-GGGSMWFAPVSEARGSECKKQAAMAKRVL-HK-YGLDYVA-E--FIVAP----RDMHHV
IDVLYDRTNPEETKRADACFNELLDEF-EKEGYAVYRVNTRFQDRVAQSYG---PVKRKLEHAIKRAVDPNN
ILAPGRSGIDLNNDF------
>c|UniRef90_A0A0C3NTA7_7_513/1-507 | 4-cresol dehydrogenase n=1 Tax=Nitrosospira sp. NpAV TaxID=58133 RepID=A0A0C3NTA7_9PROT
----------ALPKGVSEQIFDTAIKEFRGIL-GEAFVLT--------SPQ-Q-L-----------------
--APYIKTMMP-V-PD-----SEHAPSAALIATTVEQIQKIVGICNQYK----------VPIWTISTGKNLG
YGGAAPAERGQVVLDL-KRMNRILEVDKDLAYALVE-PGVTYQQLYDYIAE-------RKL--GLWLSFPAP
SAIAGPVGNTLDRGV----------GYT--P--YG---EHFMYACGMEVVLAN-GD-----VLRTGMGSM--
P--N------------------SNTWQVFKWGYGPYLDGIFTQSNY-GIVTKFGFWLMPAPP--VFKPFVIQ
YQNEEDIVEI---V-------ETIRPLRINGI-IPNAVVIAHALYEAP-T---------------------K
AR-RGDY-V----TG---P-------GA---IPD-EAIRKIT--KDHNLGI------WNVYAALYGT-Q-EQ
VDVNW-KIVTQAF---GKSDK--A--KILTEKEA----GS--------DPAFEYRAKLMRGDLTLKEFSL--
-YNW-R-----G-GGGSMWFAPVSQARGTETLKQMSVTKQIL-GK-YGLDYSG-E--FIVGM----RDMHHV
VDVLYDKTNPEQVKAAYQCFDELLTTF-SALGYGTYRVNTAFMDKVADTYG---PIQRKVNKILKDALDPNG
ILAPGKSGI------------
>c|UniRef90_A0A0C9PIM3_7_513/1-507 | Flavoprotein subunit n=2 Tax=Candidatus Brocadia sinica TaxID=795830 RepID=A0A0C9PIM3_9BACT
----------TLPKGISEEVFDAAVKDFRRVL-GEASVLT--------NAE-Q-I-----------------
--APYTKIMMS-V-PE-----SNHTPSAAIIAQSVEQIQEILAICNKYK----------VPIWPISTGKNLG
YGSAAPAERGQVVLDL-KRMNRILEVDPDLCFALVE-PGVTYKQLYDYIHE-------HNY--PLWLSVPAS
SAIAGPIGNTLDRGV----------GYT--P--YG---EHFLFACGMEVVLPN-GE-----VLRTGMGSI--
P--K------------------SSTWQVFKWGYGPYLDGIFTQSNY-GIVTKLGFWLMPAPP--VYKPFAIQ
YEREDDIVEI---V-------ETIRPLRIGNV-IPNAVVIAHALYDAP-V---------------------K
AK-RSDY-V----TG---P-------GA---ITD-EAVQRIM--KDHKLGA------WNVYAALYGT-L-EQ
IEVNW-KIVTESF---GKSGK--A--KILTEKEA----NG--------DPAFEYRAALMRGDMNLTEFRL--
-YNW-R-----G-GGGSMWFAPVSQARGSESLKQMAMAKRIL-GK-YGLDYSG-E--FIVGM----RDMHHV
IDVLYDRTDPDQMKAGHDCFNELLRTF-AAEGYAVYRVNTAFMDTVAHTYG---PVQRQVHQTLKKALDPNG
IIAPGKSGI------------
>c|UniRef90_A0A0D5LY54_5_514/1-510 | 4-cresol dehydrogenase (Hydroxylating) n=2 Tax=Halomonas TaxID=2745 RepID=A0A0D5LY54_9GAMM
--------KRILPKDIAEADFDAALNQFRETI-GSESVLT--------ESE-Q-L-----------------
--APYTKIMMA-G-DA-----SDYIPSAALLPNDAEQVQELVRICNEYK----------VPIWTISTGKNLG
YGSAAPGETGQVILDL-HRMNRILSVDPEVCTALIE-PGVTYQQLYDYIQE-------KGY--KLWLDPPAP
SAIAGPVGNTLDRGV----------GYT--P--YG---EHFMFQCGMEVVLAN-GE-----MIRTGMGGI--
K--N------------------SSSWQVFKWGYGPYIDGLFTQSNY-GVVTKMGLWLMPEPP--AYRPFLIQ
YQDPEDIAEI---V-------DVLRPLRISQI-IPNAVVIVHTLWDAG-T---------------------H
VV-RKHY-Y----DG---K-------ES---IPR-EAIERIK--QDEGIGE------WNVYAALYGT-P-EQ
IEVNW-NIVEQAF---GASGK--A--KIMYGDEA----EQ-------RGGGFEYRSALMKGDMNLQEFGL--
-YNW-R-----G-GGGSMWFAPVSQAKGSETKDQTELAQQIL-GK-YGFDYVA-E--YIVGW----RDMHHV
IDLLYNREDPEETQRAHDCFAELIDEF-AKRGYGLYRTNTEFMEQVAGTFG---EPLRNVHTALKNALDPNG
ILSPGKSGI------------
>c|UniRef90_A0A0D6BPK3_3_522/1-520 | Pyochelin synthetase PchF n=2 Tax=Pseudomonas sp. Os17 TaxID=1500686 RepID=A0A0D6BPK3_9PSED
----EQTQKPLLPRGVNAARFNQAIAQFRALL-GDENVLV--------KDD-Q-L-----------------
--VPYTKIMMA-V-DT-----AEHMPSAAVTATSVEQVQGVVKICNEHK----------IPVWTISTGRNFG
YGSAAPGQRGQVILDL-KKMNKILHVDPQLCTALVE-PGVTYQQLYDYIQE-------HNL--PLMLSFSAP
SAIAGPLGNTMDRGV----------GYT--P--YG---EHFLMQCGMEVVLAN-GD-----VYRTGMGGV--
K--G------------------DNAWQVFKWGYGPTLDGMFTQANY-GICTKMGFWLMPKPP--VFKPFEIK
FENESDIAEI---V-------EFIRPLRIAQV-IPNSVVIAGVLWEAA-T---------C-----------N
TR-RADY-T----QE---P-------GA---TSE-AILKQIQ--KDKNLGA------WNVYAALYGT-Q-EQ
VDVNW-KIVNQAL---KALGK--G--RLVTQEEA----GT--------TQPFLYRSQLMSGVPNLQEFGL--
-YNW-R-----G-GGGSMWFAPVSQARGSECNKQQALAKRIL-NK-HGLDYVG-E--FIVGW----RDMHHV
IDVLYDRSNPEETHRANACFAELLDAF-EQQGYAVYRVNTAFQERVAQSYG---PVKRKVEHAIKRALDPNN
ILAPGKSGIDLANPF------
>c|UniRef90_A0A0E3BF23_8_517/1-510 | 4-cresol dehydrogenase n=1 Tax=Comamonas testosteroni TaxID=285 RepID=A0A0E3BF23_COMTE
---------LALPKGVSEARFEAAIRKFQAAL-GADQVLT--------SAE-H-L-----------------
--TPYTKVMMA-V-DS-----ANHTPSAVVLAKTVEQVQAVVKICNDYK----------IPVWTISTGRNFG
YGSAAPGERGQIVLDL-KKMNKILHVDPEMCTALVE-PGVTYQQLYDYFEE-------HKL--PFMLSMPAP
SAIAGPVGNTMDRGV----------GYT--P--YG---EHFLMQCGMEVVLAN-GD-----VYRTGMGGV--
K--G------------------DKAWQVFKWGFGPTLDGMFTSSNY-GICTKMGFWLMPRPP--VIKPFSIK
FEKETDITEI---V-------DLLRPLRIAMV-IPNAMVIAGSLWEAA-G---------S-----------G
AR-RSDY-I----QT---P-------GV---TPD-NVIEQIK--KDKGLGA------WNVYAALYGS-P-EQ
VEVNW-NILTSVV---KQHGK--G--TIITQEEA----GN--------TQPFKYRAELMSGVPNLQEFGL--
-YNW-R-----G-GGGSMWFAPVSQARGSECLKQSELAKRIL-HK-WGFDYVG-E--FIVGW----RDMHHV
VDLLFDRTSPEETQRAHSCFAELIDEF-EKEGYACYRVNTAFQDRVAKSYG---PVKRELERKIKRAIDPNG
ILAPGKSGIR-----------
>c|UniRef90_A0A0J5JGD6_7_515/1-509 | 4-cresol dehydrogenase n=2 Tax=Betaproteobacteria TaxID=28216 RepID=A0A0J5JGD6_9NEIS
----------ALPKGVSEARFDAAIKKFTAAL-GKDNVLT--------SGE-H-L-----------------
--QPYTKVMMA-V-ET-----EKHIPSAIVMATTVEQVQAVVKICNEYK----------IPVWTISTGRNFG
YGSAAPVERGQIVLDL-RKMNKIIHIDPELCTALVE-PGVTYQQLYDYIED-------NKL--PLMLSFSAP
SAIAGPVGNTMDRGV----------GYT--P--YG---EHFLMQCGMEVVLAN-GD-----VYRTGMGGV--
K--G------------------DKAWQVFKWGYGPTLDGMFTQSNY-GICTKMGFWLMPKPP--VFKPFEIK
FDNEADISEI---V-------EMLRPLRIAQI-IPNAVVIAGTLWEAA-T---------C-----------N
TR-RSDY-I----TT---P-------GH---TPD-HIVKQIQ--KDKHLGA------WNVYAALYGS-P-EQ
VEVNW-KIVTETI---KKAGK--G--RIVTQEEA----GD--------TQPFKYRAQLMSGVPNLQEFGL--
-YNW-R-----G-GGGSMWFAPVSQARGSECDKQVKLAKTIL-NK-HGLDYVG-E--FIVGW----RDMHHV
IDVLFDRSSEEETKRANACFAELLDEF-EKEGYAVYRVNTAFQERVANSYG---PVKRKLEKTIKRALDPNG
ILAPGKSGIR-----------
>c|UniRef90_A0A0K1J883_5_515/1-511 | 4-cresol dehydrogenase (Hydroxylating), flavoprotein subunit n=5 Tax=Rhodocyclaceae TaxID=75787
--------SKALPKGISAAEFDKAVREMRAIV-GDEHVLV--------DEE-K-L-----------------
--APYRKIMMP-V-PD-----EQHELSASVMPDGVEQIQRIMKVANKYR----------VPVYPISTGKNLG
YGSAAPVQRGQIVMDL-RRMNRIIEVDPELCTALVE-PGVTYQQLYDYLQE-------HKL--PLWFSCPAP
SAIAGPVGNMVDRGV----------GYT--P--YG---EHFMFSCGMEVVLAD-GQ-----VLRTGMGAM--
E--N------------------SNTWQVFKWGYGPTLDGIFTQSNF-GVVTKMGMWLMPAPP--DFRPFCIQ
YPNETDITKI---V-------EALRPLRIAMV-IPNAVVIAHTLWEAP-C---------T-----------P
VK-RADY-Y----TG---P-------GA---IPD-DAVKKIQ--ADHNIGA------WNVYAGLYGT-K-ET
NDANW-KIIEAVA---AGTG---G--KIITQEAS----KG--------SKALEYRFDLMKGKPNLGEFGL--
-YNW-R-----G-GGGSIWFAPVSQAKGSETLKQMQMAKTIL-GK-YGFDYVG-E--FIVGW----RDMHHV
IDLLYDRSNPEQMEKAYACYDELLHTF-AKEGYGMYRANTAFAEKVAATYG---PVKRDVEKRLKKALDPNN
IIAPGRCGISL----------
>c|UniRef90_A0A0M0FQP1_3_515/1-513 | 4-cresol dehydrogenase n=1 Tax=Azoarcus sp. PA01 TaxID=1637998 RepID=A0A0M0FQP1_9RHOO
------SNDRTLPKGVTAADFDKAMREIRAIV-GAEHVLV--------DEE-P-L-----------------
--APYNKIMMP-V-AD-----AQHAPSAAVMPDGVEEIQRIVKVANTYR----------IPVYPVSTGKNIG
YGSAAPVQRGQIVLDL-RRMNRILDVDAELCTALVE-PGVTYQQLYDYLQE-------NKL--PLWFSCPAP
SAIAGPVGNMVDRGV----------GYT--P--YG---EHFMFSCGMEVVLAD-GE-----VLRTGMGAM--
E--N------------------SNTWQVFKWGYGPTLDGIFTQSNY-GIVTKMGMWLMPAPP--DFRPFCIQ
YPNETDITKI---V-------DALRPLRIAMV-IPNAVVIAHTLWEAP-C---------T-----------P
VK-RADY-F----TG---P-------GA---IPD-DAVLKIQ--ADHGIGA------WNVYAGLYGT-K-ET
NDANW-KIIEAVA---AGTG---G--TIITEEAS----RG--------SQALQYRFDLMKGKPNLGEFGL--
-YNW-R-----G-GGGSVWFAPVSQAKGTETLKQMKMAKEIL-GK-YGFDYVG-E--FIVGW----RDMHHV
IDLLYDRSDETQTKNAYACYDELLHTF-ANEGYGMYRASTAFAEKVAATYG---PVKRDVEKRLKKALDPNN
IIAPGRCGISL----------
>c|UniRef90_A0A0N1L5T6_8_516/1-509 | 4-cresol dehydrogenase n=3 Tax=Novosphingobium TaxID=165696 RepID=A0A0N1L5T6_9SPHN
---------PVLPPGHDRRSFMAGIAEFRKAI-GEDNVFV--------EEE-R-L-----------------
--APYTKIMIP-G-ED-----ADHAPSAAIAPASVPEIQAILAICNRHR----------IPVWPVSTGKNFG
YGTAAPAMRGTVVLDL-RRLNHIIEVDGELGTALVE-PGVTYRALLDHLKA-------QDL--PYWIDVPAP
GPIVGPVGQILERGI----------GYT--P--YG---DHFAHACGMEVVLAN-GD-----ILRTGMGSI--
A--G------------------AKSWQTNRYGYGPYLDGIFSQSNF-GVVTKMGLGLMPRPE--VYKPFLVS
FPNHGDLPRA---V-------EIARDLSLRGV-IRNTPVVGHVLYMIA-M---------------------K
AR-RADV-F----PG---E-------GS---VTD-EWITQFT--RDHHLGI------WVMQAALYGS-A-AQ
VAADW-ALIEQAY---AKSG---A--MLLTDREL----GD--------EPTWQHAKRLMAGELDLDEFGL--
-YNW-R-----G-GGGSAWFAPVARATGADATAIITLGKQIL-AE-FGFDYLG-G--FMVQQ----RNMIAV
MDLLFDRSSPDERKRAHDCFARLMSEF-GKRGYGIYRTNIAFMDAAAALQG---PVRMNVNRTLKRALDPNG
IIAPGKSGIHL----------
>c|UniRef90_A0A127K8U9_5_514/1-510 | 4-cresol dehydrogenase n=3 Tax=Thauera TaxID=33057 RepID=A0A127K8U9_9RHOO
---------SVLPQNVSERDFDAAIQEFTAIL-GADKVLT--------TAD-K-L-----------------
--LPYGKIMMA-V-DT-----AEHAASAVLLATTVEQIQAIVRVCNTYK----------VPIWTISTGRNFG
YGSAAPVERGQVILDL-RLMNKILHVDPELCTALVE-PGVTYQQLYDYIEE-------NKL--PLMLSFSAP
SAIAGPLGNTMDRGV----------GYT--P--YG---EHFLMQCGMEVVLPN-GE-----VLRTGMGSV--
K--G------------------DKAWQVFKWGYGPTLDGMFTQSNY-GICTKMGFWLMPKPP--VFKPFEIQ
FDEESDISDI---V-------EMLRPLRIAQI-IPNSVVIAGTLWEAA-T---------C-----------N
TR-RSDY-M----ST---P-------GA---TPD-SVLKQIQ--KDKHLGA------WNVYAALYGT-P-EQ
VEVNW-KIVTDVI---KKAGK--G--RIITQEDA----GD--------TQPFKYRAQLMSGVPNLQEFGL--
-YNW-R-----G-GGGSMWFAPVSQARGSECEKQMKLAKTIL-NK-HGLDYVG-E--FIVGW----RDMHHV
IDVLFDRSNPEETARANACFSELLDEF-EKEGYAVYRVNTAFQERVAQSYG---PVKRDLERTLKRALDPNG
ILAPGKCGIN-----------
>c|UniRef90_A0A1H8LAP8_7_513/1-507 | 4-cresol dehydrogenase (Hydroxylating) n=1 Tax=Nitrosospira multiformis TaxID=1231 RepID=A0A1H8L
----------ALPKGISEQTFDAAVRDFSRVL-GDESVLT--------APE-R-L-----------------
--APYIKTMMP-V-PD-----SEHTLSAALMATTVEQIQKILAICNKYK----------IPIWTISTGKNLG
YGSAAPAERGQVVLDL-KRMNRILEVDKDLAYALVE-PGVTYQQLYDYIKE-------RNL--GLWLSVPAP
SAIAGPTGNTLDRGV----------GYT--P--YG---EHFLFACGMEVVLAN-GD-----VLRTGMGSL--
P--N------------------SNTWQVFKWGYGPYLDGIFTQSNY-GIVTKFGFWLMPAPS--AYRPFVIR
YQNEEDIEEI---V-------EIMRPLRINGV-IPNAVVIAHALYEAP-V---------------------I
AR-RSDY-V----TG---P-------GS---ISD-VAVRKLV--KDHNLGI------WNVYAALYGT-E-EQ
IALNW-KIVTQAF---GKSGR--G--QILTQQDV----GD--------DPAFAYRAALMRGDMNLQEFSL--
-YNW-R-----G-GGGSMWFAPVSQARGSETLKQMSLTKQIL-AK-HGLDYSG-E--FIVGM----RDMHHI
VDVLYDKTDPAQEKAAYQCFDELLTVF-SAQGYGTYRVNSAFMDKVASTYG---PVQRQVHKTLKKALDPNG
ILAPGKSGI------------
>c|UniRef90_A0A1I0CWY3_6_513/1-508 | 4-cresol dehydrogenase (Hydroxylating) n=4 Tax=Nitrosomonadales TaxID=32003 RepID=A0A1I0CWY3_9PR
---------IALPKGISEKTFDSAIADFRSVL-GDAAVFT--------SAQ-Q-L-----------------
--APYIKTMMP-V-PD-----SDHAPSAALMATTVEEIQKIVGICNRYK----------VPIWTISTGKNLG
YGSAAPAERGQVVLDL-KRMNRILEVDKDLAYALVE-PGVTYKQLYDYIAE-------HKL--GLWLSMPAP
SAIAGPVGNTLDRGV----------GYT--P--YG---EHFLFACGMEVVLAN-GE-----VLRTGMGSM--
P--N------------------SNTWQVFKWGYGPYLDGIFTQSNY-GIVTKFGFWLMPAPP--AFKPFVIQ
YENEEDIVEI---V-------EIIRPLRISGV-IPNAVVIAHALYEAP-V---------------------K
AR-RSDY-V----TG---P-------GS---IPD-AAVRKLA--KDHHLGI------WNVYAALYGT-Q-EQ
IDLNW-KIVTQAF---GKSGK--A--KILTEREV----GD--------DPAFKYRAALMRGDMTLQEFSL--
-YNW-R-----G-GGGSMWFAPVSQARGSETLKQMALTKQIL-AK-YGLDYSG-E--FIVGM----RDMHHI
VDVLYDKTDPGQVKAAYQCFDELLTIF-SAQGYGTYRVNTAFMDKVAETYG---PVQRQVHKTLKKALDPNG
ILAPGKSGI------------
>c|UniRef90_A0A1M3HHT6_1_518/1-518 | 4-cresol dehydrogenase n=3 Tax=Thiobacillus TaxID=919 RepID=A0A1M3HHT6_9PROT
---MSEPMNGVLPRGVTQKKFNAAVERFRALL-GEENVLV--------KAE-Q-L-----------------
--IPYSKIMMS-V-ES-----AAHAPSAALTANTVEQVQGIVKICNQYR----------IPIWTISTGRNFG
YGTAAPVQRGQVILDL-KKMNRIIKIDPDMCTALVE-PGVTFQQLYDYIEE-------NKL--PLMLSFSAP
SAIAGPLGNTMDRGV----------GYT--P--YG---EHFMMQCGMEVVLAN-GD-----IYRTGMGGV--
K--G------------------SNTWQIFKWGYGPTLDGMFTQANY-GITTKMGFWLMPRPP--AYKPFEVI
FENEADIVEI---V-------DILRPLRIAQI-IPNAVVIANILWEAG-S---------A-----------H
LR-RRDY-I----AE---P-------GH---TPD-HVLEKMQ--KDSGMGA------WNLYAALYGT-Q-EQ
IDVNW-KIVTDAF---RKHGK--G--RIVTQEEA----GD--------KQPFKYRAELMSGVPNLQEFGL--
-YNW-R-----G-GGGSMWFAPVSEARGSECAKQALLAKRIL-HK-YGLDYVA-E--FIVGP----RDMHHV
IDVLYDRTSDEEIKRADACFNELLDEF-EKEGYAVYRVNTRFQERVARSYG---PVKRYVEHAIKRALDPNN
ILAPGRSGIDLD---------
>c|UniRef90_A0A1M7CTK1_7_513/1-507 | 4-cresol dehydrogenase (Hydroxylating) n=2 Tax=Nitrosospira TaxID=35798 RepID=A0A1M7CTK1_9PROT
----------ALPNGVSENTFDAAINEFRAIL-GEASVLT--------SAA-Q-L-----------------
--APYIKTMMP-V-PD-----AEHAPSAALLATTVEQIQKIVGVCNRYK----------VPVWTISTGKNLG
YGSAAPAERGQVVLDL-KGMNRILEVDKDLAYALVE-PGVTYKQLYDYIAE-------RKL--GLWLSFPAP
SAIAGPVGNTLDRGV----------GYT--P--YG---EHFMYACGMEVVLAN-GE-----VLRTGMGSM--
P--K------------------SNTWQVFKWGYGPYLDGIFTQSNY-GIVTKFGFWLMPAPP--AFKPFAIQ
YQNEDDIVEI---V-------ETIRPLRINGV-IPNAVVIAHALYEAP-V---------------------K
AR-RGDY-V----KG---S-------GS---IPD-EAVRRIT--KDHNLGI------WNVYAALYGT-P-EQ
IEVNW-KIVTQAF---GKSGR--A--KILTEEEA----AA--------DPAFVYRAKLMRGDMTLQEFSL--
-YNW-R-----G-GGGSMWFAPVSQARGSETLKQMALTKQIL-GK-HGLDYSG-E--FIVGM----RDMHHV
VDVLYDKTDPEQVKAAYRCFDELVTTF-SAQGYGIYRVNTAFMDKVADTYG---PVQRNVNKILKKALDPNG
ILAPGKSGI------------
>c|UniRef90_A1VU06_5_516/1-512 | 4-cresol dehydrogenase (Hydroxylating) n=1 Tax=Polaromonas naphthalenivorans (strain CJ2) TaxID=3650
-------KYLALPKGVSENRFDAAIKKFTAAV-GADHVLT--------SAE-H-L-----------------
--APYTKVMMA-V-ET-----AKHHPSAVIMATSVEDVQAVLKVCNEYK----------IPVWTISTGRNFG
YGSAAPVERGQIVLDL-KKMNKIIHIDPELCTALVE-PGVTYQMLYDYIEE-------NKL--PLMLSFPAP
SAIAGPLGNTMDRGV----------GYT--P--YG---EHFLMQCGMEVVMAN-GD-----VLRTGMGGV--
K--G------------------DKAWQVFKWGYGPTLDGMFTQSNY-GICTKMGFWLMPKPP--VFKPFEIQ
YENEADIGEI---V-------ELLRPLRIAQI-IPNAVVIAGVLWEAS-T---------C-----------N
TR-RSDY-L----TT---P-------GH---TPD-AVLKQIQ--KDKHLGA------WNVYAALYGS-A-EQ
VEVNW-KIITETI---KRSGK--G--TLITQEEA----GD--------RQPFKYRAQLMSGVPNLQEFGL--
-YNW-R-----G-GGGSMWFAPVSQARGGECEKQVKLAKTIL-NK-HGLDYVG-E--FIVGW----RDMHHV
IDVLFDRTSEEETRRANACFNELLDEF-EKEGYAVYRVNTAFQERVANSYG---PVKRDVERKIKRALDPNG
ILSPGKSGIR-----------
>c|UniRef90_B9M8F8_6_528/1-523 | p-cresol methylhydroxylase, alpha-prime subunit n=4 Tax=Geobacter TaxID=28231 RepID=B9M8F8_GEODF
----------ALPQGVSEATFAKAIQEYRALL-GEGRVRT--------DPA-S-L-----------------
--QSYMKIMIP-E-SE-----ELHKPSAAMYPKTVKEIQAIVAIANKYK----------TPLWTVSTGKNMG
YGSSAPATRGQIVLDL-KTMKKIIHVDEELGYCLVE-PGVTYYDLQQHFKK-------HKM--NLWVDVPAP
SAMASPMGNTADRGV----------GYT--P--YG---EHFLFSCGMEVVLAN-GD-----VIRTGTGGV--
P--N------------------STSWQANKWGYGPYVDGIFTQSNY-GILTKLGVWLMKGPPPGGYFPFLMK
FPKVEMLADI---I-------KTLMPLRLAQI-IPNACIVVNAGWEAA-G---------YFTYDK---NGKG
TN-RETF-Y----KG---K-------DS---LPP-KVFQQIM--DKYDVGA------WNFYAAVYGS-P-EQ
VALNW-KYVSGAF---KAKFGNQV--RIITEKEA----KD--------DPIFEYRRQLMMGGSTLQEFGL--
-YNW-R-----G-GGGSMWFAPVAAARPSECDRQMRLATEVL-NK-YGFDYVS-E--FIVGW----RDMHHI
IDLLYDRTDREEMNKAYKCFDELLTVF-TNNGWGTYRTNTAFMDKVSHSYG---PGMRDIHYRLKRALDPNN
ILAPGKSGIDLN---------
>c|UniRef90_C4ZM78_7_515/1-509 | FAD linked oxidase domain protein n=5 Tax=Proteobacteria TaxID=1224 RepID=C4ZM78_THASP
---------NVLPKGVSANDFEQALAQIRAIV-GAEYVVA--------EDT-A-L-----------------
--APYNKIMMA-V-PD-----EQHAPSAAVMPDSVEQIQAILKVLNQHR----------IPVYPISTGKNLG
YGSAAPVERGQLVMDL-RRMNRILDVDAELCTALVE-PGVTYQQLYDYLQE-------KKL--PLWFSCPAP
SVIAGPLGNMVDRGV----------GYT--P--YG---EHFLFSSGMEVVLAD-GE-----VLRTGMGSM--
P--G------------------SNTWQVFKWGYGPTLDGIFTQSNY-GIVTKMGMWLMPAPP--DYRPFLIQ
YPEDTDITKI---V-------DALRPLRIAMV-IPNAVVIAHTLWEAP-C---------T-----------K
VN-RADY-H----PG---P-------GA---ISD-EAVQKIR--KDHNLGA------WNVYAALYGT-P-ET
NAANW-KIIEQVA---AATG---G--TLITDSTE----QG--------GRATQYRFDLMKGKPNLGEFDL--
-YNW-R-----G-GGGSMWFAPVSQAKGSETLKQMQLAKGIL-AK-YGFDYVG-E--FIVGW----RDMHHV
IDLLYDRSDAEQMKKAHACFDELLQAF-AREGYGVYRANTAFAEKVAATYG---PVKRDVERRLKRALDPNN
IIAPGRCGIS-----------
>c|UniRef90_D8P7G8_7_513/1-507 | 4-cresol dehydrogenase (Hydroxylating), flavoprotein subunit n=3 Tax=Nitrospira TaxID=203693 RepID=D
----------ALPKGVSEKTFEAAIAEFRSIL-GQDSVLV--------TAE-Q-L-----------------
--APYIKTMMP-V-PD-----ADHTPSAALQATTVEQIQKIVAVCNKYK----------VPIWMISTGRNFG
YGSAAPAERGQVVLDL-KRMNRILEVDPDLCFALVE-PGVTYKQLYDYIQE-------HKY--PLWLSCPAP
SAIAGPTGNTLDRGV----------GYT--P--YG---EHFLFACGMEVVLAN-GE-----VLRTGMGSL--
P--K------------------SNTWQVFKWGYGPYLDGIFTQSNY-GIVTKFGFWLMPAPP--AFKPFVIQ
YENEDDIVEI---V-------ETIRPLRISGV-IPNAIVIAHALYEAP-T---------------------K
AK-RSDY-V----TG---P-------GA---ITD-DAVRQIM--KDHKLGV------WNVYAALYGT-Q-EQ
IDVNW-KIVTDAF---SKSGK--A--KVLTEQEA----GD--------DPAFQYRAALMRGDMTLKEFSL--
-YNW-R-----G-GGGSMWFAPVSQARGSETLKQMAMTKRIL-GK-YGLDYSG-E--FIVGM----RDMHHI
VDVLYDKTDPAMTKAAYQCFDELLTEF-SNEGYGTYRVNTAFMDKVAHTYG---PVQRHVHETLKKALDPNG
ILAPGKSGI------------
>c|UniRef90_Q5P460_1_518/1-518 | Probable p-cresol methylhydroxylase subunit n=4 Tax=Proteobacteria TaxID=1224 RepID=Q5P460_AROAE
---MPEQNNAVLPRGVVQEEFNKAIEKFRVLL-GEESVLV--------QAD-Q-L-----------------
--LPYNKIMMS-V-EN-----AAHAPSAALTATTVEQVQGVVRICNEHR----------IPIWTISTGRNFG
YGSAAPSQRGQVILDL-KKMNKIIKIDTDMCYALVE-PGVTYGQLYDYIEE-------NNL--PVMLSFSAP
SAIAGPVGNTMDRGV----------GYT--P--YG---EHFMMQCGMEVVLAN-GD-----VYRTGMGGV--
K--G------------------SNTWQIFKWGYGPTLDGMFTQANY-GITTKMGFWLMPKPP--VFKPFEVI
FENEEDIVEI---V-------DLLRPLRMSGT-IPNSVVIASTLWEAG-S---------A-----------H
LR-RSDY-I----TE---P-------GH---TPD-SVIKQMQ--QDTGMGA------WNLYAALYGT-R-EQ
VDVNW-KIVTDAF---TKLGK--G--RIVTQEEA----GA--------KQPFKYRAELMSGVPNLQEFGL--
-YNW-R-----G-GGGSMWFAPVSEARGSECEKQARMAKRIL-HK-HGLDYVA-E--FIVAP----RDMHHV
IDVLFDRTSAEETRRADVCFNELLDEF-EKEGYAVYRVNTRFQERVAQSYG---PVKRDVDHAIKRALDPNN
ILAPGRSGIDLD---------
>c|UniRef90_Q9RDU1_3_515/1-513 | Eugenol hydroxylase flavoprotein subunit n=2 Tax=Pseudomonas TaxID=286 RepID=Q9RDU1_PSESP
-------STVVLPEGVTPEQFTKAISEFRQVL-GEDSVLV--------TAE-R-V-----------------
--VPYTKLLIPTQ-DD-----AQYTPAGALTPSSVEQVQKVMGICNKYK----------IPVWPISTGRNWG
YGSASPATPGQMILDL-RKMNKIIEIDVEGCTALLE-PGVTYQQLHDYIKE-------HNL--PLMLDVPTI
GPMVGPVGNTLDRGV----------GYT--P--YG---EHFMMQCGMEVVMAD-GE-----ILRTGMGSV--
P--K------------------AKTWQAFKWGYGPYLDGIFTQSNF-GVVTKLGIWLMPKPP--VIKSFMIR
YPNEADVVKA---I-------DAFRPLRITQL-IPNVVLFMHGMYETA-I---------------------C
RT-RAEV-T----SD---P-------GP---ISE-ADARKAF--KELGVGY------WNVYFALYGT-E-EQ
IAVNE-KIVRGIL---EPTG---G--EILTEEEA----GD--------NILFHHHKQLMNGEMTLEEMNI--
-YQW-R-----GAGGGACWFAPVAQVKGHEAEQQVKLAQKVL-AK-HGFDYTA-G--FAIGW----RDLHHV
IDVLYDRSNADEKKRAYACFDELIDVF-AAEGFASYRTNIAFMDKVASKFG---AENKRVNQKIKAALDPNG
IIAPGKSGIHL----------
>c|UniRef90_U1ZVN0_4_521/1-518 | 4-cresol dehydrogenase n=3 Tax=Alcaligenes TaxID=507 RepID=U1ZVN0_9BURK
------NKQMVLPKGVDQSQFQQALTQFQTLL-GKENVLL--------ESA-Q-I-----------------
--QPYTKIMMS-V-SE-----EAHTPSAVLSATTVEQVQQIVKICNEYK----------IPIWTISTGRNFG
YGSAAPGQRGQVVLDL-KKMNKILHVDPDLCTALVE-PGVTYQQLYDYLED-------NNI--PLMLSFSAP
SAIAGPLGNTMDRGV----------GYT--P--YG---EHFMMQCGMELVLAD-GQ-----VLRTGMGSV--
P--G------------------DKAWQVFKWGYGPTLDGMFTQANY-GICTKMGFWLMPKPP--VYKPFEIK
FEEEADIADI---V-------EMIRPLRIAQV-IPNSVVIANILWEAA-T---------C-----------N
TR-RSDY-L----SE---P-------GA---TPD-SVLKQIQ--KDKNLGA------WNVYAALYGT-Q-EQ
VDVNW-KIVQEAV---KKMGK--G--TLVTQEEA----GD--------TQPFKYRAELMSGVPNLQEFGL--
-YNW-R-----G-GGGSMWFAPVSQARGSECDKQKTLAKAIL-NK-HGLDYVG-E--FIVGW----RDMHHV
IDVLYDRSNPQETARADACFNELLDEF-EKEGYAVYRVNTRFQERVAQSYG---TVKRQVEHAIKRALDPNN
ILAPGKSGIDLNNPF------
>c|UniRef90_UPI000373A193_2_522/1-521 | 4-cresol dehydrogenase n=1 Tax=Pseudomonas thermotolerans TaxID=157784 RepID=UPI000373A193
---TEQTNKSPLPHGVDAANFQQAVTKFRKLL-GDENVLV--------QDD-Q-L-----------------
--IPYNKIMMA-V-ED-----AQHTPSAALTATTVEQVQGVVKICNEHK----------IPLWPISTGRNFG
YGSAAPGQRGQVILDL-KKMNKIIEVDPDLCYALVE-PGVTYQQLYDYLQE-------HNY--PLMLSFSAP
SAIAGPLGNTMDRGV----------GYT--P--YG---EHFLMQCGMEVVLPN-GD-----VYRTGMGGV--
K--G------------------SNSWQVFKWGFGPTLDGMFTQANY-GICTKMGFWLMPKPP--VFKPFEIK
FEEETDINEI---V-------EFIRPLRIAQV-IPNAVVIAGLLWEAA-T---------C-----------N
TR-RSDY-T----SE---P-------GA---TSE-AILKQIQ--KDKNLGA------WNVYAALYGT-Q-EQ
VDVNW-KIVTEAL---KKLGK--G--KLVTQEEA----GD--------TQPFKYRAQLMSGVPNLQEFGL--
-YNW-R-----G-GGGSMWFAPVSQARGSECAKQQEMAKRIL-NK-HGLDYVG-E--FIVGW----RDMHHV
IDVLYDRTNPEETQRAHACFSELLDEF-EKHGYAVYRVNTAFQERVAQSYG---EVKRRLEHTIKRALDPNN
ILAPGKSGIDLNNKF------
>c|UniRef90_UPI00037BC149_1_521/1-521 | 4-cresol dehydrogenase n=1 Tax=Oligella ureolytica TaxID=90244 RepID=UPI00037BC149
---MSTDNNQVLPLNVDRQDFDKALVAFRKLL-GEENVLI--------END-K-L-----------------
--TPYRKIMMS-V-ED-----AEHAPSAVITASSVEEVQGVVKICNEFK----------IPVWTISTGRNFG
YGSAAPVKRGQVILDL-RKMNKIINVDPELCTALVE-PGVTYQQLYDYLEE-------NNI--PLMLSFSAP
SAIAGPLGNTMDRGV----------GYT--P--YG---EHFMMQCGMEVVMAN-GE-----VLRTGMGSV--
E--G------------------DTAWQVFKWGYGPTLDGMFTQSNY-GICTKMGFWLMPKPP--VYKPFEIK
FEEESDIHDI---V-------EMIRPLRIAQV-IPNSVVIANILWEAA-T---------C-----------D
TR-RSDY-T----DE---P-------GH---TSD-AILKQIQ--KDKNLGA------WNVYCALYGT-Q-EQ
VDVNW-KIVQDAV---KKLGK--G--TIVTQEEA----GD--------TQPFKYRAELMYGIPNLQEFGL--
-YNW-R-----G-GGGSMWFAPVSQARGTECDKQKTLAKSIL-NK-YGLDYVG-E--FIVGW----RDMHHV
IDVVYNRADPEELKRADACFNELLDEF-AKEGYAVYRVNTHFQEKVAEIYG---TTKRRVEHAIKRALDPNN
ILAPGKSGIDLNNPF------
>c|UniRef90_UPI0003FD0D10_2_517/1-516 | 4-cresol dehydrogenase n=1 Tax=Methylobacter luteus TaxID=415 RepID=UPI0003FD0D10
----TDPTPAILPRGVVQQEFQKAIEKFRKLL-GADNVLV--------QEE-Q-L-----------------
--APYMKIMMP-V-DE-----SKHAPSAVLIATTVEQVQGVVAICNGHR----------IPVWTVSTGHNLG
YGSAAPHHRGQVILDL-KKMNKIIDVDPDLCTALVE-PGVTYQQLVDYIRE-------KGY--KLWVDPPAP
SAIVGPVGNTLDRGV----------GYT--P--YA---EHFLFQCGMEVVLAN-GK-----VLRTAMGGV--
K--G------------------SNTWQVFKWGYGPYLDGIFTQSNF-GIVTKMGLWLMPQPD--VFKPFAVK
YQKDEDIADL---V-------ELFRPLSINGI-IPNGVVFVGTLYEAS-A---------------------T
VR-RSDY-T----TD---K-------GA---TSK-EIIQRIR--DERKIGA------WTVYGALYGT-Q-AH
VDINW-KIVTELV---QKSGK--G--EIVTEEQA----GS--------DPAFKYRADLMRGNMTLTEFAL--
-YNW-R-----G-GGGSMWFAPVSQARGSETLKQVELATQIL-NK-HGLDYVG-E--FIVTQ----RAMHHI
IDVLYNRTDEEEMKRAYDCFAELLGEF-EKHGYGVYRVNSAFMHRVADSFG---PVQREINKTLKRALDPNN
ILAPGKSGIDLD---------
>c|UniRef90_UPI00041B5A77_6_528/1-523 | 4-cresol dehydrogenase n=1 Tax=Desulfuromonas sp. TF TaxID=1232410 RepID=UPI00041B5A77
----------ALPVGVTEETFAKAIKEYRALL-GEERVRT--------DPS-S-L-----------------
--QSYTKIMYP-E-SE-----EQHVPSAAMLPRTVEEIQAVVAIANKYK----------TPLWTVSTGKNFG
YGSSAPATRGQIVLDL-KTMNKIIHIDAELGYCLVE-PGVTYYDLNKYFEK-------HKM--NLMISVPSP
SAIVGPVGNICDRGA----------GYT--P--YG---DHFLFSCGMEVVLAN-GD-----VIRTGMGGI--
P--D------------------SSSWHAFKWGYGPYVDGLFTQSNY-GIVTKMGVWLMKTPPPGGYKPFLMK
FSKHEMLPEI---I-------KTIMPLRLSQI-IPNACVVVNPLLEAA-C---------YCNYER---TGKL
TS-KETF-Y----KG---T-------GI---LPP-KVIEEIR--RELDIGA------WSFYAALYGT-P-EQ
VALNW-KYVTGAF---KGKFGGDV--VIVTEEEA----GD--------DINFEFRRQMMKGGCSLQEFTY--
-YNW-R-----G-GGGSTWFAPVAAARPSESMNQVELATKVL-NE-HGFDYLA-E--YIVGW----REMHHI
IDLLYDRNDPEELKRAYACYDELLSVF-KKNGYGTYRTNPAFMEKTADTFG---PEMRKIHRSLKQALDPNN
ILAPGKSGINLN---------
>c|UniRef90_UPI0004739043_6_513/1-508 | 4-cresol dehydrogenase n=1 Tax=Herminiimonas sp. CN TaxID=1349818 RepID=UPI0004739043
----------ALPKSVTEATFDKAIAAFQRIL-GADNVLI--------SAM-Q-L-----------------
--TPYRKTMMA-V-AD-----DSHAPSAAIVAHSVEQIQEILTVCNKYK----------VPVWTISTGKNLG
YGSAAPGERGQVVLDL-KRMNKIIEVNAELGYALVE-PGVTYQQLYDYIQE-------HKL--PLWMSCPAP
SAIAGPLGNTVDRGV----------GYT--P--YG---EHFLFSCGMEVILAT-GE-----VLRTGMGGV--
Q--N------------------SNTWQVFKWGYGPSLDGIFTQSNY-GIVTKLGIWLMPEPP--AYKPFCIR
FPDETDIVDI---V-------ETIRPLRIANV-IPNAIVIASTIWEAA-V---------------------T
IK-RSSV-Y----QG---T-------GQ---IPD-DVLKEVA--KNNNLGA------WNVYAALYGS-P-EQ
IEVNW-QIINHFF---KKHPK--A--RIVTAEEE----GN--------NPVFQYRADLMRGKPNLTEFGL--
-YNW-R-----G-GGGSMWFAPVSQAMGGETLKQMEMAKRIL-AK-HGLDYVA-E--FIVGW----RDMHHI
IDVLFDKSNPEEVKAANACFSELLDEF-TKAGYGTYRTNTEFMDKVAETYG---PVQRKVFQKLKRALDPNG
ILSPGKSGIR-----------
>c|UniRef90_UPI0005F77358_1_515/1-515 | 4-cresol dehydrogenase n=1 Tax=Hyphomicrobium sp. 99 TaxID=1163419 RepID=UPI0005F77358
---MAEQNYAVLPRGVPQQEFQKSIDKFRRLL-GDEAVLV--------KDE-Q-L-----------------
--APYMKIMMP-K-PE-----ADFAPSAAVTATTVEQVQGIVAICNEHK----------IPVWTVSTGHNFG
YGTAAPHHRGQVILDL-KKMNKIIEVDPVLCTALIE-PGVTYQQLVDYLKE-------KGY--KLWVDPPAP
SAIVGPVGNTLDRGV----------GYT--P--YS---EHFMFSCGMEVVLAS-GE-----VLRTAMGGV--
K--G------------------SNTWQVFKWGYGPYLDGIFTQSNF-GIVTKMGLWLMPEPP--VYKPFAIK
YAKDEDINDL---V-------EMFRPLSIRGV-IPNGVVLVGTLYEAS-A---------------------T
VR-RSDF-T----DE---K-------GA---TSK-EIIQRIR--DERKIGA------WTAYAALYGT-Q-EQ
VDVNW-KIITDLV---KASGK--G--EIVTEEQA----GQ--------DPAFKYRADLMRGNMTMTEFGL--
-YNW-R-----G-GGGSMWFAPVSQAKGSETLKQVDLATRSL-NK-YGLDYVG-E--FIVGQ----RAMHHI
VDVLYDRTDPEEMKRAYDCFAELLDEF-AKQGYSVYRVNNAFMDRVAEAYG---PVQRNINRTLKRALDPNG
IFAPGKSGIE-----------
>c|UniRef90_UPI0007080591_7_503/1-497 | UPI0007080591 related cluster n=2 Tax=unknown TaxID= RepID=UPI0007080591
---------SVLPAGLSQESFSQAIDAFRRLL-GGQFVLT--------DSE-H-L-----------------
--IPYRKIMLP-L-DE-----ADHTPSAVVLPDSVEQVQGILRLCNDFR----------IPIWPISTGRNFG
YGSAAPGERGQVVLDL-KRMNRILSVDRHLCTALVE-PGVTYKQLQDYLKE-------HDI--PLWLSFPAP
GPIAGPVGNTLERGE----------GNT--P--YG---DHFNNACGMEVVLAN-GE-----VLRTGTGGL--
P--G------------------SNSWQVFKCGYGPYLDGLFTQSNF-GVVTKLGLWLMPAPA--GHRTVLVQ
Y-DEDQLETA---V-------DTLAPLRIAGH-IPNVGVMANAAIALT-S---------------------I
KT-RNEI-Y----QG---S-------GA---VPH-DLIRAEA--KKVGLGD------WNIIFTLYGN-E-ER
ITADY-KLVSQAF---ERSG---G--RVIPD----------------------IHDPMQVNELTLDAFRL--
-YNW-R-----G-GGGSMWFSPICPARGRDFLEQTRLARSIY-EE-YGFDYMS-A--PALSG----RALHHV
MPLEYDRSNAEETRRAHACFEKLMDEF-TKRGHAIYRTGIGYMDKLADSYG---PVKKEVNRAIKQALDPNG
IIAPGKSGIR-----------
>c|UniRef90_UPI00098D2121_1_521/1-521 | UPI00098D2121 related cluster n=1 Tax=unknown TaxID= RepID=UPI00098D2121
---MKEDKNMVLPKGVTQENFLKAVEQLTQLM-GNDNVLV--------STE-H-I-----------------
--LPYTKIMMS-V-DN-----AEHTPSAVVTATTVEQIQAILKICNEYK----------IPIWTISTGRNFG
YGSAAPVERGQIILDL-KKMNKIIHVDPDLCTALVE-PGVTYQQLYDYLQE-------NNI--PLMLSFSAP
SAIAGPLGNTMDRGV----------GYT--P--YG---EHFMMQCGMEVVLAN-GE-----VLRTGMGGV--
Q--G------------------DKAWQVFKWGYGPTLDGMFTQSNY-GICTKMGFWLMPKPP--VYKPFEIQ
FSEESDISEI---V-------EMIRPLRIAQI-IPNSVVIANILWEAA-T---------C-----------D
TR-RSQY-T----ME---P-------GS---TSD-EILKQIQ--KDKNLGA------WNVYAALYGT-Q-EQ
VDVNW-NIVKAAV---EKLGK--G--KLITQEEA----GN--------TQPFKYRAELMSGVPNLQEFGL--
-YNW-R-----G-GGGSMWFAPVTQARGSECDKQKSMAKRIL-NK-HGLDYVG-E--FIVGW----RDMHHV
IDVLYNRADPEETKRADACFNELLDEF-EKEGYAVYRVNTHFQERVAQIYG---PVKRQVEHAIKRALDPNN
ILAPGKCGIDLTNNF------
>a|VAO/1-560
MSKTQEFRPLTLPPKLSLSDFNEFIQDIIRIV-GSENVEV------ISSKD-Q-I--V-DGSYMKP-THTH-
--DPHHV-----M-DQ-----DYFLASAIVAPRNVADVQSIVGLANKFS----------FPLWPISIGRNSG
YGGAAPRVSGSVVLDMGKNMNRVLEVNVEGAYCVVE-PGVTYHDLHNYLEA-------NNLRDKLWLDVPDL
GG-GSVLGNAVERGV----------GYT--P--YG---DHWMMHSGMEVVLAN-GE-----LLRTGMGAL--
P--DPKRP--ETMGLKPEDQPWSKIAHLFPYGFGPYIDGLFSQSNM-GIVTKIGIWLMPNPR--GYQSYLIT
LPKDGDLKQA---V-------DIIRPLRLGMA-LQNVPTIRHILLDAA-V---------LG-----------
-D-KRSY-S----SR---T-------EP---LSD-EELDKIA--KQLNLG----R--WNFYGALYGP-E-PI
RRVLW-ETIKDAF-S-AIPG---V--KFYFPEDT----PE--------NSVLRVRDKTMQGIPTYDELKW--
-IDW-L-----P-NGAHLFFSPIAKVSGEDAMMQYAVTKKRC-QE-AGLDFIG-T--FTVGM----REMHHI
VCIVFNKKDLIQKRKVQWLMRTLIDDC-AANGWGEYRTHLAFMDQIMETYNWNNSSFLRFNEVLKNAVDPNG
IIAPGKSGVWPSQYSHVTWKL
