# Supplementary material for: The ins and outs of vanillyl alcohol oxidase: Identification of ligand migration paths
Source: PLoS Comput Biol. 2017 Oct 6;13(10):e1005787. doi: 10.1371/journal.pcbi.1005787 (PMC5646868; doi:10.1371/journal.pcbi.1005787)
Supplement: S4 Alignment — (FA) [file pcbi.1005787.s010.fa]

>a|Input_pdb_SEQRES_A/1-560
MSKTQEFRPLTLPPKLSLSDFNEFIQDIIRIV-GSENVEV------ISSKD-Q-I--V-D
GSYMKP-THTH---DPHHV-----M-DQ-----DYFLASAIVAPRNVADVQSIVGLANKF
S----------FPLWPISIGRNSGYGGAAPRVSGSVVLDMGKNMNRVLEVNVEGAYCVVE
-PGVTYHDLHNYLEA-------NNLRDKLWLDVPDLGG-GSVLGNAVERGV---------
-GYT--P--YG---DHWMMHSGMEVVLAN-GE-----LLRTGMGAL--P--DPKRP--ET
MGLKPEDQPWSKIAHLFPYGFGPYIDGLFSQSNM-GIVTKIGIWLMPNPR--GYQSYLIT
LPKDGDLKQA---V-------DIIRPLRLGMA-LQNVPTIRHILLDAA-V---------L
G------------D-KRSY-S----SR---T-------EP---LSD-EELDKIA--KQLN
LG----R--WNFYGALYGP-E-PIRRVLW-ETIKDAF-S-AIPG---V--KFYFPEDT--
--PE--------NSVLRVRDKTMQGIPTYDELKW---IDW-L-----P-NGAHLFFSPIA
KVSGEDAMMQYAVTKKRC-QE-AGLDFIG-T--FTVGM----REMHHIVCIVFNKKDLIQ
KRKVQWLMRTLIDDC-AANGWGEYRTHLAFMDQIMETYNWNNSSFLRFNEVLKNAVDPNG
IIAPGKSGVWPSQYSHVTWKL
>a|UniRef90_V5FPK0_1_558/1-558 | Uncharacterized protein n=1 Tax=Byssochlamys spectabilis (strain No. 5 / NBRC 109023) TaxID=1356009
MSETMEFRPMVLPPNLLLSEFNGFIRETIRLV-GCENVEV------ISSKD-Q-I--H-D
GSYMDP-RHTH---DPHHI-----M-EQ-----DYFLASAIVAPRNVADVQAIVRLANKV
S----------FPLWPISIGRNSGYGGAAPRVSGSIVLNMGKNMNRVLEVNVEGAYCLVE
-PGVTFHDLHDYLVS-------NNLRDKLWLDVPDLGG-GSVLGNATERGV---------
-GYT--P--YG---DHWMMHSGMEVVLPN-GE-----LLRTGMGAL--P--DPRRP--ET
MGLKPEDQPWNKTAQLFPYGFGPYIDGLFSQSNM-GIVTKLGMWLMPNPG--GYQSYLIT
LPRDDDLKQA---V-------DIIRPLRLGMA-LQNVPTIRHILLDAA-V---------L
G------------D-KRSY-S----YK---T-------EP---LSD-EELDEIA--KQLG
LG----R--WNFYGALYGP-E-PIRKVLW-ETVKEAF-S-AIPG---V--KFYFPEDT--
--PE--------NSILRVRDKTMQGIPTYDELKW---IDW-V-----P-NGAHLFFSPIA
KVSGEDAMLQYGVTRKRC-EE-VGLDFIG-T--FTVGM----REMHHIVCIVFNRKDLIQ
KKKVQWLIRTLIDDC-AANGWGEYRTHLAVMDQIMGTYNWNNDSFLKFNEILKNAVDPNG
IIAPGKSGVWPSQYRHMAC--
>a|UniRef90_K9FV52_164_586/1-423 | Vanillyl-alcohol oxidase n=2 Tax=Penicillium digitatum TaxID=36651 RepID=K9FV52_PEND1
------------------------------------------------------------
------------------------------------------------------------
-------------------------------------------------------FLIVE
CKGVTFHGLYDYLVA-------NNLRDKLWIDVPDLGG-GSVLGNTTERGV---------
-GYT--P--YG---DHWMMHCGMEVVLPN-GE-----LLRTGMGAL--P--DPQRP--ET
MGLKPEDQPWNKTAHLFPYGFGPYIDGLFSQSNM-GIVTKLGMWLMPNPG--GYQSYLIT
LPKDDDLKQA---V-------DIIRPLRLNMA-LQNVPTIRHILLDAA-V---------L
G------------D-KASY-S----PK---T-------EP---LSN-EDLDRIA--KQLN
LG----R--WNFYGALYGP-E-RIRSALW-ETVKEAF-S-VIPG---V--KFYFPEET--
--PE--------NSILRVRDKTMQGIPTYDELKW---IDW-I-----P-NGAHLFFSPIA
KVAGEDAMLQYGITKKRC-QE-AGLDFIG-T--FTVGM----REMHHIVCIVFNKKDNEQ
KKKVQWLIRTLIDDC-AANGWGEYRTHLAVMDQIMGTYNWNNGSFLKFNEVIKNAIDPNG
IIAPGKSGIWPAKYSQVGWKL
>a|UniRef90_A0A1V6TTV5_9_565/1-557 | Uncharacterized protein n=1 Tax=Penicillium steckii TaxID=303698 RepID=A0A1V6TTV5_9EURO
--KPQGMRPLALPPKISLVDFKEFVQEIIDLV-GIVNVEV------ISSKD-Q-I--E-D
GSYMNP-TYTH---DPHHV-----M-EQ-----DYFLASAIVAPRNVSDVQAIVRLASKI
S----------FPLWPISIGRNSGYGGAAPRVSGSLVLNMGKNLNRILEVNVEGAYCLVE
-PGVTFHDLHDYLVA-------NNLRDKLWIDVPDLGG-GSILGNATERGV---------
-GYT--P--YG---DHWMMHSGMEVVLPN-GE-----LLRTGMGAL--P--APRSP--ET
MGLKPEDQPWNKTAQLFPYGFGPYIDGLFSQSNM-GIVTKLGMWLMPNPG--GFQSYLIT
LPRDDDLKQA---V-------DIIRPLRLGMA-LQNVPTIRHILLDAA-V---------L
G------------D-KKSY-T----SK---T-------EP---LSD-EELDKIA--KDLN
LG----R--WNFYGALYGP-E-PIRKALW-ETVKEAF-S-AIPG---A--KFYFPENT--
--AK--------NSVLRVRDKTMSGIPTYDELKW---IDW-V-----P-NGAHLFFSPIA
RVHGEDAMAQYQITKKRC-HE-AGLDFIG-T--FTVGM----REMHHIVCIVFNKKDSVQ
KKKVQWLIRTLIDDC-AANGWGEYRTHLAVMDQIMGTYNWNNSSFLKFNEVLKNAVDPKG
IISPGKSGVWPSRYSQT-WKL
>a|UniRef90_A0A0P7BKD2_23_576/1-554 | Vanillyl-alcohol oxidase n=1 Tax=Neonectria ditissima TaxID=78410 RepID=A0A0P7BKD2_9HYPO
------HKPLALPPQVDLATFNKFISGIINLI-GAENVDV------ISSKD-Q-I--D-D
ASYMKP-AYTH---DPHHV-----L-PQ-----DYFLASAVVAPRNVSDIQAIVLAANEL
S----------FPLWPISIGRNSGYGGAAPRVSGSLVLNLGKNMNKILEVNVEGAYCLVE
-PGVTFADMHEYLVK-------NNLRDKLWIDVPDLGG-GSILGNTLERGV---------
-GYT--P--YG---DHWMMHSGMEVVLPN-GE-----LLRTGMGAL--P--DPKQP--KS
MGLRPEDQPMNKTAQLFPYGFGPYVDGLFSQSNL-GIVTKLGMWLFPNPG--GYQSYLIT
IPKDDDLKQA---V-------DIIRPLRLSMA-LQNVPTIRHILLDAA-V---------L
G------------A-KTEY-S----SK---T-------EP---LND-EELDEIA--KKLN
LG----R--WNFYGALYGP-E-PIRNALW-GVIKEAF-S-AIPG---A--KFYFPEDV--
--PA--------NSVLHTRDKTLQGIPTYDELKW---IDW-V-----P-NGAHLFFSPIA
KVRGDDAMLQYAVTKQRC-KE-AGLDFIG-T--FTIGM----REMHHIVCIVFNKKSDED
KKKAHWLIKTLIDDC-AANGWGEYRTHLAVMDQIMGTYSWNDNILLKFNEMIKNAVDPKG
IIAPGKSGVWPRQYNKSEWKL
>a|UniRef90_A0A178E9A6_6_558/1-553 | Aryl-alcohol oxidase n=1 Tax=Pyrenochaeta sp. DS3sAY3a TaxID=765867 RepID=A0A178E9A6_9PLEO
-------EPLVLPPNVSKQQYSDFITSCREAA-GDENIVI------ISSQS-Q-I--D-D
GDYMKP-NYTH---DPHHV-----L-KQ-----DFFLASAVIAPRNVADVQAIVKAANQH
K----------VPLWPISIGRNSGYGGAAPRVSGSVVLNMGKHMNKILKVDVEGAYCLVE
-PGVTFHDLHQYLVD-------NGLRDRLWLDVPDLGG-GSVLGNTLERGV---------
-GYT--P--YG---DHFMMHSGMEIILPS-GE-----LIRTGMGAL--P--HPD----QK
PGARPEDQPWNETSQLFNYGFGPYVDGLFTQSNL-GIVTKMGMWLMPNPG--GYQSYLIT
IPREEDLKQA---V-------DIIRPLRLNMI-LQNVPTIRHILLDAA-V---------M
N------------P-KSHY-T----SDI--N-------TP---LTD-SELDAIA--EKLN
LG----R--WNFYGALYGP-E-PIRQAMW-AVVKESF-S-AIPG---A--KFYFPEDR--
--KE-------KDSVLHMRHKTMQGIPTFDELRW---VSW-L-----P-NGSHLFFSPIA
KVNGEDATKQFAITKQRC-RE-AGLDFIG-T--FTIGM----REMHHIVCIVFDRKNEEQ
KKRAHWLIKTLIEDC-AKQGWGEYRTHLAVMDQIIDTYSFNNSIFRRFNEDIKNAIDPNG
IIAPGKSGIWPKQYNRSEWKL
>a|UniRef90_A0A163JHA5_6_549/1-544 | Flavin adenine dinucleotide binding n=2 Tax=Pleosporineae TaxID=715340 RepID=A0A163JHA5_DIDRA
-------KPLALPPDVSSDVFDKFLTACHN-V-GRDNIEV------ISSAS-Q-I--D-D
GNYMKP-NYTH---DPHHI-----M-KQ-----DFFLASAVIAPRNVADVQTIVKAANEY
H----------VPLWPISIGRNSGYGGAAPRVSGSVVVNMGKHMNRILEVNVE-------
--GVTFHDLYTYLVE-------NNLREKLWLDVPDLGG-GSVLGNTMERGV---------
-GYT--P--YG---DHFMMHCGIELVLPS-GE-----LIRTGMGAL--P--HPY----EK
AGVPPQDQPWNDSAQLFNYGFGPYVDGIFTQSNL-GIATKMGLWLMPNPG--GYQSYLIT
IPREDDLKQA---V-------DIIRPLRLNMV-LQNVPTIRHILLDAA-V---------L
G------------H-KSDY-T----SDI--N-------KP---LTD-AELDAIA--EKLK
LG----R--WNFYGALYGP-Q-PIRDATW-TVVKQSF-S-AIPG---A--KFYFPEDR--
--QE-------ANSILHTRHKTMQGIPTYDELKW---LDW-L-----P-NGSHLFFSPIS
RVNGEDATKQFALTKARC-HE-AGLDFIG-T--FTIGM----REMHHIVCIVFNRKDEEQ
KKKVIWLVKTLIDDC-AKQGWGEYRTHLAAMDQIMDTYSFNNNVFRRFNETIKNAVDPNG
ILAPGKSGIWPKQYVRKQWKL
>a|UniRef90_A0A1L9RT23_6_557/1-552 | Uncharacterized protein n=1 Tax=Aspergillus wentii DTO 134E9 TaxID=1073089 RepID=A0A1L9RT23_ASPW
-------KPLALPPNTSLDAFSRFITASQAIV-GHENIHI------VETKD-E-L--N-D
GSYYEP-PKTH---DPHHV-----L-DQ-----DYFVASAVINPRSVVEVQSLVQLVNEY
R----------IPLWPTSIGRNSGYGGSAPRLRGSIVLDLGKYMNRVLEVNVDGAYAVVE
-PGVTFSDLHAYLVK-------HGLRHKLWIDVPDLGG-GSVLGNTLERGV---------
-GYT--P--YG---DHWMMHCGLEVILPS-GE-----LLRTGMGAL--P--DKP----NK
SGTTMDQDPGNKCWQLFPYGFGPYNDGLFSHSNL-GIVTKMGIWLMPNPG--GYQAYMIT
LPRDEDLHAA---V-------DIIRPLRLQMV-LQNVPTLRHILLDAA-V---------L
A------------S-KDRY-T----SDP--T-------KP---LSE-TELDAIA--KKLN
LG----R--WNFYGALYGP-E-EIRNTHW-TLIKKAF-S-AIKG---A--KFFFPEDI--
--KE--------YSVLHTREKTLQGIPTYDELKW---IDW-V-----P-NGAHLFFSPIS
KISGDDAMLQYSVTKKRC-HE-AGFDFIG-T--FTVGM----REMHHIVCIVFNRKDPAS
KQKAHWLIKTLIADC-AEHGWGEYRTHLALMDQIAETYNWNNNALMRFNETVKNALDPRG
ILAPGKNGVWPSTYDRRKYKL
>a|UniRef90_A0A0F4YJ32_29_537/1-509 | Vanillyl-alcohol oxidase n=1 Tax=Rasamsonia emersonii CBS 393.64 TaxID=1408163 RepID=A0A0F4YJ32_
---------------------------------------------------------P-D
GSYLNQ-PYAH---DPHYL-----L-EK-----DHLLASAVICPRSVPEVQEIVKLSNQF
Q----------IPLWPISIGRNSGYGGAAPRLRGSVVVDLGRHMNRILEVNVEGAYALVE
-PGVTFKNLHDYLVQ-------HNLRDKLWIDVPDLGG-GSVMGNCLERGV---------
-GYT--P--YG---DHWMMHCGMEVVLPN-GE-----LLRTGMGAM--P--QPRNP--GD
KPVRLDEEPGNKCWQLFPYGFGPYNDGLFSQGSV-GIVTKMGIWLMPNPG--GYQAYLIT
FPKEEDLHKA---V-------DIIRPLRL------NVPTIRHILLDAA-V---------M
G------------K-KSDY-T----SS---N-------EP---IDD-AGLDAIA--RKLN
LG----R--WNFYGALYGP-E-KTRNMLW-GIIKEAF-S-AVEG---A--RFFFPEDI--
--QE--------YCVLHTRHQTLQGIPTFDELKW---LNW-V-----P-NGAHLFFSPIS
KISGDDAMLQYSVTKKRC-LE-AGLDFIG-T--FCVGM----REMHHIVCIIFDRKDPAS
RQKAHWLIKTLIADC-AAHGWGEYRTHLALMDQIAETYNWNSNVLMRFNETVKNALDPKG
ILAPGKNGIWPSSYPRQLYKL
>a|UniRef90_A0A1V6PKN5_4_556/1-553 | Uncharacterized protein n=1 Tax=Penicillium decumbens TaxID=69771 RepID=A0A1V6PKN5_9EURO
--------PFALPPNTSQETFARFLAEVSQVV-GDENITV------VEKVE-E-L--R-D
GSYLDQ-PRTH---DPHHI-----V-DQ-----DYFMASAVVCPRSVPDIQAIVHTANEF
K----------IPLWPTSIGRNTGYGGAAPRLRGSVVLDLGRHLNRVLEVNVDGAYAVLE
-PGVTFADLYQYLVD-------NGLSDKLWIDVPDLGG-GSVLGNTIERGV---------
-GYT--P--YGGKSDHWMMHCGMEVVLPN-GE-----LMRTGMGAL--P--KKP----GK
PDGPLHEDPGNDCWQLFPYGFGPYNDGIFSQGNL-GIVTKMGMWLMPNPG--GFQSYLIT
IPREEDLHQA---V-------DIIRPLRLQMV-LQNVPTIRHILMDAG-C---------L
G------------T-KAHY-T----ST---K-------GP---LDD-AEIDAIA--KRLN
LG----R--WNFYGALYGP-E-PARKALW-GIIKEAF-S-AIPG---A--KFYFPEDI--
--KE--------KSVLHIRHKTLQGIPTFDELAW---VDW-V-----P-NGAHLFFSPIS
KVTGDDAMLQYSVTKKRV-RE-AGLDFIG-T--FTVGL----REMHHIVCIVFDRTDAES
KRKAHWLIKTLIDDC-AAYGWGEYRTHLALMDQIAGTYNWNNNILMRFNETIKNTLDPKG
IIAPGKNGVWPSTYPRSMYKL
>a|UniRef90_V5HSF0_6_559/1-554 | Uncharacterized protein n=1 Tax=Byssochlamys spectabilis (strain No. 5 / NBRC 109023) TaxID=1356009
-------VPLALPPGTTKETFAAFISEVIRVV-GRDNVTV------ICSQN-D-L--K-D
GTYENP-IFTH---DIYHV-----M-DK-----DYMIASAVVLPGSVPEVQEIVRLAGKF
Q----------IPLWPTSIGRNVGYGGAAPRLAGSVVLNMGARMNRVLEVNVEGAYALVE
-PGVTFAGLYDHLVK-------NNLQDKLWIDVPDIGG-GSVLGNTLDRGV---------
-GYT--P--YG---DHWMMHCGLEVVLPT-GE-----LMRTGMGAL--P--QPPEKG-RK
HSGRLDEEPGNKCWQLFPYGFGPYNDGLFSQSNL-GIVTKMGIWLMPNPG--GYQSYLIT
LPREEDLQQA---V-------DIIRPLRLNMV-LQNVPTLRHILLDAG-V---------L
G------------R-KKDY-T----SS---N-------GP---IED-ADLDAIC--KKLN
LG----R--WNFYGALYGP-E-PTRKALW-SVIKNAF-S-AIKG---V--KFFFPEDI--
--KE--------YCVLHVRDKTLQGIPTFDELKW---VDW-I-----P-NGAHLFFSPIS
KVTGDDAMLQYSVTKKRV-RD-AGFDFIG-T--FTVGL----REMHHIVCIVFDTKDEDS
KKRAHGLIKTLIADC-AAYGWGEYRTHLALMDQIAETYNWNENILMHFNEKIKNAIDPKG
ILAPGKSGVWPTAYPKSVYKL
>a|UniRef90_K2RQU7_5_554/1-550 | FAD-linked oxidase n=1 Tax=Macrophomina phaseolina (strain MS6) TaxID=1126212 RepID=K2RQU7_MACPH
-------RPLALPPGISQQVFENFIDRVRQAA---PDVTI------VQSAD-Q-F--Q-D
GGYKEQ-PYSH---DPFYV-----R-EK-----DAFIASAFVCPRSVDEVQHVVRVAGDF
G----------IPIWPTSLGRNLGYGGAAPRVRGSVVLNLGKHMNRILEVDVEGAYALVE
-PGVTFEQLHNYLVE-------RKLRDKLWVDVPDLGG-GSILGNTLERGV---------
-GYT--P--YG---DHFMTHSGLEVVLAN-GE-----LLRTGMGAL--P--APKSE--TK
GATKLHEEPGNKCWQLFPYGFGPYNDGLFSQSNL-GIVTKLGLTLMPAPG--GYQSYLIT
IPKDEDLRKA---V-------EVIRPLRLNMI-MQNVPTLRYVLLDAG-F---------H
G------------H-KSDY-T----SS---E-------EP---IDE-AGIDAIS--KKLS
LG----R--WNFYGALYGP-E-EIRNAHW-RLIKEAF-S-AIAG---A--QFFFPEDI--
--KE--------YCVLHNRHNVLQGIPSYEELRW---VDW-L-----P-NGAHIAFSPIS
KISGDDAMRQFTLVKQRC-HA-AGFDYMG-T--FTVGL----REMHHIVEIVFNRKDPAQ
RRKAEKLIRDLIAEC-AALGWGEYRTHLAFMDQIAETYNWNDNAQMRFNETIKNALDPKG
ILAPGKSGVWPTRFAELKAK-
>a|UniRef90_A0A1J9QSC2_5_555/1-551 | Vanillyl-alcohol oxidase n=1 Tax=Diplodia corticola TaxID=236234 RepID=A0A1J9QSC2_9PEZI
-------RPLALPPGVSESTFHQFIERITKTT---PDVTI------VESKD-Q-F--P-D
GGYHEP-PSSH---DPFYV-----Q-DK-----DHFIASAFVCPRSVDEVQDIVRAAGDF
V----------IPLWPTSLGRNLGYGGAAPRVRGSVVLNLGKHMNRILEVNVEGAYALVE
-PGVTFEALHNYLVE-------HNLRDKLWLDVPDLGG-GSVLGNTLERGV---------
-GYT--P--YG---DHFMMHSGMEVVLAN-GE-----LLRTGMGAL--P--APKSE--TE
GVTKLHEEPGNKCWQLFPYGFGPYNDGLFSQSNL-GIVTKLGLGLMPNPG--GYQSYLIT
IPGEEDLHKA---V-------EIIRPLRLNNV-IQNVPTLRYVLLDAG-M---------M
G------------H-KSDY-T----SS---T-------SP---IDE-ATTDAIA--KKLN
LG----R--WNFYGALYGP-P-EIRTAMW-KLIHAAF-S-AIPG---A--RFFFPDDV--
--AD-------PRAVLHNRHNVLQGIPSYEELRW---VDW-V-----P-NGAHVAFSPIS
RISGADAARQVDLAKRRC-RD-AGFDYMG-T--FTVGM----REMHHIVEIVFDRTDAGQ
RKRAEALVRGLVDEC-AALGWGEYRTHLAFMDQIAGTYGWGGGALGRFNERVKEALDPKG
ILAPGKSGVWGSRFGELKGK-
>a|UniRef90_A0A0G2G7K8_4_470/1-467 | Putative flavoenzyme vanillyl-alcohol oxidase n=1 Tax=Diplodia seriata TaxID=420778 RepID=A0A0G2
------TRPLALPPGVSESVFHNFIERITRTA---PDVTI------VRSKD-Q-L--P-D
GGYLEP-PSSH---DPFYV-----Q-DK-----DHFIASAFVCPRTVDEVQDIVRAAGDF
E----------IPIWPTSLGRNLGYGGAAPRVRGSVVLNLGKHMNRILEVNVEGAYALVE
-PGVTFEALHNYLVE-------HNLRDKLWVDVPDLAG-GSVLGNTLERGV---------
-GYT--P--YG---DHFMMHSGMEVVLAN-GE-----LLRTGMGAL--P--APKSE--TE
GTTKLHEEPGNKCWQLFPYGFGPYNDGLFSQSNL-GIVTKLGLGLMPNPG--GYQAYLIT
IPGDEDLHKA---V-------EIIRPLRLNNV-IQNVPTLRYVLLDAG-M---------M
G------------H-KSDY-T----SS---T-------DP---IDD-ATADAIG--KKLN
LG----R--WNFYGALYGP-E-EIRTATW-KLIKSAFSS-AIPG---A--QFIFPEDV--
--PA------DAQPVLHNRANVLQGIPSYEELRW---VDW-V-----P-NGAHVAFSPIS
RISGGDAQRQYALAKRRC-TD-AGFDYMG-T--FAVGL----REMHHIVEVV--------
------------------------------------------------------------
---------------------
>a|UniRef90_W9YDT3_40_589/1-550 | Vanillyl-alcohol oxidase n=1 Tax=Capronia coronata CBS 617.96 TaxID=1182541 RepID=W9YDT3_9EURO
-------DPLILPPGINSQSFKDFIGKAIDIV-GEDNVTV------INDAQ-Q-L--G-K
QSYLDP-SKVH---DMFYI-----A-DE-----DYFVSSAVVCPRNVQDVQTILRLSNEF
E----------VPLWPFSVGRNVGYGGAAPRVPGSVGLDMGKNMNKILEVNVDGAYALVE
-PGVTFAGLHDYLVQ-------NNLRDKLWVDVPDLGG-GSVLGNTIERGV---------
-GYT--P--YG---DHWMMHCGLEVVLPD-GT-----LLRTGMGAL--P--DPS----AD
PSLPADQQPANKCWQHFNYGFGPYNDGIFTQSSL-GIVVKMGIWLMPNPG--GYQSYLIT
IPRDEDLHQA---V-------EIIRPLRAAMV-LQNVPTIRHILLDAA-V---------V
G------------D-KKAY-S----NS---D-------KP---LTD-VELDAIA--KKLN
LG----R--WNFYGALYGP-P-PVRDALW-QVVKASF-S-AIPG---A--KFYFPEDI--
--PE--------SKVLQIRHDTMQGIPSMDELKW---VDW-L-----P-NGAHLFFSPIA
KVTGDDAMAQYKVTRQRC-EE-YGFDFIG-D--FVVGM----REIHHIVCIVFDRKDPKQ
RRNAHEMIRTLIDDA-AKRGWGEYRTHLALMDQIADTYNFNNNAQMKLNETIKNALDPKG
VLAPGKNGIWPKTYDGKAWK-
>a|UniRef90_A0A0D2F6L0_83_633/1-551 | Uncharacterized protein n=1 Tax=Exophiala xenobiotica TaxID=348802 RepID=A0A0D2F6L0_9EURO
-------DPLCLPPGIDSEKFKEFIDRVLDIV-GQTNVTV------ITGTE-N-L--D-K
ESYLDP-SKVH---DMFHV-----L-AE-----DYFVSSAVVAPRNVQDVQAIMRLCNEF
E----------IPVWPFSIGRNVGYGGAAPRVPGSIGLDMGRNMDKILEVNVDGAYALVE
-PGVTFQGLHDYLVK-------NNLRDKLWIDVPDLGG-GSVLGNTIERGV---------
-GYT--P--YG---DHWMMHCGLEVVLPD-GT-----LVRTGMGAL--P--DPD----AD
PNVPPDQQSGNKTWQLFNYGFGPYNDGIFTQSSL-GVVVKMGIWLMANPG--GYQSYLIT
FPRDEDLHQA---V-------EIIRPLRIGMV-LQNVPSIRHVLLDAA-V---------M
G------------D-RKKY-S----NS---D-------KP---LTD-TEIDEIA--AKLN
LG----R--WNFYGALYGP-A-PIREAMW-QVVKASF-S-KIPG---A--KFYFPEDM--
--PE--------NKVLQIRDGTLQGIPSVDELAW---VDW-L-----P-NGAHLFFSPIA
KVSGDDAVAQYELTRRRS-EE-LGFDFIG-T--FVVGM----REMHHIVCIVFNRKDRQQ
RENAHKLIHTLIDDA-AKLGWGEYRTHLALMDQIAGTYNFNDNAQMKLNETIKNALDPKG
ILAPGKNGIWPSSYDKKAWSL
>a|UniRef90_A0A0D2A1G5_3_500/1-498 | Uncharacterized protein n=1 Tax=Exophiala spinifera TaxID=91928 RepID=A0A0D2A1G5_9EURO
------------------------------------------------------------
-----------------HV-----L-DE-----DYFVSSAVVAPRNVQDVQAIMRLCNDF
E----------IPLWPFSVGRNVGYGGAAPRVPGSVGLDMGKNMARILEVNVDGAYALVE
-PGVTFQDLHEFLVK-------ENLRDRLWVDVPDLGG-GSVLGNAIERGV---------
-GYT--P--YG---DHWMMHCGLEVVLPD-GT-----LVRTGMGAL--P--NPA----AD
PGLPPHEQQSNPAWQLFNYGFGPYNDGIFTQSSLVGVVVKMGIWLMTNPG--GYQSYLIT
IPHDESLHQA---V-------EIIRPLRVGMV-LQNVPTIRHVLLDAA-V---------M
G------------T-RKKY-S----NS---E-------KP---LTD-KEIDGIA--AELG
LG----R--WNFYGALYGP-P-PVREAMW-SVIKSSF-S-QIPG---A--KFYFPEDM--
--PQ--------NKVLQIRDKTLQGIPSMDELKW---VDW-L-----P-NGAHLFFSPIA
KVSGDDAVAQYQLTRRRS-EE-FGFDFIG-T--FVIGM----REMHHIVCIVFNRKDHDQ
RQKAHRLIHTLIEDA-AKRGWGEYRTHLALMDQIAGTYNFNNNSLMKLNETIKNALDPKG
ILAPGKNGIWPNSYDKESWKI
>a|UniRef90_W9W9K7_36_584/1-549 | Uncharacterized protein n=1 Tax=Cladophialophora yegresii CBS 114405 TaxID=1182544 RepID=W9W9K7_9EUR
--------PLILPPGIDSQTFKSFTQRLADIV-GQSNVTI------ISTDK-E-L--H-Q
ESYLDP-SKAH---DMFYV-----L-EK-----QYFVSSAVVAPRDVADVQAIMRLCNEF
E----------IPVWPFSIGRNVGYGGAGPRVPGSLGMDMGRHMNKILNVDVDGAYALVE
-PGVTFFDLHDYLVK-------NNLRDKLWIDVPDLGG-GSVLGNTCERGV---------
-GYT--P--YG---DHYMMHCGMEVVLPD-GS-----LVRTGMGAL--P--DPE----AD
PNLPPHEQKPNKCWQLFNYGFGPYNDGIFTQSSL-GVITKMGIWLMTNPG--GYQSYLIT
MPRDEDLHQA---I-------EIIRPLRVGMV-LQNVPTLRHVLLDAA-V---------M
G------------D-KSTY-S----DS---K-------AP---LTD-TEIDAIA--HKLN
LG----R--WNFYGALYGP-E-PVRAVMW-QVVKTAF-G-QIPG---A--KFYFPEDM--
--PD--------NKVLQIRDGTLQGIPSVDELRW---VDW-L-----P-NGGHLFFSPIA
KVSGDDAVAQYKLTRRRS-EE-FGFDFIG-T--FVVGM----REMHHIVCIVYDRRDADM
RRRAHKLISTLVDDA-AKQGWGEYRTHLALMDQIAATYSFNDHAQMKLNEKIKNALDPKG
ILAPGKNGVWPQTYDKVAWR-
>a|UniRef90_W9WXP3_28_578/1-551 | Uncharacterized protein n=2 Tax=Cladophialophora TaxID=82105 RepID=W9WXP3_9EURO
------KRPLVLPPGTDNDKFQRFIEEIASVT-GSENVTV------ISDEA-E-L--Y-H
DNYLDP-GKAH---DMFHI-----V-YK-----TRLVSSAVVAPRNVPDVQSIMKICNMF
E----------IPVWPFSIGRNVGYGGAAPRVPGSVGLDMGRHMNKVLEVNVEGAYALLE
-PGVTFSALHEYLVT-------NNLRDKLWVDVPDLGG-GSIIGNTIERGV---------
-GYT--P--YG---DHWMMHCGMEVVLPD-GT-----LIRTGMGSL--P--SPD----ED
SSLPPHEQPPNKCWQLFNYGFGPYNDGIFSQSSL-GIVVKMGMWLMVNPG--GYQSYLIT
IPRDEDLHQA---I-------ETIRPLRVGMV-LQNVPTLRHILLDAA-V---------M
G------------D-RKSY-T----NE---D-------RP---LND-AELDAIA--ASLG
LG----R--WNFYGALYGP-E-PVRVAMW-QVIKASF-S-SIKG---V--KFFFPEEM--
--PD--------NVVLQTRHLTLQGIPTMTELKW---VDW-L-----P-NGAHLFFSPIA
KVTGEDAVAQYEVTRRRS-EE-FGFDFIG-T--FIVGM----REMHHIVCIVFDKKDPDS
RQRAHRLIKILIDDA-AARGWGEYRTHLALMDQIASTYNFNNNSMMRLNEAIKNALDPKG
ILAPGKNGIWPKNYDPSMYK-
>a|UniRef90_N1PKM5_32_581/1-550 | Uncharacterized protein n=1 Tax=Dothistroma septosporum (strain NZE10 / CBS 128990) TaxID=675120 Rep
-------RPLRLPPNTSLTKFKDFMKSIEDIV-GVDNATV------VSSDA-E-L--Q-R
EDYMEP-SKAH---DMYYI-----A-EK-----EYFVSSAVVAPRDVAEVQTIMRLCNEY
E----------IPVWPFSIGRNVGYGGAAPRVPGSIGLDMGRNMRKVLEVNEDGAFAVVE
-PGVTYMDLHNYLVE-------RNLRDKLWIDVPDLGG-GSVIGNAVERGV---------
-GYT--P--YG---DHWMMHCGMEVVLPD-GT-----LWRSGMGGL--P--NPK----AD
TKARPEDQAWNETFGLFNYGFGPYNDGIFTQSSL-GIVVKMGIWLMVNPG--GYQSYLIT
FPKDSDLHKA---V-------EIIRPLRVGMV-LQNVPTMRHILLDAA-V---------M
G------------N-RKSY-K----ES---D-------EL---LTD-EEMDDIA--RKLN
LG----R--WNFYGAVYGP-E-PVRQVML-QVIKQSF-L-SIEG---A--KYYEPQDM--
--PD--------NIVLQTRHNTLQGIPSTTELKW---VDW-L-----P-NGSHLFFSPIA
KVSGDDAVAQYEITRRRC-EE-AKFDFIG-T--FVIGM----REMHHIVCIVFDRKDPDS
RRRAHWLIETLIDDA-AARGWGEYRTHLAVMDQIAKTYSFNNHAQLRLNEKIKEALDPKG
ILSPGKNGVWPKHMNAEDWK-
>a|UniRef90_A0A074WTU5_31_582/1-552 | Vanillyl alcohol oxidase n=2 Tax=Aureobasidium TaxID=5579 RepID=A0A074WTU5_9PEZI
----AERRPLTLPPNTSLEKFNDFMQRIADII-GSENATV------ISSDN-E-L--K-H
ESYLDP-SKAY---DMYHI-----T-PK-----EYFVSSAVVAPKNVPDVQAIMRLCNEF
E----------IPVWPFSIGRNVGYGGAAPRVPGSIGLDMGKNMAKILEVNVDGAFAFVE
-PGVTFIDLHNYLVE-------NNLREKLWIDVPDLGG-GSVIGNTVERGV---------
-GYT--P--YG---DHWMMHCGMEVVLPD-GT-----LWRSGMGGL--P--NPN----AD
PNAPPHEQAANETWGLFNYGFGPYNDGIFTQSSL-GIVVKMGIWLMVNPG--GYQSYLIT
LPKDENLHQA---L-------EIIRPLRVGMV-LQNVPTMRHILLDAA------------
G------------N-RKSY-T----DS---D-------KP---LTD-NELDAIA--EKLN
LG----R--WNFYGAVYGP-P-PVREVLL-SVIKQSF-L-QIPG---A--KYYEPKDM--
--PD--------NIVLQTRNDTLQGIPSTTELKW---VDW-L-----P-NGAHLFFSPIA
KVSGDDGVAQYQVTRQRC-EE-AGFDFIG-T--FVVGM----REMHHIVCIVFDRKDPDS
RRRAHWLIRTLIDDA-AKRGWGEYRTHLSVMDQIADTYSFNDNAQMKLNDKIKAALDPKG
IISPGKNGVWPKQYNKEDWKV
>a|UniRef90_A0A1V8TS39_34_572/1-539 | Vanillyl-alcohol oxidase n=1 Tax=Rachicladosporium antarcticum TaxID=1507870 RepID=A0A1V8TS39_9P
------GRPLTLPPRTSLEQFKDFMLRVNDVV-GSENATV------ISSDA-E-L--Q-H
EDYLDP-SKAY---DMYHV-----T-PK-----EFFVSSAVVAPRNVPEVQGIVRLANEF
E----------IPLWPFSVGRNVGYGGSAPRVPGSVGIDMGRNMGKILEINVDGAYAIVE
-PGVTFIDLHNHLVE-------NNLREKLWIDVPDLGG-GSVIGNTIERGV---------
-GYT--P--YG---DHWMMHCGMEVVLPD-GT-----LWRSGMGGI--P--NPD----AD
PNAPPHEQKPNDTWGLFNYGFGPYNDGIFSQASL-GIVVKMGIWLMVNPG--GYSSYLIT
IPKDKDLHQA---L-------EIIRPLRVGMV-LQNVPTMRHILLDAA-V---------H
A------------D-RTHY-T----KS---D-------KP---LND-EEMDAIA--AKL-
-------------GLVYGP-P-PVREVLL-SVIKQSF-L-QIPG---A--KYFEPKDM--
--PD--------NIVLQTRHNTLQGIPSTTELRW---VNW-L-----P-NGAHLFFSPIA
KVSGDDGVAQYEVTRRRC-EE-AGFDFIG-T--FVVGM----REMHHIVCIVFNRKDPES
RRRAHWLIKTLIDDA-AKRGWGEYRTHLSVMDQIADTYSFNDHAQMKLNDKIKAALDPKG
IMAVGKNGVWPKQYKR-----
>a|UniRef90_C7ZCV5_26_572/1-547 | Putative uncharacterized protein n=1 Tax=Nectria haematococca (strain 77-13-4 / ATCC MYA-4622 / FGSC
------VNPLVLPPGTSSTTFQEFIVEVKEIS-GSENVTI------VSSSE-Q-C--N-K
QDYLDQ-SKVH---DMFHL-----T-GP-----EYFISSALITPRNVAEVQAIVRLCNKF
E----------IPLWPLSIGRNIGYGGAAPRVPGSVTIDLGKHMNKVLKVDVEGAYALVE
-PGVTFADLHQYLVD-------HNLRDKLWIDVPDLGG-GSVLGNTIERGV---------
-GYT--P--YG---DHFMMHCGMEVILPD-GT-----LVRTGMGAL--P--NPD----AD
PDAPPHEQEPNSAWQLFNYGFGPYNDGIFSQSSL-GIVVKMGIWLMVNPG--GYQSYLIT
IPEDKDLHQA---I-------EIIRPLRTSMV-LQNVPTVRHILLDAA-V---------M
G------------N-RASY-T----SS---K-------KP---LND-LELNEIA--KKLN
LG----R--WNFYGALYGP-E-PVRKVMW-DVVKNAF-SAAIPG---V--KFYFPEDM--
--PD--------NVVLQTRHLTLQGIPTYTELEW---VNW-L-----P-NGAHLFFSPIA
KVTGDDAMAQYQLTRSRC-EE-ANFDFIG-T--FVVGM----REMHHIVCLVFDRADEDS
CRRAHQLISTLIDDA-ARKGWGEYRTHLALMDQIAGTYSFNNNAQMHLNTLIKDALDPKG
IIAPGKNGIWPKNYD------
>a|UniRef90_A0A1B8AHJ5_29_572/1-544 | Uncharacterized protein n=1 Tax=Fusarium poae TaxID=36050 RepID=A0A1B8AHJ5_FUSPO
--------PIVLPPKTTRETFQSFITDAQGIS-GLDNVTI------VSSSD-Q-C--N-K
NDYLDQ-SKVH---DMFHI-----A-GK-----EHFISSAVITPRDVSEVQGIVKLANKY
N----------IPLWPLSVGRNVGYGGAAPRVPGSVTLDLGKHMNKILKVDVDGAYALVE
-PGVTYADLHQYLVD-------NNLRDKLWVDVPDLGG-GSVLGNTTERGV---------
-GYT--P--YG---DHFMMHCGMEVVLPD-GT-----LVRTGMGAL--P--NPN----AD
PNAPPHEQEPNSAWQLFNYGFGPYNDGIFTQSSL-GIVVKMGVWLMVNPG--GYQSYMIT
IPRDEDLHQA---I-------EIIRPLRTSMV-LQNVPTVRHVLLDAA-V---------M
G------------N-RASY-T----TS---E-------KP---LND-EELNEIA--EKLK
LG----R--WNFYGALYGP-E-PIRKVMW-EVVKQSF-S-AIPG---A--KFYFPEDM--
--PD--------NLVLQTRHLTLQGIPTYTELEW---VNW-L-----P-NGAHLFFSPIA
KVTGDDAMAQYQLTRTEC-EK-AGFDFIG-T--FVVGM----REMHHIVCLVFNREDEDS
CRRAHKLICTLIDEA-AKRGWGEYRTHLALMDQIAKTYSFNNNAQMHLNTLIKNALDPNG
ILAPGKNGIWPQNYK------
>a|UniRef90_W7M1B0_5_549/1-545 | Vanillyl-alcohol oxidase n=6 Tax=Fusarium fujikuroi species complex TaxID=171627 RepID=W7M1B0_GIBM7
-------NPLVLPPGIAPSAFHQFISEITEVT-TSENVVI------ISNPG-Q-L--D-K
QDYRDP-SKMH---DMFDI-----T-SK-----QHFVSSAVVTPRDVAEVQAIVKLCNKF
E----------IPLWPFSIGRNVGYGGAAPRVPGSIGLDLGKHMNKILKVDVDGAYALVE
-PGVTYADLHQYLVD-------KNLRDKLWIDVPDLGG-GSVLGNTTERGV---------
-GYT--P--YG---DHFMMHCGMEVVLPD-GT-----LVRTGMGAL--P--NPD----AD
PNAPPHEQEPNSAWQLFNYGFGPYNDGIFTQSSL-GIVVKMGIWLMVNPG--GYQSYLIT
IPKDEDLHQA---I-------EIIRPLRTSMV-LQNVPTVRHVLLDAA-V---------M
G------------S-RDKY-T----TS---K-------KP---LND-KELDDIA--NKLN
LG----R--WNFYGALYGP-E-PIRKVMW-EVVKGAF-S-AIPG---A--KFYFPEEM--
--PE--------NVVLKTRDLTLQGIPTMTELEW---VNW-L-----P-NGAHLFFSPIA
KVTGDDAVAQYALTRKRC-EE-AGFDFIG-T--FVVGM----REMHHIVCLVFDRLDPES
CHRAHALISQLIDDA-AKKGWGEYRTHLALMDQIAQTYNFNGNAQMYLNTTIKNALDPKG
ILAPGKNGIWPSGYN------
>a|UniRef90_A0A1J7J882_25_574/1-550 | Vanillyl alcohol oxidase n=1 Tax=Coniochaeta ligniaria NRRL 30616 TaxID=1408157 RepID=A0A1J7J882
-------QPLCLPPGVSFDKFKDFIKRAGEIC-EDANVTV------ISKSE-E-L--S-K
EHYLDP-AKEH---DMYHI-----V-GK-----EYFVSSAVIAPRDVPEVQAMVRLCNEF
E----------IPMWPFSIGRNVGYGGAAPRVPGSIGLDLGRHLNKVLKVDVDGAYALVE
-PGVTYFDLHNYLVE-------NNLHDKLWIDVPDLGG-GSVLGNTTERGV---------
-GYT--P--YG---DHFMMHCGMEVILPD-GT-----LVRTGMGAL--P--NPN----AD
PSKPPHEQEPNESWQLFNYGFGPYNDGIFTQSSL-GIVVKMGIWLMANPG--GYQSYLVT
FPRDEDLHQA---V-------EIIRPLRLANI-LQNVPSVRHILMDAA-V---------M
G------------D-RAKY-T----SK---T-------GP---LND-EELDAIA--AKLN
LG----R--WNFYGAIYGP-E-PVRAVLW-EAVKQAF-S-AVPG---A--KFYKPEEM--
--PD--------NLVLQTRHLTLQGVPTTTELAW---VDW-L-----P-NGAHLFFSPIA
KVTGDDAAAQYKLTRARC-EE-AGFDFIG-T--FVVGM----REMHHIVCIVFDRKDADS
CRRAHWVITTLIDDA-AQRGWGEYRTHLALMDQIAQTYNFNDNAQMKLNVAIKNALDPKG
ILAPGKNGIWPQAYDAKSWA-
>a|UniRef90_A0A177C688_22_570/1-549 | Vanillyl alcohol oxidase n=1 Tax=Paraphaeosphaeria sporulosa TaxID=1460663 RepID=A0A177C688_9PLE
-------DPLVLPPNTTSQTFKNYALEAAKIV-GSANVTV------ISDEA-E-L--S-Q
ESYLEP-SKAH---DMFNI-----A-DK-----TYFVCSAVVAPRGVGEVQELMKLANEF
E----------IPVWPFSIGRNVGYGGAAPRVPGSVGLDMGRHMNRVLKVDVEGAYALVE
-PGVTFFDLHDHLVK-------NNLRDQVWIDVPDLGG-GSVIGNTIERGV---------
-GYT--P--YG---DHWMMHCGLEVVLPS-GE-----LVRTGMGAL--P--NPK----AD
TSKPIHEQEPNESWQLFNYGFGPYNDGIFSQGSV-GIVVKMGIWLM-KAT--GYQSYLIT
LPKDSDLHQA---V-------EIIRPLRVNMV-LQNVPTLRHILLDAA-V---------M
G------------H-RTDY-S----KS---D-------KP---LTD-DELNAIA--SKLD
LG----R--WNFYGALYGP-E-PVRDVMW-QAVKSAF-S-AIPG---A--KFFFPEDQ--
--PN--------NIVLQTRQNTLQGIPSVTELNW---VDW-L-----P-HGGHLFFSPIA
PVTGDDAEAQYNMTRQLS-EK-YGFDFIG-T--FVVGM----REMHHIVCIVYDRKDAES
RRRAHKMMKEMIEEA-AAKGYGEYRTHLAMMDQIAATYSFNNNANMKLNEIIKNALDPKG
ILAPGKNGVWPKNYRAADWQ-
>a|UniRef90_A0A084GCB4_37_588/1-552 | Vanillyl-alcohol oxidase n=1 Tax=Scedosporium apiospermum TaxID=563466 RepID=A0A084GCB4_9PEZI
-------DPLVLPPNTSSDHFQSFIKRAREIC-GPENVFI------VERED-Q-L--V-D
GNYFEP-NTTH---DMHAL-----L-DR-----SYFVCSATISPRNVPEVQDMVRLCNEF
D----------IPVWPFSIGRNTGYGGAAPRVPGSIGLHLGKHMNRVLEVNTEGAYALVE
-PGVTYYAMHEYLEK-------HNLREKVWLDVPDLGG-GSIIGNAIERGV---------
-GYS--P--YG---DHWMMHCGLEVVLPN-GE-----LVRTGMGAL--P--DKASG--HT
SGLRADEQPGNRAWQLFNYGFGPYNDGIFSQSSL-GIVVKMGIWLMPNPG--GYQAYMIT
FPRDEDLHQI---I-------DTIRPLRLQMV-LQNVPTLRSILMDAA-V---------H
N------------P-KKHY-T----DS---D-------EP---LSD-KELDEIA--ERLN
LG----R--WNFYGALYGP-E-PIRNTLW-GIIKESF-S-KIPG---A--KFYFPEDR--
--TE-------EHSVLRTRALTLQGIPSFDELRW---VDW-L-----P-NGAHLFFSPIS
KITGQDAVLQYQVTRKRC-LE-AGLDFIG-D--FLVGM----REMHHIVCIVFNREDPDS
KRRALWLIRTLIDDC-AQHGWGEYRTHLAVMDQIANTYNFNDNAQMKLNEMIKDAMDPKG
ILAPGKNGIWPQTYDKGAW--
>a|UniRef90_A0A0A1T6I7_17_571/1-555 | Putative Vanillyl-alcohol oxidase n=1 Tax=Torrubiella hemipterigena TaxID=1531966 RepID=A0A0A1T6
------GEPMVLPPGIDAETFARFLERVRGIS-GDENIAI------VEAKE-Q-L--K-D
GTYMEP-NKTH---DMHHI-----I-DQ-----DYFVCSATVAPRNVPQVQEIVKLCNEF
D----------IPMWPFSIGRNTGYGGAAPRVPGSICLDMGRHLNRIIEVNAQDAYALVE
-PGVTYAALHQYLVD-------NNLRDKVWLDVPDLGG-GSVLGNAIERGV---------
-GYT--P--YG---DHFMMHCGLEVVLPN-GE-----LVRTGMGAM--P--DPSQG--ST
QGLSPDQHPPNRAWQLFNYGFGPYNDGIFTQSSL-GITTKMGIWLMPNPG--GYQAYMIT
IPTDKDLHTA---I-------EIIRPLRTQMV-LQNVPTLRSIIMDAA-V---------A
N------------P-REHY-L----KE---D-------RP---FTE-EELDKMC--KDLD
LG----R--WNFYGALYGP-E-PVRNVLW-SVIKQAF-S-TIAG---A--KFYFPEDR--
--TE-------PHSVLKTREKTMQGIPSYDELRW---VNW-M-----P-NGSHLFFSPIA
KVSGDDAMKQFEVTSRRC-RE-AGIDFIG-D--FVIGM----REMHHIVCITFDRGSAES
KRRAHWLIETLIKDC-AEYGWGEYRTHLAVMDQIANTYNFNDNALMKLNETIKNALDPKG
ILAPGKNGIWPQTYQKDAWKI
>a|UniRef90_B8M1T5_19_570/1-552 | D-lactate dehydrogenase, putative n=3 Tax=Talaromyces TaxID=5094 RepID=B8M1T5_TALSN
-------EPFILPPNVTSAQFSKFLKRCREIC-GVENVKV------IEAEE-Q-L--V-D
GSYYEP-NKTH---DMHHL-----V-DR-----NYFVCSATISPREVPEVQDMMRLCNEF
E----------VPVWPVSIGRNTGYGGAAPRVPGSIVLELGKHMNRVLEVNAEDAYALVE
-PGVTFFALHEYLEK-------NNLKDKVWIDVPDLGG-GSVLGNTIERGV---------
-GYT--P--YG---DHWMMHCGMEVVLPT-GE-----LIRTGMGAM--P--NSRD---DV
NGIRPDEQKPNRAWQLFNYGFGPYNDGIFSQSSL-GIVVKMGIWLMPNPG--GYQAYMIT
IPTDKDLKTA---V-------DIIRPLRTQMI-LQNVPTLRSILMDAA-V---------A
H------------P-RSHF-L----KE---D-------RP---FTN-AELDQIC--KDLD
LG----R--WNFYGALYGP-Q-PVRDVLW-STIKQAF-S-VIPG---A--KFYFPEDR--
--NE-------PFSVLKTRSLTLQGVPTFDELRW---VDW-L-----P-NGSHLFFSPIA
KVSGDDAMLQYSVTLKRC-LE-AGVDFIG-D--FVIGM----REMHHIVCITFNKKDPES
KRRAHWLIETLIKDC-AEYGWGEYRTHLAVMDQVALTYDFNDNAQMKLNEQIKDALDPKG
ILAPGKNGVWPKNYNKEEWR-
>a|UniRef90_A0A1L7WDR8_36_588/1-553 | Related to 4-cresol dehydrogenase flavoprotein subunit n=1 Tax=Phialocephala subalpina TaxID=576
-------GPKILPPGCSEENFTSFLDAARKLV-EDDNVFL------IELDH-N-L--I-D
GDYMQP-CKGH---DMHAI-----V-DR-----EYFVASATVSPRDVPEVQELMRLCNKH
E----------IPVWPFSIGRNTGYGGAAPRVPGSVCMDLGKHMNKVLDVNVEGAYALVE
-PGVTFFDLHEYLEE-------RNLREKVWLDVPDLGG-GSIIGNAVERGV---------
-GYT--P--YG---DHWMMHCGMEVVLPN-GD-----LIRTGMGAL--P--DPTVS--KD
PNLRPDQQPGNRCWQLFNYGFGPYNDGIFTQSSL-GIVVKMGIWLMPNPG--GYQAYMIT
LPRDEDLHAA---M-------DIIRPLRMQMV-LQNVPTLRHILLDAA-V---------Y
G------------N-KKSY-S----SS---D-------KP---LTD-EELDEIA--KKLD
LG----R--WNFYGAVYGP-E-PIRNVLL-SVIKQSF-L-SIPG---A--RFWLPEDR--
--KE-------PNSVLHTRSNTLQGIPSVDELKW---VDW-L-----P-NGAHLFFSPIT
KISGDDAMLQYSVTKKRC-VE-AGLDFIG-T--FVVGM----REMHHIVCIVFNREDHES
KKKAHWLIRTLIQDC-AEHGWGEYRTHLALMDQIAKTYNFNDNAQMKLNERIKDALDPKG
VLAPGKNGIWPKGYDKEAWA-
>a|UniRef90_R7Z0I0_6_558/1-553 | Uncharacterized protein n=1 Tax=Coniosporium apollinis (strain CBS 100218) TaxID=1168221 RepID=R7Z0I
-------RPMRLPPGMSLDQFSRFVTRAHDIC-GAENVRI------IEKSD-P-L--H-D
GSYMDP-CKGH---DMHAV-----L-EK-----DYFVASAVIFPREVPEVQALMRLCNEF
E----------VPVWPYSIGRNTGYGGAAPRVPGSIAMDLGVHMNKILDVNVDDATALVE
-PGVTFMGLHQYLEK-------HKLRDRVWLDVPDLGG-GSIIGNAVERGV---------
-GYT--P--YG---DHWMMHCGLEVVLPS-GE-----LIRTGMGAM--P--DSDDP--SI
QRMRPDQQPPNRAWQLFNYGFGPYNDGIFTQSSL-GIVVKMGIWLMPNPG--GYQAYMIT
LPSDAALSAA---L-------DLTKPLRVGMV-LQNVPTFRHILLDAA-V---------Y
G------------P-KSTY-S----DS---D-------KP---LTE-DDLDAIA--KKLD
LG----R--WNFYGAVYGP-E-PVRSVLL-SVIKDSY-L-SIPG---T--RFYLPEDR--
--NE-------PRSVLKTRSNTLQGIPSLDELRW---VDW-L-----P-NGAHLFFSPIA
KISGADAMAQYDITAARC-RE-AGLDFIG-T--FVVGM----REMHHIVCIVFNREDPSS
RKRAHWLIRTLVDDC-AKRGWGEYRTHLALMDQIAGTYNFNDNAQMKLNETIKNALDPKG
VLAPGKNGIWPKSYNKADWA-
>a|UniRef90_A0A1E1KRK9_34_593/1-560 | Probable Vanillyl-alcohol oxidase n=3 Tax=Rhynchosporium TaxID=38037 RepID=A0A1E1KRK9_9HELO
--SQQKGDPMILPPGISSSQFQNFIRRASSIV-GPENIEV------ILPDN-T-L--D-D
GSYQKP-CHGH---DMHAI-----L-DR-----DYFVTSAVVCPRSVPEVQSMMRLFTET
G----------IPVWPYSIGRNTGYGGAAPRVPGSVGLSLGKNMNKILNVDTEDAWALVE
-PGVTFMDLHDHLEK-------NGLREKVWLDVPDLGG-GSIIGNAVERGV---------
-GYT--P--YG---DHWMMHCGLEVVLPN-GE-----LVRTGMGAL--P--DPTVS--TD
PTVPPHDQPGNRAWHLFNYGFGPYNDGIFTQSSL-GIVVKMGIWLMPNPG--GYQAYMIT
LPRDEDLAAA---M-------EIIRPLRIQMV-LQNVPTLRHILLDAA-V---------H
N------------P-KSHY-T----NKV--N-------EP---LND-EELDAIA--KQLD
LG----R--WNFYGALYGP-E-PVRNVLW-TVIKDAF-S-SIPG---A--KFHFPEDR--
--KE-------ENSVLRTRAKTLQGIPTMEELRW---VDW-L-----P-NGAHLFFSPIA
KISGRDATAQYEVTRKRC-KE-AGLDFIG-T--FVVGM----REMHHIVCIVFDRESPSS
KQKAHWLLKSLIKDA-AAHGWGEYRTHLAVMDQIAETYNFNDGALMKLNETIKNAMDPSG
VLAPGKNGIWPQTYDRESWRL
>a|UniRef90_W3XJJ6_2_554/1-553 | Vanillyl-alcohol oxidase n=1 Tax=Pestalotiopsis fici W106-1 TaxID=1229662 RepID=W3XJJ6_9PEZI
---EEFRDPFVLPPSVDREKFHEFISRAAQVV-GIMNIMV------ISDPS-Q-F--S-K
QDYMDS-SKSH---DMFHV-----L-EK-----EEFLSSAVVMPRQVPDVQDMMRLANEF
E----------IPVWPFSTGRNIGYGGAAPRVRGSVALDLGRHMNRILEVNTDAAYALVE
-PGVSYFDLHDYLVK-------NNLRKDVWMDVPDLGG-GSLIGNTLERGI---------
-GYT--P--YG---DHWMMHCGLEVVLPD-GS-----LIRTGMGAL--P--NPQ----AD
KNKSPHEQEWNKSWQLFNYGFGPYNDGIFSQSSL-GVVVKMGVSLMMNPG--GFQSYLIT
FPRNEDLHKI---V-------EIMRPLRISLV-IQNAPKLESILVAAA-L---------A
G------------P-RTKY-T----SS---E-------KL---LDD-QELDNIA--EQLN
LG----R--WNLYGALYGP-Q-VVRDSLW-SVIKSSF-G-NIPG---A--KFFFLEDR--
--PD--------DLAMQTRNTTFQGIPTISELEW---VNW-L-----P-NGSHLFFSPIA
PVTGDEAQAQYQLTRQLV-QE-HGFDFIG-S--FLVGL----REMHHIVCIVFDRKDDES
RRRAYTLIKTLIAAA-AARGWGEYRAHLALMDEIAGTYSFNDNAQMKLNEKLKNALDPKG
ILAPGKNGVWPANYKKEEW--
>a|UniRef90_J4WL40_18_563/1-546 | Aryl-alcohol oxidase/vanillyl-alcohol oxidase n=2 Tax=Beauveria bassiana TaxID=176275 RepID=J4WL40_B
-------EPISLPPSTSSAKFHEFLRRASAIV-GDENLVV------VAGQD-Q-L--Q-Q
QDYMDR-SKVH---DMFNI-----L-EK-----KTFLHSCTVAPKDVPGVQDIMRLANEM
E----------LPVWPFSMGRNLGYGGAAPRVSGSIGLDMGKHMNKVLKVDADSAYALVE
-PGVSFFDLHQYLVD-------HELRDKVWADCPDLGG-GSVIGNTIERGI---------
-GYT--P--YG---DHWMMHCGLEVVLPD-GS-----LIRTGMGAL--P--NPK----AD
KNAPPHEQEPNECWQLFNYGFGPHLDGIFSQSNM-GIVTKMGVWLMPNPG--GSQTYMIT
FPRDDDLNRI---I-------EIMRPLRVSMV-LQNVPKLDNILVSAA-M---------E
G------------T-RSSY-T----NS---K-------EL---LTD-AELDAIA--EKLG
LG----R--WNFYGCIYGP-P-EVREILW-KVIKGAF-S-QIPG---A--QFYFPEDR--
--PH--------DKALQTRKNTFVGIPSITELDW---VSW-L-----P-NGGHLFFAPIA
KLTGDDAEAQYELTRRRS-EE-FGFDFLG-A--FLVGV----REIHHIVCIIFDREDPEM
RTRAHKLIKLLIQEA-ADRGWGEYRAHLALMDQVAGTYNFNNGAHMKLSEKIKDALDPKG
ILSPGKNGVWPTAYKQ-----
>a|UniRef90_J4UFM5_3_544/1-542 | Uncharacterized protein n=2 Tax=Trichosporon asahii var. asahii TaxID=189963 RepID=J4UFM5_TRIAS
-------QPLILPPGIDAPTFARYLDEVRGIV-GADNIDI------ITGEH-Q-F--V-K
TDYMDP-AKEH---DMHPV-----F-DK-----DYFVSSAVVAPRSVPELQAIMKVCNDF
K----------VPVWPFSIGRNIGYGGTAPRVPGSVGLDMGRHMDRVLEVNEKDAYCLVE
-PGVTFHDLYDDLVR-------RGLEDKLWIDVPDLGG-GSVIGNTIERGV---------
-GYS--P--YG---DHWMMHCGLEVVLPN-GE-----LVRTGMGAL--P--EPG----AD
QGQSPDQQKPNRCWQLFNYGFGPYHDGIFSQSNY-GIVTKMGLWLMPNPG--GYQAYSIT
FEKEDDLPAI---V-------ETVRQLRICMI-IQNVATIRSLLLDAA-C---------L
D------------T-KEGY-C----PGVK-D-------RA---LNE-AEMDDIQ--RKTG
LG----R--WIFYGALYGP-D-PVRDALW-GAIKGAF-S-QIPG---V--KFYLHEEG--
-RPA--------PGVLDIRSKTMRGIPTYDELKW---VDW-V-----P-NGAHFFFSPIA
EVRGDAATKQYQISKKRL-VE-AGFDVIV-D--FIIGM----REMHHIICVVYDRTKPEE
RARAVEVVRRLIDEC-AAEGWGE------------CTYNFNDNALMKLSEKIKDTLDPNG
ILAPGKNGVWPSTYDKSKWQL
>a|UniRef90_A0A1V6SKP2_45_580/1-536 | Uncharacterized protein n=1 Tax=Penicillium steckii TaxID=303698 RepID=A0A1V6SKP2_9EURO
------RTKVALPQGINQTTFRVAIAELCDRL-GEEHVEF--------VTK---L--D-D
GWYMEN-PNTH---DGMHI-----S-DD-----SDFVASVVVYPGSTEEVQTVVQWANAY
R----------IPISPISIGRNYGYGGAAPRVRGAVVLDLGRRMNRILDINPDDCTCLVE
-PGVTYFALYEEIQA-------RGF-QHLWIDVPDIGG-GSVLGNALDRGV---------
-GYT--P--YG---DHWMMHCGMEVVLPT-GE-----VIRTGMGAL--P--G--------
----------NNSWQLFPYGFGPTADGIFSQSNM-GVVTKMGFGLMPNPG--DHESYLYT
FPKDKDLSQL---I-------DIIRPLRIAMI-LENVAQLRHVSMQVG-L---------E
GK-----------P-RSSY-Y----KG---K-------GR---IPD-SFIHEAA--QNLS
HG----DCSWLYYGMSYGP-K-EIRQYKL-DIIHKEF-M-KIPG---A--RRIDPASL--
--PA--------DDYFWVRDRIASGVPDIEELRW---VNW-H-----P-NGGHIAFSPVS
PVRGNDATALWDIARKRC-DE-YDLDFFP-T--FVVGL----REMHLIVEIVFNRDDPVM
RNNARACLRGMIDDA-AQRGYGEYRTHLAFMDQIAGTYNWNNGALLKFNEKIKDCLDPNG
IMAPGKSGIWPARYRGRGWE-
>a|UniRef90_V5HTB4_45_581/1-537 | Alpha methylacyl-CoA racemase, putative n=1 Tax=Byssochlamys spectabilis (strain No. 5 / NBRC 109023
-----KVKKIAIPQGIEEAKFFEAIEDLKNRL-GPGHVQL--------VEK---L--V-D
GWYMEN-PNTH---DAMHM-----L-DD-----EELVASAVVYPGNTADVQKIVLWANKH
R----------VPIFPISIGRNFGYGGAAPRVRGSVVIDLGRRMNKILDINPDDCTCLVE
-PGVTFFALYEEIQR-------KGY-KHLWIDVPDLGG-GSVVGNTLDRGV---------
-GYT--P--YG---DHWACHSGLEVVLPT-GE-----VMRTGMGAL--P--N--------
----------NNSWQIFPYGFGPYSDGIFTQSNY-GIVTKMGMALMPDPG--GYESYLYT
FQKEEDLAPL---V-------EIIRPLRIANI-LENVAQLRHVLEQVA-C---------L
GK-----------P-RSTY-W----EG---K-------GA---MPD-DVIHEVA--KTLS
HG----DCTWLYYGMAYGP-K-DIRQYKL-DIIHKEF-M-QIPG---A--RRIDPSTL--
--PK--------DDYFWSKDRVAAGIPDLQELAW---VNW-N-----P-NGGHIAFSPVS
PVRGPDATALWKLAKARC-VQ-YGLDFFP-T--YCVGL----REMHLIVEILFDRSDPTM
RQNVEKCIRGMIDDA-AKAGYGEYRTHLALMDQIAGTYNWNDNILMRFNEKLKDCLDPNG
ILAPGKSGIWPARYRGRGWE-
>a|UniRef90_A0A0U1M3Z9_46_583/1-538 | FAD linked oxidase domain protein n=1 Tax=Talaromyces islandicus TaxID=28573 RepID=A0A0U1M3Z9_TA
------KRPLAIPQGIEKPTFFKAIDELSQQL-GAENVEF--------ADQ-P-L--Q-D
GWYMEH-PNTH---DAMYV-----L-DE-----EEFVASAVVYPGSTAEVQTIVAWANKY
K----------IPIFPISIGRNLGYGGAAPRVRGSVVIDLGRRMNKILDINPDDHTCLVE
-PGVTFYALYEAIKA-------RGY-DHLWVDVPDLGG-GSVLGNTLDRGV---------
-GYT--I--YG---DHWACHSGLEVVLPT-GE-----VIRTGMGAM--A--N--------
----------SSSWQIFPYGFGPMADGLFSQSNM-GIVTKLGMTLMPNPG--GYESYLYT
FPEEADLAPL---V-------DIIRPLRIGNI-LENVAQLRHVVQAIA-L---------S
GK-----------P-RSTY-F----QG---Q-------GQ---ITD-NLARQIAQ-RDLN
YG----DFTWLYYGMSYGP-K-HIRQYKL-DIIHKEF-M-KIPG---A--RRIDPTSL--
--PP--------NDYFWSRDRIAAGIPDIEELRW---VNW-Y-----P-NGGHIAFSPVS
PVRGPDATNLWTIARSRA-AE-FGLDIFP-A--FCVGL----REMHLIVECVFDRTDQRM
RENALACMRAMVDDA-AAKGYGEYRTHLVLMDQIAGTYDWNDNALMKFNQRLKDALDPNG
ILAPGKSGVWPARYRGRGWE-
>a|UniRef90_B6QKQ3_47_583/1-537 | Alpha methylacyl-CoA racemase, putative n=1 Tax=Talaromyces marneffei (strain ATCC 18224 / CBS 334.5
-------RGVAIPAGVEKNTFFRAIDELSEQL-GKENVEL--------NDQ-P-L--K-D
GWYMEH-PNTH---DAMHV-----L-DE-----EELVASAVVYPGSTEEVQKIVLWANKY
K----------VPIFPISIGRNLGYGGAAPRVRGSVVIDLGRRMNKILDINPVDHTCLVE
-PGVTFYALYEEIQR-------RGY-KHLWIDCPDLGG-GSVLGNTLDRGI---------
-GYT--V--YG---DHWACHSGLEVVLPT-GE-----LIRTGMGAM--A--N--------
----------SSSWQIFPYGYGPMADGLFSQSNY-GIVTKLGMTLMPNPG--GYESYLYT
FPNELDLAPL---V-------DIIRPLRIGNI-LENVAQLRHVVQAIA-Y---------S
GK-----------P-RNSY-F----KG---E-------GQ---MSD-ELVREIAR-KELN
YG----EFTWLYYGMSYGP-K-EIRQYKL-DIIHKEF-S-KIPG---A--RRIDPATL--
--PK--------TDYFWSRDNIAAGIPDFEELRW---VNW-Y-----P-NGGHIAFSPVS
PVRGADATELWRIARSRA-AE-FGHDIFP-A--FCVGL----REMHLIVECVFDRDDPDS
RKKALACMRAMIDEA-ASKGYGEYRTHLVLMDQIAKTYDFNDHALMKFNERIKDTLDPNG
ILAPGKSGVWPARYRGRGWE-
>a|UniRef90_A0A1L7WF25_48_584/1-537 | Related to Vanillyl-alcohol oxidase n=1 Tax=Phialocephala subalpina TaxID=576137 RepID=A0A1L7WF2
-------RLLVIPQGIEQARFFQAIEELGQTL-GVENVEV--------NDK-P-L--V-D
GWYMEH-PNTH---DMMPI-----L-DD-----EELVASAVVYPSDTEEVQKIVLWANKY
R----------VPIFPISMGRNLGYGGAAPRVRGSVVIDLGKRMNRILDINPDDYTCLVE
-PGVSFYALYETIQA-------KGY-KHMWIDTPDLGG-GSVVGNTLDRGV---------
-GYT--P--YG---DHWACHSGLEVVLPT-GE-----VIRTGMGAL--P--G--------
----------NSTWQTFPYGFGPYSDGIFSQSNF-GIVTKMGMTLMPNPG--GYESFMYA
FEKDEDLEAL---I-------EIIRPLRIGSI-LENVAQVRHVIQTLA-V---------K
GR-----------L-RTNY-F----TG---D-------GA---IPE-EIVHEHA--RKMP
VG----DHSWLYYGMSYGP-E-HIRKYKL-DIIDKEF-R-KIPG---A--RRIDPKTL--
--PE--------DEYFWSRDRIAAGVPDLVELLW---VNW-V-----P-NGSHVAFSPVS
PIRGTDAMKLFNMGKRLH-DK-YGIDFFP-A--FCVGL----REMHLIVEIVFDKKDPKK
RKAANDCLRELIDDA-AKEGYGEYRTHLVLMDQVAGTYGWNDNALKKFNEKLKDALDPNG
ILAPGKSGIWPARYRKRGWEL
>a|UniRef90_A0A194XVB8_46_581/1-536 | FAD-linked oxidase-like protein n=1 Tax=Phialocephala scopiformis TaxID=149040 RepID=A0A194XVB8_
--------LPVIPQGIERGKFFQALDELQQVL-GNENVEI--------NDK-P-L--V-D
GWYMEH-PNTH---DMMPI-----L-DD-----EELVASAVVYPSSTEDVQKIVLWANKY
R----------IPIFPISMGRNLGYGGAAPRVRGSVVIDLGKRMSRILDINPDDYTCLVE
-PGVSFYALHETIQA-------KGY-KHMWIDTPDLGG-GSIVGNTLDRGV---------
-GYT--P--YG---DHWACHSGLEVVLPT-GE-----VIRTGMGAL--P--G--------
----------NNTWQSFPYGFGPYSDGIFSQSNF-GIVTKMGMTLMPNPG--GYESFMYA
FEKDDNLAAL---M-------EIIRPLRIGNI-LENVAQVRHAIQSIA-V---------K
GK-----------P-RTAY-F----SG---E-------GP---MPS-EIVHEYL--RTTT
IG----DHAWLYYGMSYGP-E-HIRKYKL-DIIDQEF-K-KIPG---A--RKVDPATL--
--PK--------DEYFWSRDRIAAGIPDLVELLW---VNW-V-----P-NGSHVAFSPVS
PIRGTDAMKLFNMGKRLH-DK-YGIDFFP-A--FCVGL----REMHLIVEIVFDKNDSKK
RKAANDCLREMIEDA-AKEGYGEYRTHLVLMDQVAGTYNWNDNALMKFNERMKDALDPNG
ILAPGKSGIWPARYRGRGWEL
>a|UniRef90_A0A1S8A8L3_3_486/1-484 | Putative vanillyl-alcohol oxidase n=1 Tax=Rosellinia necatrix TaxID=77044 RepID=A0A1S8A8L3_ROSNE
------------------------------------------------------------
-----------------HV-----L-DD-----EELIPSAMVYPGNTEEVQQVVIWANKY
S----------IPIFPISMGRNFGYGGAAPRVRGSVLVDLGKRMNKILDINPDDYTCLVE
-PGVSFFALHDEVKR-------RGY-DHLWIDPPDVGG-GSVIGNTVDRGV---------
-GYT--P--YG---DHWAVHSGLEVVLPT-GE-----VIRTGMGAL--P--G--------
----------NNTWQTFPYGFGPYSDGIFSQSNY-GIVTKMGMALMPNPG--GYESFMYT
FPNEEDLAQL---I-------EIIRPLRIGNI-LENVAQLRHVIQSIA-V---------L
GN-----------P-RSKY-Y----TG---E-------GA---IPI-EIIHEAA--SDTP
VG----DHTWVYFGMSYGP-P-HIRKYKL-DIIDAEF-K-KVAG---A--RRIDPATL--
--PP--------DEYFWTRDRIASGTPDLHELRW---VQW-V-----P-NGSHIAFSPVS
PIRGTDAAKLIELARRRH-DE-FGIDLLP-A--FIVGL----REMHLIVEIVFDKTDPAR
RKAALDCLRAMIDDA-AACGYGEYRTHLVLMDQIAGTYSWNDGALMKFNEKLKDALDPNG
ILAPGRCGIWPRQYRGRGWE-
>a|UniRef90_A0A1V1TLI0_3_485/1-483 | Uncharacterized protein n=1 Tax=fungal sp. No.14919 TaxID=1813822 RepID=A0A1V1TLI0_9FUNG
------------------------------------------------------------
-----------------YI-----L-DQ-----DELVPSSIVYPGSTEEVQQVVRWANKY
L----------LPIFPISMGRNFGYGGAAPRVRGSVLIDLGKRMNKILDINPDDYTCLVE
-PGVSFFALHDEVKR-------RGY--DLWIDTPDVGG-GSVIGNTVDRGV---------
-GYT--P--YG---DHWAVHSGLEVVLPT-GE-----VIRTGMGAL--P--G--------
----------NNTWQTFPYGFGPYSDGIFSQSNY-GIVTKMGMALMPDPG--GYESFIYT
FPKEEDLTQL---I-------EIIRPLRISNI-LENAAQLRHVIQSIA-V---------L
GH-----------P-RNTY-Y----RG---E-------SA---IPI-DIIHEAV--SKTA
LG----DHTWVYYGMSYGP-P-HIRKYKL-DIIDTEF-N-KVPG---A--RRIDPTTL--
--GP--------DEYFWSRDRIASGVPDVQELRW---VQW-V-----P-NGAHIAFSPVS
PIRGADATRLIEIARRRH-DE-FGIDLLP-A--FIVGL----REMHLIVEIVFDRTDRAR
RKAALDCLRAMIDDA-AECGYGEYRTHLVLMDQIAGTYNWNDGALMKFNEKLKDALDPNG
ILAPGRCGIWPRKYRGRGWE-
>a|UniRef90_G2R0B3_52_585/1-534 | Uncharacterized protein n=1 Tax=Thielavia terrestris (strain ATCC 38088 / NRRL 8126) TaxID=578455 Re
----------VVPQGIERDDFLKALAELKELL-GDGNVEI--------NDK-P-L--R-D
GWYMEH-PNTH---DMMTI-----L-DE-----EEFVASAVVYPGSTEEVQQVVLWANKH
R----------VPIFPISMGRNLGYGGAAPRVRGSVTVDLGRRMNKILDINAEDYTCLVE
-PGVSFYALYEALKE-------RGLEEHMWIDTPDLGG-GSVIGNTVDRGV---------
-GYT--P--YG---DHWACHSGLEVVLPT-GE-----VIRTGMGAL--P--N--------
----------NNTWQAFPYGFGPYSDGIFSQSNF-GIVTKMGMTLMPNPG--GYESFMYT
FPNDDDLAQL---I-------DIIRPLRISNI-LENVAQVRHVTQYIA-A---------S
GH-----------P-RSKF-Y----TG---P-------GP---VPQ-DVIRAAA--AETP
VG----DHAWAYYGMAYGP-A-HIRAHKL-ALIDREF-R-RIPG---A--RRIDPATL--
--PA--------DEYFWSRDRVARGVPDIHELRW---VNW-A-----P-NGAHIAFSPVS
PIRGADARRLFALGRRLH-DK-YGIDFFP-A--FCVGL----REMHLIVEIVFDRDDAAN
KAAALACLRDLVDEA-AREGYGEYRTHLVLMDQVAGTYSWNDGALMKFNERLKDALDPNG
ILAPGRCGIWPRRYRGRGWE-
>a|UniRef90_A0A090CLD5_56_578/1-523 | Putative vanillyl-alcohol oxidase n=2 Tax=Podospora anserina (strain S / ATCC MYA-4624 / DSM 980
----------VVPQGVSRDQFLEALEELKREL-GEENVEV--------NDK-P-L--K-D
GWYMEH-PNTH---DMMTI-----L-DE-----EEFVAGAVVYPGNTDEVVKIVKWANRW
L----------VPIFPISMGRNLGYGGAAPRVRGSVTVDLGRRMNKILDINPQDYTCLVE
-PGVSFYGLYEELGR-------RGLREHMWVDTPDLGG-GSIIGNTVDRGV---------
-GYT--P--YG---DHWACHSGLEVVLPT-GE-----VIRTGMGALTEG--G--------
----------ENTWGVFPYGFGPYSDGIFSQSNF-GIVTKMGMTLMPNPG--GHESFM--
---------------------EIIRPLRISTI-LENVAQLRHVTQTIA-A---------S
GL-----------P-KSHF-F----SG---S-------GT---IPP-EIIHSAA--AASP
VG----DHTWAYYGMSYGP-P-HIRSYKL-AIIDAEF-S-KIPG---C--RKIDPSTL--
--PE--------DEYFWSRDRIASGTPDIHELRW---VNW-A-----P-NGAHIAFSPVS
PIRSADATKLFQLGKRIH-EK-YGIDFMP-A--FIVGL----REMHLIVEIVFDRDDREE
KERALGCLRDMVDEA-AREGYGEYRTHLVLMDQVAGTYGWGGGALGRFNERLKDALDPNG
ILAPGRCGIWGGRYRGRGWE-
>a|UniRef90_A0A150V3L4_51_583/1-533 | Vanillyl alcohol oxidase n=1 Tax=Acidomyces richmondensis BFW TaxID=766039 RepID=A0A150V3L4_9PEZ
-----------IPQGISRSAFNVAIAEIAAQL-GKDNVKL--------NNS-PPA--N-D
GWYMEH-PNTH---DMMNA-----T-GE-----YDFIASTVVYPSSTEEVQKIVHWANKY
R----------IPLFPISMGRNLGYGGAAPRVRGSVVVDLGKRMAKILDIDPDDYTCLVE
-PGVSFYALYDAIQE-------RGY-THLWIDPPDLGG-GSIVGNTLDRGV---------
-GYT--P--YG---DHWAMHSGLEVVLPT-GE-----VIRTGMGAL--P--G--------
----------CNTWQTFPYGFGPVSDGLFSQSNF-GIVTKMGMTLMPNPG--GYESFLYT
FQNETDLAPL---V-------EIIRPLRIANI-LENVAQIRSAEQTIA-V---------L
GR-----------P-KTDY-Y----SG---P-------GK---LPK-DILDREL--EKQP
CG----KCAWLYYGMSYGP-P-HIRRYKL-DIIHSEF-T-KIAG---A--RKIDPSTI--
--PK--------DNYFWSRDQIAAGVPDLEELLW---CNW-V-----P-NGSHIAFSPIS
PVRGKDAEALIALSQRRQ-KE-FGVEMWP-A--FCVGM----REMHLIVEIVFDKTKADA
RRAAMECLRAMIDDA-AALGYGEYRTHLALMDQIAATYNWNDNALMKFNERIKDALDPNG
ILAPGKSGIWPKRYRGRNWE-
>a|UniRef90_M2N193_55_588/1-534 | Uncharacterized protein n=1 Tax=Baudoinia compniacensis (strain UAMH 10762) TaxID=717646 RepID=M2N19
----------ALPQGVSRTTFNTAIVELTQQL-GAANVEL--------NDK-PAV--D-N
GWYMEH-PNTH---DMMHV-----T-DE-----DALVASAAVYPSSTAEVQLIVRWANQY
R----------IPIFPISMGRNLGYGGAAPRVRGSVVVDLGKRMSNILNIDPDDYTCLLE
-PGVSFYALYEAIKA-------KGY-DHMWVDTPDLGG-GSVIGNTLDRGV---------
-GYT--P--YG---DHWATHAGLEVVLPT-GE-----IIRTGMGAL--P--G--------
----------SNTWQAFPYGFGPVQDGLFSQSNF-GIVTKMGMTLMPNPG--GHESFMYA
FERDSDLAPL---I-------EIIRPLRICNV-LENVAQVRSAVQTIA-V---------Q
GR-----------P-RTDF-F----TG---S-------GA---IPQ-EVIDKEV--SKLP
CG----KCAWLYYGMSYGP-A-YIRQYKL-DAIDKEF-R-KIPG---A--RKVDPQTI--
--PR--------DNYFWSRDQIAAGVPDLEELLW---CNW-V-----P-NGSHIAFSPVS
PIRGKDAKQLMELARRRH-TE-HKIDLFP-A--FCVGL----REMHLIVEIVFDKTKPEA
RKAAMDCMRGMVDDA-AKLGYGEYRTHLALMDQVAGTYNWNDNALMKLNERLKDALDPQG
ILAPGKSGIWPKRYRARGWE-
>a|UniRef90_U7Q247_53_587/1-535 | Uncharacterized protein n=2 Tax=Sporothrix TaxID=29907 RepID=U7Q247_SPOS1
-----------LPVGVTAETFQTAVADLRARLGGSEHVDI--------VDQ-A-L--K-D
GWYMEH-PNTH---DMMTI-----L-DD-----EEFVASAVVYPGSTEDVQTVVRWANQY
L----------IPIFPISMGRNLGYGGAAPRVRGSVVVDLGRRMRAILDINADDFTCLVE
-PGVSFYALHEAIQA-------RGLGDTLWVDVPDLGG-GSVIGNTVDRGV---------
-GYT--P--YG---DHWAMHAGLEVVLPT-GE-----VVRTGMGAL--P--G--------
----------NNTWQAFPYGFGPYSDGLFSQSNF-GIVTKMGMTLMPNPG--GHESFLYT
FQNEEDLAPL---I-------DIIRPLRIRNI-LENVAQLRHVTQSVA-V---------R
GL-----------P-RTNY-Y----APV--D-------GL---VPQ-DVIHAAA--AASP
VG----DHTWAYYGTAYGP-P-AARAPKL-ATIDAAF-R-RIPG---C--RQIDTATL--
--PA--------DEYFWSRDRIASGTPDLHELRW---CQW-V-----P-NGAHIAFSPVS
PIRGADATALYALARARH-AE-HGIDCFP-A--FCVGL----REMHLIVELVFDRTSAAR
KAAALACLRDMVDDA-AALGYGEYRTHLALMDQVAGTYRWNDGALMAMHERLKDALDPNG
ILAPGRCGIWPARYRHRGWE-
>a|UniRef90_A0A167XY76_59_589/1-531 | Vanillyl-alcohol oxidase, C-terminal subdomain 1 n=1 Tax=Sporothrix insectorum RCEF 264 TaxID=10
--------------------FAAAMAELREQL-GPEHVEV--------IDQ-A-L--R-D
GWYMEH-PNTH---DMMTI-----L-DD-----EEFVASAVVYPGSTEDVQTVVRWANKH
L----------IPIFPISMGRNLGYGGAAPRVRGSVVVDLGRRMRAILDLDADDCTCLVE
-PGVSFYALYDAVQE-------RGLGDTLWVDVPDLGG-GSIIGNTVDRGV---------
-GYT--P--YG---DHWACHAGLEVVLPT-GD-----VVRTGMGAL--P--G--------
----------NNTWQAFPYGFGPFSDGIFSQSNF-GIVTKMGMTLMPNPG--GHESFMYT
FPREEDLALLPVEI-------DIIRPLRIRNI-LENVAQLRHVAQAIA-V---------R
GL-----------P-RSQV-H----PGGDPN-------RP---VPL-DVIHAAA--AALP
AG----DYTWAYYGTTYGPTA-EERARKI-AVVDAAF-R-RIPG---C--RRIDTSTL--
--PP--------DDYYWSRDRIASGTPDLHELRW---CQW-V-----P-NGSHIAFSPVS
PIRGADATALYALARRRH-TE-HGLDLFP-A--FCVGL----REMHLIVELVFDRTNTAQ
RAAALACLRDLVEDA-AALGYGEYRTHLALMDQVAGTYKWNDGALMKFHETLKDALDPRG
ILAPGRCGIWPKRYRGRGWE-
>a|UniRef90_A0A177CM43_48_593/1-546 | FAD-linked oxidase-like protein n=1 Tax=Paraphaeosphaeria sporulosa TaxID=1460663 RepID=A0A177CM
-------RGLPIPQGISKKAFLSAIDEIRDLL-GAEHVQL--------NDK-E-I--K-N
GWYMES-PNTH---DMMPL-----F-DF-----EEFIASAVVYPGSVEDVKLIVKWANKH
L----------VPLFPLSIGRNLGYGGSAPRVRGSVTIDLGRRMNRILDINADDFTCLVE
-PGVTFYALHEELVK-------RGLDDKMWIDTPDLGG-GSVIGNTLDRGV---------
-GYT--P--YG---DHWACHSGLEVVLPGFGEDGDVRVIRTGMGALGVG--G--------
----------EKTWQCFPYGFGPYNDGIFSQSNL-GIVTKMGMTLMPNPG--GFESFMYT
FPNESDLAPL---I-------EIIRPLRISNI-LENVAQLRHGLQTLS-V---------K
GH-----------P-RTKY-F----DG---T-------GP---MPE-DIVRNHL--RQTA
TG----ECAWVYYGMSYGP-A-HIRRYKL-EIIDKEF-H-RIPG---C--KRVDPSTL--
--PA--------DEYFWSRDRIASGTPDLEELKW---VNW-M-----P-NGSHIAFSPVS
PIRGKDAENLFELARKRH-SE-AGIDLMP-A--FCVGL----REMHLIVEIVFDAEDAGM
KRRAEKCLRDMIDDA-AKLGYGEYRTHLALMDQVAGTYNWNDNALMKFNNTLKDALDPNG
ILAPGRCGIWPRRYRNRGWEL
>a|UniRef90_A0A0D2CQ30_50_585/1-536 | Uncharacterized protein n=2 Tax=Exophiala TaxID=1379471 RepID=A0A0D2CQ30_9EURO
------KRGVAIPQGVGKDQFFSAIEDLSKLL-GNANVKV--------NDQ-P-L--E-D
GWYMEH-PNTH---DAFMI-----L-DG-----EETVSSAAVYPGNVDEVQAVVRWANKH
L----------IPIYPISMGRNLGYGGAAPRVRGSVVVDLGKRMNKILDINPDDCTCLVE
-PGVTFYALYEEIRK-------RGY--KVWIDCPDLGG-GSIVGNTLDRGV---------
-GYT--P--YG---DHWGVHAGLEVVTPT-GE-----LFRTGMGAL--P--G--------
----------NNTWQSFPYGFGPMSDGLFSQSNF-GVVTKMGMALMPDPG--EHESFMYT
FQEEDDLQQL---I-------EIIRPLRVANI-LENVAQIRHSIIEVA-V---------G
GQ-----------S-RKEF-Y----DG---D-------GA---IPD-EVLQKHL--ESTA
LG----RCTWIYYGTNYGP-K-HIRQYKL-DIIHQEF-M-KVPG---A--RRIDPDSL--
--SK--------DHYFWSRDRIASGEPDFEELSY---LNW-V-----P-NGAHLGFSPIS
PTRGPDALKLWKIAKERH-HQ-HKIDMFL-A--FVVGL----REMHMIVLVIWDRDDPER
RQAVDTCMRQMIDDC-AQQGYGEYRTHILFQDQVAATYNWNDGALMKFNEKLKDALDPNG
IMAPGRCGIWPARYRGRGWE-
>a|UniRef90_A0A0D2G1A6_46_584/1-539 | Unplaced genomic scaffold supercont1.8, whole genome shotgun sequence n=3 Tax=Fonsecaea TaxID=40
---TPRKRGLAIPAGIGRSDFLRALDDLARTL-GEEHVVL--------NDK-P-L--E-D
GWYLEH-PNTH---DSYMI-----M-DA-----EETVSSACVYPANVQDVQLVVKWANKH
L----------VPLYPISMGRNLGYGGAAPRVRGSVTVDLGRRMNKILDIDPDDCTCLVE
-PGVSFYALYEEIKR-------KGY--TMWVDTPDLGG-GSIIGNTLEHGV---------
-GYT--P--YG---DHWSTHSGLEVVLPT-GD-----LLRTGMGAL--P--G--------
----------NNTWQTFPYGFGPISDGIFSQSNF-GIVTKMGVALMPDPG--GCESFMYT
FQREDDLLQL---I-------DIVRPLRIANL-LENVAQIRHSTVELA-V---------S
GL-----------P-RSHY-Y----QG---T-------GP---IPE-EVLQAHL--EATP
LG----RCSWIYYGTSYGP-E-NIRKYKL-DIVHREF-T-KISG---A--KRIDPDTL--
--PE--------DHYFWSRAKIAGGEPDFEELSY---MNW-V-----P-NGAHLGFSPVS
PTRGSDALKLWKIAKTRH-DE-HGVDLFI-A--FCVGL----RELHMINLIIYDRGRPER
RKAVESCMRLMIEDA-AKQGYGEYRTHLLFQDQVARTYSWNDNALMKFNEKLKDALDPNG
ILAPGRCGIWPERYRGRGWE-
>a|UniRef90_B6HN16_51_583/1-533 | Pc21g22360 protein n=2 Tax=Penicillium TaxID=5073 RepID=B6HN16_PENRW
-----------IPQGIERSRFFFAIDELSNQL-GNENVEV--------NDK-P-L--D-D
GWYMEP-PNTH---DGMAI-----T-DG-----EDLVASAVVYPGCTDDVQKIVHWANKY
L----------IPLHPISMGRNFGYGGAAPRVRGAVVIDLGKRMNKILDINPDDSTCLVE
-PGVSYYALYEEVQR-------RGY-KHLWIDVPDLGG-GSVLGNALDHGV---------
-GYT--P--YG---DHWAMHSGLEVVTPT-GE-----VVRTGMGAL--P--G--------
----------NNTWQVFPYGFGPFIDGIFSQSNY-GIVTKMGFGLMPNPG--GHESFLYT
FEKEEDLEQL---V-------EIVRPLRISMI-LENAANIRHALQVLA-L---------S
GK-----------P-RSEF-Y----EG---E-------GA---FPR-EKMNQYL--KDHP
YG----ACTWLYFGTCYGP-K-ETRQLKL-DIIHREF-M-KVPG---A--RRIDPEVL--
--PP--------SDYFWSRDKIASGEPDLEELAW---VNW-W-----P-NGGHVAFSPVA
PTRGADALRLWQMAKKHW-IA-SGLDFFL-D--FVVGL----RELHLIVECVYDRDDPKQ
RSKALEVMRFLIDEA-AEKGYGEYRTHLLLSDQVAGTYSWNDNALMKFNEKLKDCLDPNG
ILAPGRSGIWPARYRGRGWEL
>a|UniRef90_A0A1L9PWV2_50_582/1-533 | Uncharacterized protein n=1 Tax=Aspergillus versicolor CBS 583.65 TaxID=1036611 RepID=A0A1L9PWV2
----------VIPQGIQRSRFFVAIEELTDQL-GGENVEV--------NDK-P-L--H-D
GWYMEH-PNTH---DGMAV-----T-HE-----EELVASAVVYPGSTEEVQKIVHWANKY
L----------IPLHPISMGRNFGYGGAAPRVRGAVVIDLGKRMNRILDINPEDCTCLVE
-PGVSYYALYEEVQK-------RGY-KHLWIDVPDLGG-GSVLGNALEHGV---------
-GYT--P--YG---DHWAVHSGLEVVTPT-GE-----LVRTGMGAL--P--G--------
----------NNTWQVFPYGFGPFIDGIFSQSNY-GIVTKMGFGLMPDPG--GHESFLYA
FKNEEDLEQL---V-------EIVRPLRIAMI-LDNAANIRHALQILA-L---------S
GK-----------P-RTAF-Y----KG---D-------GP---FPT-EKMAEYL--RDHP
YG----ECTWLYFGTCYGP-Q-ETRQLKL-DIIHREF-M-KVPG---A--RRIEPGGL--
--PP--------SDYFWSRDKIASGEPDLEELAW---INW-W-----P-NGGHIAFSPVA
PTRGADALRLWNMAKKHW-IA-SGLDFFL-D--FVVGL----RELHLIVECVYNRDDPTQ
RSTALEVMRTLIQEA-AVKGYGEYRTHLLLSDQVAATYSWNDNALMKFNEKLKDCLDPNG
ILAPGRSGIWPARYRGMGWE-
>a|UniRef90_A0A0D1YNK6_52_584/1-533 | Uncharacterized protein n=1 Tax=Exophiala sideris TaxID=1016849 RepID=A0A0D1YNK6_9EURO
-----------IPKGYSRTRFNKAVQAIRLQI-GGENLVL--------NTE-S-L--D-D
GWYMEH-PNTH---DAFHL-----I-EQ-----EELVSSATVFPGSTEEVVKVVKWANEY
E----------IPIYPISMGRNLGYGGAAARVRGSVIVDLGKRMTKVLDIDPDTCTCLVE
-PGVSYYALYEEIQK-------RGH-THLWIDVPDLGG-GSVLGNAVDRGV---------
-GYT--P--YG---DHFGAHSGMEVVLPT-GE-----VIRTGMGAL--P--G--------
----------NNTWQIFPYGFGPYADGIFTQSNY-GIVTKLGMTLMPNPG--GFEGFMCT
FKEEEDLAQI---I-------EVVRPLRVRNV-LENVAQLKHVVQEVA-L---------L
GK-----------P-RSAW-Y----HG---K-------GQ---IPI-KVLREIA--STLP
CG----DCSWVFYGSTYGP-K-EARQIKL-KAIREAF-E-TVPG---A--RWIPRESL--
--PK--------DHYFFSREKISSGVPEFEELRW---LNW-H-----P-NGSHVFFSPVS
APRGEDAMKLFKIAKKWH-DE-CDLDSFP-A--VCVGL----REMYLIVNMVYNRGDPVS
KANAYRCMRGMIKDA-AAEGFGEYRTHLLLQDQVAATYNWNNSSLLRFQELLKDTLDPNG
ILAPGRSGIWPKKYRGKGWEL
>a|UniRef90_A0A0F0I6H4_1087_1615/1-529 | FAD binding domain protein n=1 Tax=Aspergillus parasiticus (strain ATCC 56775 / NRRL 5862 / SRRC
------KQPLALPKGYSHDKFMHAITKLINIV-GDANVKL--------NDG-E-L--D-D
GWYIE----------PSYL-----L-DP-----EDTVSSAAVYPGSVEEVQLIVKWANEF
V----------IPIYPISIGRNLGYGGAAPRVRGSIILDLGRRMNKILDIDPDNHTCLVE
-PGVTYYALYEEIQR-------RGY-KHLWIDVPDLGG-GSVMGNTLDRGV---------
-GYT--P--YG---DHYAMHSGMEVVLPQ-GE-----VVRTGMGAL--P--G--------
----------NSTWQTFPYGFGPFYDGIFTQSNF-GVVTKIGMTLMPNPG--GHESFMYT
FPREEDLSQL---V-------EIIRPLRIANI-LENVAQLRHVVQEVA-A---------Q
GK-----------P-KSEL-I----QG---S-------SS---F-E-DQIQDIA--KQLP
LWKLHLDLLWNML-------W-EIRSFKL-KAIHEAF-T-KIPG---A--KKVSPETI--
--PP--------GHYFWSRDRIASGVPDIQELNW---LNW-V-----P-NGAHTFFSPIC
PTRGGDAIRLLKLAQKWH-AR-CQLDLFP-A--FCVGL----REMHLIVNIVYDRSCEMS
RRNAYVCMRGMIQEA-AELGYGKYRTHILFQDQVAKTYNWNNDALMRFHNTIKDSLDPRG
ILAPGRSGIWPSAYRDKGWEL
>a|UniRef90_A0A1J7JBD8_53_591/1-539 | Glycolate oxidase n=1 Tax=Coniochaeta ligniaria NRRL 30616 TaxID=1408157 RepID=A0A1J7JBD8_9PEZI
--------GLVLPPDTSKEDFERAISDLQSKI-GAEHVQI--------NDK-P-L--D-D
GWYLDH-PKTH---DSHHI-----T-DQ-----ETLVASAVVYPGSTEDVQAIVRWANTT
G----------YPLYPISLGRNFGYGGAAPRVPGGIVVDLGKRMHRILDLDGDNASCLVE
-PGVTYFKLYEAIQE-------RGL--PLWIDTPDLGG-GSLLGNALDRGV---------
-GYT--P--MG---DHWGNHCGFEVVLPN-GE-----LLRTGMGAL--P--GPNGAD---
----------NPTWQSFQHAYGPSIDGIFSQSNF-GIVVSMGFHLMPAV---NNQSYCIT
FPEDSDFEQM---V-------EIIRPLAQQRI-IGNIPQIRHVVQELA-V---------T
GR-----------R-KSDF-H----QG---S-------GP---MTR-EEIRAAA--SKLP
LG----DCSWVFYGTQYGP-P-ETINSQL-ELIKKAF-S-QIPG---S--KMFLPKDV--
--PE--------DHVLHIRSRVCAGNPVLRELDW---LNW-V-----P-NGGHVAFSPIA
PTKGSQARIVNDIITKAF-HR-HGYDCFS-T--LCVAG----REMHYIAEIVYDRGDPDA
KMRAVKCIREMIAEC-AEHGFGEYRTHLLFQDQVARTYSWGNQALMRFNETLKDALDPNG
IIAPGRNGIWPKKYRGKGWEL
>a|UniRef90_A0A194XI77_48_585/1-538 | Glycolate oxidase n=2 Tax=Phialocephala TaxID=310291 RepID=A0A194XI77_9HELO
---------VKLPPNTSQETLDAAITALTKFL-GKDGVEI--------NNK-P-L--V-D
GWYMEH-PNTH---DAYHV-----I-DQ-----EEMVCSAITYPSSTSEVQAIVKWANEY
T----------IPIWPISMGRNIGYGGAAPRVPGSVVVDLGRNMNKVLKIDGGNATCMVE
-PGVSYFKLYEEIQK-------TGL--PLWIDTPDLGG-GSVLGNAIDRGV---------
-GYT--P--YG---DHFANRCGMEVVLPD-GS-----LLRTGMGAL--P--GKNGED---
----------NPTWESFQHAYGPSIDGIFSQSNF-GIVTKMGFWLMPAS---GHQSYMIT
FPREDDFPQI---V-------EIIRPLALKRV-LGNIPQLRHAIQELA-V---------T
GQ-----------P-RTTW-Y----NG---P-------DR---FPR-EVVREGV--KKLP
VG----DVSWVFYGTQYGD-E-ASIFSQL-EIIKSAF-L-SIPG---S--KFYLPSEL--
--PS--------DHYIHSRVSVCSGVPVLKELDW---LNW-K-----P-NAAHLFFSPIV
PTSSSHAKIIHTLIDRLH-EK-WGFDTFP-T--ICVAG----REMHYIANIVYNRANEDE
KRRARGLMREMISEA-AKEGFGEYRTHLLFADQVAKTYGWNGGALRRFNETIKDALDPKG
ILAPGRNGIWPKSYRGKRWEL
>a|UniRef90_A0A0D2DBI6_53_596/1-544 | Unplaced genomic scaffold supercont1.8, whole genome shotgun sequence n=3 Tax=Fonsecaea TaxID=40
-------RAVVLPPDVSKETFDAAVAELKGQL-GDENVQV--------NDG-P-L--V-D
GWYMEH-PNTH---DAYHI-----A-EQ-----DELVCSAVVYPGDTAQVQSVVRWANTH
K----------IPIYPISMGRNIGYGGAAPRVPGSVVVDLGRRMNRILNVDGDNASCVVE
-PGVSYFALYEEVQR-------RGL--PLWIDCPDLGG-GSVLGNAIDRGV---------
-GYT--P--YG---DHFANHCGMELVLPT-GE-----LLRTGMGAM--P--GPNGAD---
----------NPTWQSFQAAYGPYVDGIFSQSNY-GIVTKMGFWLMPAVR--HHQSYMIT
FPREDDLERI---V-------EIIRPLAQRRV-LGNIPQLRHVIQELA-V---------T
GK-----------P-RSYW-Y----DD---A-------GKKGPMPR-EVVRQHA--AKLP
CG----DCSWVFYGTQYGDDA-ASVAAQL-DTIKAAF-G-QIPG---S--KFLLPSSL--
--PG--------DHYLHSRVQVCSGVPVLKELDW---LNW-V-----P-NAAHLFFSPIS
PTRGKDAALLHRTITALH-AR-WGFDVFP-T--MCVAG----REMHYIANIVYDRADRDA
KTRATALMRDMIRAA-AREGYGEYRTHLLFADQVAETYSWGRGALRRFNETIKDALDPNS
VLAPGRNGIWGKRFRGKGWE-
>a|UniRef90_A0A0D1Z4T7_50_589/1-540 | Uncharacterized protein n=1 Tax=Exophiala sideris TaxID=1016849 RepID=A0A0D1Z4T7_9EURO
-------RRTALPPGISRGAFDRAVTELRQSL-GHENVDL--------NDK-P-L--V-D
GWYMEH-PNTH---DAYHI-----A-DQ-----EELIASAIVYPSSTAEVQVVVKWANAH
K----------IPVYPISMGRNIGYGGAGPRIPGSVVIDLGKRMNKILDIDGDNASCIVE
-PGVSYFALYEEIQR-------RKL--PLWIDCPDLGG-GSVLGNAIDRGV---------
-GYT--P--YG---DHFANHCGMELVLPT-GE-----LLRTGMGAM--P--GKDGAD---
----------NPTWQSFQAAYGPYVDGIFSQSNY-GIITKMGFWLMPAT---GHQSYMIT
FPREEDFPQI---V-------EIIRPLAQRRV-LGNIPQLRHVIQELA-V---------T
GK-----------P-RSFW-Y----DG---P-------GQ---MPR-DVIRDRA--SKLP
CG----DVSWIFYGTQYGDSQ-VAINAQL-DMIRQAF-G-KIKG---S--KFLLPQDV--
--PD--------DHYLHSRVQVCSGVPVLRELDW---LNW-T-----P-NAAHLFFSPIS
PTKGKDASLIHSTITKLH-AK-YGFDVFP-T--MCVAG----REMHYIANIVYDRSDPDQ
KQRATGLMREMIREA-AKEGYGEYRTHLLFADQVAETYSWNDGALRKFNETVKDALDPNS
ILAPGRNGIWGKKFRGKGWE-
>a|UniRef90_A0A0D1ZQ98_51_588/1-538 | Uncharacterized protein n=1 Tax=Exophiala spinifera TaxID=91928 RepID=A0A0D1ZQ98_9EURO
--------RSALPPGVSKETFQKAVAELQSTI-GKENVEL--------NDK-P-L--V-D
GWYMEH-PNTH---DAYHI-----V-EQ-----EELIASAIVYPCGTEEVQKVVRWANQY
K----------IPVYPISMGRNIGYGGAGPRIPGAVVIDLGRRMNKILNIDADNASCIVE
-PGVSYFALYEEIQR-------RKL--PLWIDCPDLGG-GSVLGNAIDRGV---------
-GYT--P--YG---DHFANHCGMELVLPT-GE-----VLRTGMGAM--P--GKDGAD---
----------NPTWQSFQAAYGPYIDGIFSQSNY-GIITKMGFWLMPET---GHQSYMIT
FPREEDFEQI---V-------EIIRPLAQKRI-LGNIPQLRHVIQELA-V---------T
GK-----------P-RSHW-Y----TG---P-------GQ---MPR-EVIREKA--SKLP
CG----DVSWVFYGTQYGD-E-ASIASQL-KLIKSEF-G-RIKG---S--KFLLPSDV--
--PS--------DHYLHSRVAVCSGVPVLKELDW---LNW-Q-----P-NAAHLFFSPIS
PTKGRDASIIHKSICRLH-TK-YGFDVFP-T--MCVAG----REMHYISNIVYDRADPDA
KQRATSLMREMIREA-AREGYGEYRTHLLFADQVAETYSWGGGALRKFNEKVKDALDPNS
ILAPGRNGIWGKRFRGKGWE-
>a|UniRef90_A0A072PT41_50_588/1-539 | Uncharacterized protein n=1 Tax=Exophiala aquamarina CBS 119918 TaxID=1182545 RepID=A0A072PT41_9
-------KTISLPPGMDKEQFENAIKELKASL-GSDNVEV--------NEK-P-L--V-D
GWYMQH-PNTH---DAFHI-----A-DQ-----DDLTSSAAVYPSGTAEVQVIVRWANKH
K----------IPIYPISMGRNLGYGGAACRVKGSVVVDLGRRMNKILNIDADNASCLVE
-PGVSYFALYEEIQK-------RKL--PLWIDCPDLGG-GSVLGNAIDRGV---------
-GYT--P--YG---DHFANHCGMELVLPT-GE-----LLRTGMGAM--P--GKDGTD---
----------NPTWQSFQAAYGPYVDGIFSQSNY-GIVTQMGFWLMPET---GHQSYMVT
FKHEEDFEHI---V-------EAIRPLAQKRI-LGNVPQLRHVIQELA-V---------T
GK-----------P-RSFW-Y----NG---K-------GK---MPR-EVIREAA--SKLP
CG----DISWVFYGTQYGD-Q-ASIDSQL-RIIKSAF-G-KIEG---S--KFLLPSDL--
--PP--------EHYLHSRVQVCSGVPVLRELDW---LNW-R-----P-NAAHLFFSPIT
PTKGKDAKEIHSVISELH-EK-WGFDVLP-T--ICIAA----REGHYISNIVYDRSDADE
KRRATGLMREMINEA-RKLGFGEYRTHLLFADQVAESYSWNNGALRKFNETIKDALDPNS
ILAPGRNGIWGQKFRCKGWE-
>a|UniRef90_G2QZK4_1_447/1-447 | Uncharacterized protein n=1 Tax=Thielavia terrestris (strain ATCC 38088 / NRRL 8126) TaxID=578455 Re
------------------------------------------------------------
------------------------------------------------------------
------------------MGRNIGYGGTAPRVPGSVVIDLGRRMNRILNIDAENASCLVE
-PGVSYFALYEEIQR-------RKL--PLWIDTPDVGG-GSVLGNAIDRGV---------
-GYT--P--YG---DHFANHCGMEIVLPN-GE-----LLRTGMGAL--P--GKDGAD---
----------NPTWQSFQPAYGPYVDGIFSQSNF-GIVVRMGIWLMPEI---GHQSYVIT
FPREEDFPEI---V-------EIIRPLAQQRI-LGNIPQLRHVIQELA-T---------T
AR-----------P-KSDF-Y----SG---P-------GP---IPR-EAIREHA--AKLP
LG----DVSWVFYGTQYGD-A-ASIAKQL-DVIRTAF-S-KIPG---A--KMLLPEDL--
--PA--------DHYLHSRVSVCSGVPVLRELDW---LNW-V-----P-NAAHLFFSPIV
PTRGRDAKIVHDIVVRLH-AK-HGLDLIP-T--LCVAG----REMHYIVNIVYDRSSLDE
KRRAAACMREMIAEA-AAEGYGEYRTHILFADMVAGTYNWGQNALMRFNETIKDALDPNG
ILAPGRNGIWPKRFRGKGWE-
>a|UniRef90_A0A177CPD6_48_585/1-538 | Glycolate oxidase n=1 Tax=Paraphaeosphaeria sporulosa TaxID=1460663 RepID=A0A177CPD6_9PLEO
---------VRLPPDTTGEAFDEAIKALRKAL-GEDNVVL--------NDK-P-L--V-D
GWYLEH-PNTH---DAFHL-----V-DQ-----EDLVSSATAYPASTADVQAVVKWANEH
G----------IPIYPISMGRNVGYGGTAPRVPGSVVVDLGKRMNKIINIDAENASCVVE
-PGVSYFALYDEIQR-------RNL--PFWIDCPDLGG-GSVLGNAIDRGV---------
-GYT--P--MG---DHFGAHCGMEVVLPT-GE-----LLRTGMGAL--P--GKDGAD---
----------NPTWQSFPAAYGPYSDGIFSQSNF-GIVCQMGFHLMHET---GHQSYMLT
FPRDEDFPDI---V-------EIIRPLAQKGI-LGNIPQLRHVVQELN-V---------T
GH-----------P-KSHW-Y----SG---P-------GP---VPR-DVIRKHA--SQMP
CG----DCAWVFYGTQYGD-E-TAIKTQL-DVIKSAF-S-AING---F--KFFLPLDV--
--PP--------DHYLNDRALVCSGVPVLRELEW---LNW-K-----P-NSAHLFFSPIT
PTRGRDAQIVHDINVRLH-AK-YGIDLFP-T--LCIAG----REMHYITNIIYDRSSDEE
KRRVNALMTELIAET-AREGYGEYRTHLLYADQVARTYNWNDNALMRFNETIKDALDPNG
ILAPGRNGIWPKKYRGKGWEL
>a|UniRef90_S8C7C5_51_582/1-532 | Uncharacterized protein n=1 Tax=Dactylellina haptotyla (strain CBS 200.50) TaxID=1284197 RepID=S8C7C
----------VLPPDVDRATFNKAWSDLKRLL-GDENVDL--------NDK-P-L--I-D
GWYMEH-PNTH---DAFHI-----L-DQ-----EDLVSCGTAYPGSTEDVQKIVKWANRY
L----------IPVYPISMGRNLGYGGAAPRLRGSLLVDLGKRMNKVLNIDGHNASCLIE
-PGVSYFGLYEAVQK-------SGH--PLWIDTPDLGG-GSVMGNALDRGV---------
-GYT--P--YG---DHFANHCGMEIVLPN-GE-----VLRTGMGSL--P--GPNGTD---
----------NPCWQAFQHNYGPSMDGMFTQSNF-GIVTKMGMWLMPAT---GHQSFMVT
FQRDDDFEQI---I-------EVIRPLALNRV-IGNVPQIRNVIQELA-V---------T
GK-----------P-RSAF-Y----DK---K-------SP---MPR-EVIRQHA--KKMP
FG----DVSWFFYGTVYGD-D-ETIAKSL-KTIKDAF-A-KVPG---M--QFKLPQEL--
--PA--------DHYIQDRVDVCSGKPVLRELDW---LNW-V-----P-NAAHLFFSPIV
PTKGRDARLVHELVTSLH-KK-WGFDSFP-T--WCVLG----RELHYIANIVYDRADADA
KRRAMGLMREMIAKA-AAEGYGEYRTHLIFQDQVASTYGWNNQALNKFNECIKDAVDPNS
IMAPGRNGIWGQRYKN-----
>a|UniRef90_U4L383_53_591/1-539 | Similar to Vanillyl-alcohol oxidase acc. no. P56216 n=1 Tax=Pyronema omphalodes (strain CBS 100304)
----------ILPPDVTRETFTTAISELQNLL-GNGNVEV--------NDK-P-L--V-D
GWYMEH-PNTH---DAFHL-----V-DQ-----EDLVSSAIVYPGSTEEVSIILKWANQH
L----------IPIYPISMGRNLGYGGAAPRLRGSVVVDLGRRMNKVLNIDGDAATCLVE
-PGVSYFKLYEEVQK-------TGL--PLWIDTPDLSG-GSVLGNCIDRGVIMGADCGWG
KGYT--P--YG---DHWANHCGMEVVLPN-GE-----VLRTGMGAL--P--GRDDAD---
----------NPTWQAFQHAYGPSVDGIFSQSNF-GIVTKMGMWLMPAT---EHQSYCIS
FPKDDDFEQI---V-------EIIRPLALQRI-LGNIPQLRNVIQEIA-T---------T
AK-----------P-RSHW-F----KE---K-------GV---MPR-ELIREIA--KTLP
CG----DCAWVFYGTVYGP-E-ETRNRQL-EIIKKEF-A-KIPG---S--VFKLPQDL--
--PD--------DHYIHSRVKINSGTPELKELDW---LNW-L-----P-NAGHTFFAPIT
PTKGKDANIVYDIVTRLH-HK-WGFDCFP-T--WCVAG----REMHFIANVIYDRGDPDA
KRRVNGMMHEMIQTC-AKEGYGEYRTHLLYQDVVAKTYGYGNQVLMRFNEMLKDTIDPNG
ILAPGRNGIWPKR--------
>a|UniRef90_M5GGI2_57_587/1-531 | Vanillyl-alcohol oxidase n=1 Tax=Dacryopinax primogenitus (strain DJM 731) TaxID=1858805 RepID=M5GGI
----------VLPPDITRERFNEAVAELRKEI-GEANVEL--------NDK-P-L--V-D
GWYMEH-PNTH---DAFHI-----L-EQ-----DDTVSSATIYPGSTEEVQTTVRWANKY
L----------IPIYPISMGRNLGYGGAAPRIRGAMVLDLGKRMNKVLKIDPDNCSCLVE
-PGVSYFALYEAVQA-------TGY--PLWIDTPDLGG-GSVLGNAVDRGV---------
-GYT--P--YG---DHFGCHCGMEVVLPT-GE-----VVRTGMGAL--P--GKDGED---
----------NPCWQSFQYGYGPYNDGIFTQSNF-GIVTKMGFWLMPAT---EHTSYLIT
FRDEDQYPQI---M-------QTIRPLAINKV-LGNVPQLRHVIQELA-V---------T
GK-----------P-KSHF-Y----DG---E-------GP---IPR-EVIRKWA--KDMP
CG----DCSWVFYGTVYGP-D-DFRKGQL-DIIRREF-G-KIEG---S--RLMLPEKL--
--PQ--------DHYLHSRVSVCSGVPVLRELDW---LNW-L-----P-NGAHLFFAPIA
PTSGEDVKKLFELCRKRH-EE-YGIDLFP-T--LCVAS----RESHVIVNLVYDRSSPAS
KKAAYDCLRAMISDA-AAGGYGEYRTHILFADQVANTYNWGGGALMKLNETLKDALDPNG
ILAPGRNGIWPERYR------
>a|UniRef90_V5G5D7_58_594/1-537 | Uncharacterized protein n=1 Tax=Byssochlamys spectabilis (strain No. 5 / NBRC 109023) TaxID=1356009
----------VLPPDTTREKFNAAIDELQKIL-GSQHVVL--------NDK-P-L--E-D
GWYIEH-PNTH---DAFHI-----L-DP-----NDTVSSAIVYPGSTEEVSAVVKWANKH
E----------IPLWPISMGRNLGYGGAAPRVRGSIVLDLGKRMNKVLKIDPDQCSCMVE
-PGVSYYKLYEEVKK-------SGY--PLWIDPPDLGG-GSVLGNAVDRGV---------
-GYT--P--YG---DHFGNHCGMEVVLPN-GE-----VIRTGMGAL--P--GPNGTD---
----------NPTWQAFQYGYGPYADGIFTQSNF-GIVTKMGFWLMPET---EHLTFMVT
FPKDDDFEEI---I-------ETIRPLMIKRI-LGNVPQLRHVIQELA-V---------T
GK-----------N-REAF-Y----QG---Q-------GQ---MPR-EVIRQHA--SKMP
CG----DCSWVFYGSLYGT-Q-KQIQDTL-EIVKKEF-Y-KIQG---A--RFLFPNDV--
--PE--------DHYLHSRVRVCSGVAEIRELDW---LNW-K-----K-NAGHLFFAPIC
PTRREDSRKILDIVSRIH-KE-YGFDLFP-T--YCIAN----REMHLIVNIVYDRGSEEN
KRKAVAAIRKMIDEC-AKAGYGEYRTHILLADQVAHTYGWNNQAMLRFHETIKDSLDPNG
ILAPGRNGIWPKKYRGKGWEL
>a|UniRef90_A0A0F4YSZ5_59_595/1-537 | Glycolate oxidase n=1 Tax=Rasamsonia emersonii CBS 393.64 TaxID=1408163 RepID=A0A0F4YSZ5_TALEM
----------VLPPGIQRQTFNTAIEELKRTL-GSEHVVI--------NDK-P-L--D-D
GWYLEH-PNTH---DAFHL-----L-DP-----NETVSSAVAYPGSTEEVSAVVKWANKY
E----------IPLWPISMGRNLGYGGAAPRVRGSVVVDLGKRMNRVLNIDPEQCSCLVE
-PGVSYYKLYEEVQK-------TGY--PLWIDPPDLGG-GSVLGNAVDRGV---------
-GYT--P--MG---DHFANHCGFEVVLPT-GD-----VIRTGMGAL--P--GPGGED---
----------NPTWQSFQYGYGPYVDGIFTQSNF-GIVTKMGLWLMPAT---EHLTFMVT
FPNDDDFEDI---I-------DVIRLLMVRRI-LGNVPQLRHVIQELA-V---------T
GK-----------N-REEF-Y----RG---E-------GQ---IPR-EVIRQHA--SKMP
CG----DCSWIFYGTVYGS-Q-KQIQDTL-AVVKREF-S-RIHG---A--RFIFPDDV--
--PP--------DHYLHSRVRVCSGVPEIRELEW---LNW-K-----K-NGAHLFFSPIC
PTKRQDARKIIDIAARIH-KE-YEFDLFP-T--FCIAT----REMHLIVNIVYDRANQDE
KRRAVAAIRKMIDEC-AEAGYGEYRTHILLADQVAHTYSWNNQALLRFHETLKDSLDPKG
ILAPGRNGIWPKKYRGQGWEL
>a|UniRef90_A0A0U1LTR8_54_533/1-480 | 40S ribosomal protein S13-1 n=1 Tax=Talaromyces islandicus TaxID=28573 RepID=A0A0U1LTR8_TALIS
----------VLPPGIGRTKFSTAIDELRRIL-GPQHVTI--------NDK-P-L--D-D
GWYLEH-PNTH---DAFHL-----L-DP-----NDTVSSAAVYPGSTEEVSSVVKWANKY
E----------IPLWPISMGRNLGYGGAAPRVRGSIVLDLGKRMNQVLNIDGEQCSCLVE
-PGVSYYKLYEEVQK-------TGY--PLWIDPPDLGG-GSVLGNAVDRGV---------
-GYT--P--MG---DHFANHCGFEVVLPT-GE-----VIRTGMGAL--P--GPNGSD---
----------NPTWQSFQYGYGPYIDGIFTQSNF-GIVTKMGLWLMRKT---EHLTYMVT
FPKDDDFEEI---I-------EIIRSLMVNKV-LGNVPQLRHVIQELA-V---------S
GK-----------N-REEF-Y----KG---E-------GQ---IPR-DVIREHA--KKLA
CG----DCSWVFYSTIYGSTQ-KQIQETL-EIVKKAF-G-AIEG---T--MFLFPEDV--
--PA--------DHYLHSRVNVCSGVPEIRELEW---LNW-K-----K-NGAHLFFSPIC
PTKKRDARKITDIAIRVH-EE-FGLDLFP-T--FCIAP----REMHLIVNIVYDKSDADE
KRRSVAAIRKMIDEC-AEAG---------------------------------------T
VL-------------------
>a|UniRef90_A0A0C9U3K6_53_588/1-536 | Unplaced genomic scaffold SPHSTscaffold_530, whole genome shotgun sequence n=2 Tax=Sphaerobolus
----------VLPPDITRNAFNNAIAELTKSL-GEPNVVL--------TDK-P-L--V-D
GWYLEH-PNTH---DAFHV-----H-SR-----EDTISSATVYPGSTEEVQTIVKWANKH
L----------IPIYPISMGRNLGYGGAAPRVRGSIVMDLGKRMNKILKIDGDNCSCLLE
-PGVTYFALYEAVQK-------SGY--PLWIDTTDVGG-GSVLGNALDRGV---------
-GYT--P--YG---DHFGNHCGMEVVLPT-GD-----IVRLGMGAL--P--GKDNTD---
----------NPTWQSFQYGYGPYSDGIFTQSNY-GIVTKMGFWLMPAT---EHLTFAIT
FAREDDFERI---I-------DIIRPLSAQRV-LGNVPQIRHVTQELA-V---------T
GI-----------R-KKDI-Y----AG---D-------GP---VPE-QVIREHM--KATI
YG----DVTWIFYATVYGP-K-DSRNTSI-DVVRKAF-S-VIPD---A--KFIFPDDV--
--PP--------DHYLHARVAIASGVPMLTDLDW---LHW-K-----S-NGSHLAFSPIS
PVDGKDARKLYEMVQKRH-GE-FGFDMMP-A--FCIAP----REMHFIDIICYDRGDEDE
KRRAIKCIRAMIADA-AKEGYGEYRTHILLSDQVAATYNWNNAALMRLNETLKDALDPNG
ILAPGKAGIWPKRFREKGWE-
>a|UniRef90_M5FTW7_50_588/1-539 | Vanillyl-alcohol oxidase n=1 Tax=Dacryopinax primogenitus (strain DJM 731) TaxID=1858805 RepID=M5FTW
-------PLPVLPPDVDRPTFNAAIQELREGL-GEEWVVL--------NTE-E-L--D-D
GWYMEH-PNTH---DAHHV-----F-PP-----WDLVSSGVCYPSSTADVQLIVRWANKY
L----------IPIHPISLGRNFGYGGAAPRVRGSLIIDLGKRMNRVLKLDGENCSALLE
-PGVTYFSLWETIRA-------SGL--DLWVDVPDLGG-GSVLGNACDRGV---------
-GYT--P--YG---DHWANHCGLEVVLPT-GE-----IVRTGMGAL--P--GKEGED---
----------NPTWQSFQYGYGPFLDGIFSQSNY-GIVTTMGVWLMPAT---QHTSYMLT
FAEEESYPEI---M-------SLIRPLAINKV-LGNVPQLRHAIQELT-I---------T
GL-----------S-RASI-W----DQ---P-------GS---VPP-EVVRKEV--AKLP
CG----ECSWVFYGTVYGP-A-AFRAQQL-KTIKRQF-F-QLPG---T--RLFLPSDV--
--PS--------THYLHSRALVCSGQPVLRELNW---LAW-V-----P-NGAHVAFSPIC
PTGGEHVKKLYEMCKRRC-KE-FGLDFFP-T--LCVAS----REAHVIVELVYDKSSPSS
KHAAYTCIRTLIADA-ARAGYGEYRTHLVFSDQVAGTYNWNGGALMKLNERLKDALDPRG
VLSPGRNGIWPRRFRDKGWE-
>a|UniRef90_H6C099_43_573/1-531 | Glycolate oxidase n=1 Tax=Exophiala dermatitidis (strain ATCC 34100 / CBS 525.76 / NIH/UT8656) TaxID
----------VLPPGVTREKFNAAIAELRNIV--DDDVTL--------VDG-D-L--D-D
GWYLHR-PLSH---DAFAL-----D-QD-----DYFVNSAICAPGNVQQVQAIMRWANKW
L----------IPIYAISMGRNFGYGGASGRVKGSVLVDMGRRMNSVIELNENSAFCLLE
-PGVTYYKLYDEIQK-------SGK--KLWVDVPDLGG-GSVIGNALDRGV---------
-GYT--P--YG---DHFGMHCGMEVVLPN-GD-----VVRTGMGAL--P--DPNNSHGS-
----------ANTWQLFPYGFGPYSDGVFTQSNY-GIVTKMGFWLMPDPG--GHQTFQIT
FPREEDLYDI---V-------EIMRPLKIKNI-IPNVPHLRHIVQEAS-I---------Y
G------------D-RKTY-W----QG---Q-------GP---IPH-DKIEELIVPKFSW
VG----SFRWILYICVYGP-E-PIRKANI-EVISQEF-S-KIPG---A--RVMFPEET--
--PE--------YSYLRSRVKIYSGTPDLRELDW---VLW-L-----P-NGSHTAFSPIS
PLTGEDAMKQYEFTKRLH-QK-WGFDYFP-T--FCPGP----REMHHIVMIIYDRGDPDS
KRRARLMMEELVVEG-AKIGMGEYRTHLALQNQVMATYNWNNGALLKFNNLLKDALDPNG
VVAPGKSGIWGQ---------
>a|UniRef90_S7Q4Y0_44_578/1-535 | Vanillyl-alcohol oxidase n=1 Tax=Gloeophyllum trabeum (strain ATCC 11539 / FP-39264 / Madison 617) T
---TENRRKVAVPPGHTAKSLEEALLDLANIL-GQEWVKL--------NDV-P-L--I-D
GDYHAV-PLSH---DSYHI-----L-DP-----GDFVASAVCWPANTEEVSKTVVWANKW
K----------VPIWPLSIGRNLGYGGSAPRVRGSVVLDLGRRMNKVLNVDVENAVCLIE
-PGVQYVTLYEYLQS-------IGVGNDLWIDVPDLPG-GSVMGNALDRGV---------
-GYT--P--YG---DHWAHHIGMEVVTPT-GE-----IIRTGMGSM--E--G--------
----------SECWQLFRYGFGPHQDGIFTQSNF-GIVTKMGMELLPNPG--GVRVFMAA
FPKYADLHEA---I-------EVIRPLMIRKV-IGNVPMVRLGLQDAS-L---------Y
K------------T-RDDFEL----DE---R-------GV---VKP-ESAQKVI--EELN
TG----A--WVFYAALYGP-D-EVTLAKY-QYIQEQFHR-RIPN---T--KFYQREDV--
--PE--------NHYLHNYARFTTGIPTWRELDR---MKW-I-----P-NAAHLFFAPLS
ANNGKDAGRQANMFRARM-EE-YGFNYLG-T--FFIGT----RAMHHVISFMYNRKDVAE
KKKALACIRALIADA-ASIGVGEYRTHLALQDQVAKTYNWNNGAIMKFNEQLKDALDPNG
ILQPGRSGIWPKDYR------
>a|UniRef90_A0A067Q6E8_48_577/1-530 | Vanillyl-alcohol oxidase n=1 Tax=Jaapia argillacea MUCL 33604 TaxID=933084 RepID=A0A067Q6E8_9HOM
-------RKIPIPPGHTAQSLEVALRDLAEIL-GQQWVKF--------NDV-P-L--I-D
GDYHAV-PLSH---DSYHI-----L-DP-----DDLVPSAVCWPADTEDVVKTVKWANKW
K----------VPIWPISVGRNLGYGGSAPRVRGSLVLDLGRRMDRILSVDTENAVCLIE
-PGVQYVTLYEHLQE-------IGVGNDLWVDVPDLPG-GSVMGNALERGV---------
-GYT--P--YG---DHWAHHIGLEVVTPT-GE-----VIRTGMGSM--E--G--------
----------SECWQLFPYGYGPHQDGIFSQSNY-GIVTKMGMELLPNPG--GVRVFMAA
FPRREDLYQA---I-------EIIRPLMIKKI-IGNVPMFRLGLQDAS-L---------Y
K------------T-RDDFEL----DE---R-------GI---VKP-DSLKKVI--EELK
TG----E--WVFYAVVYGP-D-EITQAKY-EYVKKQL-G-QING---T--KFYQREDV--
--PP--------EHYLHNYAHYTTGIPTWRELDR---MKW-V-----P-NASHMFFAPVS
ANSGQDAERQSNMCKKRM-EE-YGFNCLD-T--FFIGT----RAMHHVISFMYNRKDAEE
RTRALACIRALIDDC-AKLGIGEYRTHLALQDQVAKTYNWNDGAIMKFNEKIKDALDPNG
ILQPGRSGIWPKEYR------
>a|UniRef90_A0A1H4NC20_4_521/1-518 | 4-cresol dehydrogenase (Hydroxylating) n=1 Tax=Rhodococcus pyridinivorans TaxID=103816 RepID=A0A
----------TLPPGLSEEQFDTALARFREVV-GDKWVLS--------STE-E-------
-----L-ENFK---DPYPV-----G-AS-----EAYVPSAVVSPESTEQVQAVVRIANEY
G----------IPLSPVSTGKNNGYGGASPRLSGSVIIKTGERMNRILEVNEKYAYALLE
-PGVTYFDLYEYIQN-------NNL--NLMIDCPDLGW-GSVVGNALDRGV---------
-GYT--P--YG---DHFMWQTGMEVVLPQ-GE-----VMRTGMGAL--P--G--------
----------SDTWQLFPYGFGPSPDGMFTQSNL-GIVTKMGIALMPKPP--ASQTFLIT
FDREEDLEQI---V-------DIMLPLRINMAPLQNVPVLRNIFMDAA-A---------V
S------------R-RSEW-F----DG---D-------GP---MPA-EAIEKMK--KDLN
LG----Y--WNFYATLYGP-P-PMIEMYY-GIIKDAF-S-QIPG---A--RFFTHEER--
---ND-----RGGHVLQDRHKINNGIPSLDELQL---LDW-V-----P-NGGHICFSPVS
APDGREAMKQFEMVRDRA-NE-YNKDYAA-Q--FIVGL----REMHHVCLFVYDTSIPEV
REEALRMTRILVREA-AEEGYGEYRTHNALMDDVMGTFNWGDGALLKFHEKVKDALDPNG
IIAPGKSGVWPQRF-------
>a|UniRef90_Q0SBK1_4_521/1-518 | Probable vanillyl-alcohol oxidase n=7 Tax=Rhodococcus TaxID=1661425 RepID=Q0SBK1_RHOJR
----------TLPPGVSDERFDAALQRFRDVV-GDKWVLS--------TAD-E-------
-----L-EAFR---DPYPV-----G-AA-----EANLPSAVVSPESTEQVQDIVRIANEY
G----------IPLSPVSTGKNNGYGGAAPRLSGSVIVKTGERMNRILEVNEKYGYALLE
-PGVTYFDLYEYLQS-------HDS--GLMLDCPDLGW-GSVVGNTLDRGV---------
-GYT--P--YG---DHFMWQTGLEVVLPQ-GE-----VMRTGMGAL--P--G--------
----------SDAWQLFPYGFGPFPDGMFTQSNL-GIVTKMGIALMQRPP--ASQSFLIT
FDKEEDLEQI---V-------DIMLPLRINMAPLQNVPVLRNIFMDAA-A---------V
S------------K-RTEW-F----DG---D-------GP---MPA-EAIERMK--KDLD
LG----F--WNFYGTLYGP-P-PLIEMYY-GMIKEAF-G-KIPG---A--RFFTHEER--
---DD-----RGGHVLQDRHKINNGIPSLDELQL---LDW-V-----P-NGGHIGFSPVS
APDGREAMKQFEMVRNRA-NE-YNKDYAA-Q--FIIGL----REMHHVCLFIYDTAIPEA
REEILQMTKVLVREA-AEAGYGEYRTHNALMDDVMATFNWGDGALLKFHEKIKDALDPNG
IIAPGKSGIWSQRF-------
>a|UniRef90_A0A1L8QF11_5_529/1-525 | 4-cresol dehydrogenase [hydroxylating] flavoprotein subunit n=1 Tax=Pseudonocardia autotrophica
--------PRVLPPGLDPAKFDEAIARFRAVV-GDKYVLT--------EDG-D-------
-----L-ARFR---DPYPV-----G-SE-----LAAGASAVVSPESAEQVQEIVRIANEY
G----------VPLSPVSTGKNNGYGGAQPRLSGAVVVNTGERMNKIIEVNERFGYALLE
-PGVSYFDLYEYLKE-------NAP--SLMLDCPDLGW-GSVVGNALDRGV---------
-GYT--P--YG---DHFMWQTGMEVVLPT-GD-----IMRTGMGAV--P--G--------
----------ANSWQLFPYGFGPFPDGMFTQSNL-GIVTKMGIALMQKPP--ASTSFLIA
FENEDDLEQV---V-------DIMLPLRINMAPLQNVPVLRNIVLDAG-V---------V
S------------Q-RTEW-Y----DG---D-------GP---LPD-EAIDKMK--KALD
LG----Y--WNLYGTVYGP-P-PIMEMYL-GIIKEAF-L-QVPG---A--RFWTNHDRPD
DMSVD-----RGAHVLHDRHKINNGIPSLDEMKL---MEY-L-----P-NGGHICFSPVS
APDGKDALRQAKMVKARS-DE-YAKDYAA-Q--FIVGL----REMHHIGLFLYDTSKPEE
RQGALDMARVLIDEA-AAEGYGEYRTHNALMDQVMGTYNWGDGALLKFHEKVKDALDPNG
IIAPGKSGIWPEKY-------
>a|UniRef90_I4EYC0_5_525/1-521 | Vanillyl-alcohol oxidase n=2 Tax=Modestobacter marinus TaxID=477641 RepID=I4EYC0_9ACTN
-----------LPPGLAEPDFDTAIARFREVV-GDKYVVT--------EDG-D-------
-----L-ARYR---DPYPV-----G-SE-----PATGASAAISPETTEQVQEIVRIANEV
G----------IPLSPISTGKNNGYGGGQPRLSGAVVVNTGERMNRILEVNEKYGYALLE
-PGVSYFDLYEYLQA-------NAP--SLMLDCPDLGW-GSVVGNTLDRGV---------
-GYT--P--YG---DHLMWQTGLEVVLPT-GA-----VMRTGMGAV--P--G--------
----------SNTWQLFQYGFGPFPDGLFTQSNL-GIVTKMGIQLMQRPP--ASTTFVIT
FDAEEDLAQV---V-------DIMFPLRVNMAPLQNVPVLRNIILDAG-V---------V
S------------K-RTEW-Y----DG---D-------GP---LPA-EAIERMK--SELG
LG----Y--WNLYGTVYGP-P-PVVEQYL-GMIRDAF-L-QVPG---S--QFSTHHDR--
DEATD-----RGAHVLHDRHRINNGIPSLDEMKL---LEF-V-----P-NGGHLGFSPVS
APDGADALRQAQMVRQRA-DE-YGQDYAA-Q--FIVGL----REMHHIALLLFDTSKAEQ
RQRALDLARVLIDEA-AAEGYGEYRTHNALMDQVMATYNWGDGALREFHEAIKDALDPNS
IMAPGKSGIWGRKYR------
>a|UniRef90_A0A1B7M2H0_5_525/1-521 | FAD-binding protein n=1 Tax=Enteractinococcus helveticum TaxID=1837282 RepID=A0A1B7M2H0_9MICC
-----------LPPDVSEAHFDAALEKFRSVL-GAEHVIS--------TPE-E-------
-----L-EAFH---DPYPT-----T-SE-----PEFLPGAVVFPSTAEEVQKLVEIANEY
R----------VPLSPTATGKNLGYGGAAPRLSGAVVVQTARRMNKIIEVNEKYAYALIE
-PGVTYFDLYNHIQE-------KGY--NLWVDVPDLGW-GSVVGNALDRGV---------
-GYT--P--YG---DHWSWQTGLEVVLPD-GD-----LLRTGMGAM--S--N--------
----------AKTWQLFGYGFGPYPDGLFTQSNF-GIVTKMGIALMPAPP--ATETFLIT
FDKEEDLEQI---V-------DIMLPLRIGMAPLQSVPVVRNIILDAA-A---------Q
T------------K-RSRW-L----PD---G-------GP---LTP-EIINQMK--QELN
LG----Y--WNMYGSVYGS-P-PQIELFL-GMIKDAF-T-AIPG---A--RFFTTKDRAE
DTPG--------SHILHDRHKINQGIPSIDEQQI---LEW-V-----P-NGAHIGFSPIS
EPDGAEAMKQFEMVRDRS-YE-YGPDYAA-Q--FAVGL----REMHHICLFLYNSAEAAD
RERTIALGRKLVAEG-AEHGYGEYRTHLQLMDQVMETFDFNDNALLRFHERIKDALDPNS
IMAPGKSGIWGARYRD-----
>a|UniRef90_UPI000A092B09_32_529/1-498 | UPI000A092B09 related cluster n=1 Tax=unknown TaxID= RepID=UPI000A092B09
-------------------------------I-GDENVHV--------DDE-H-------
-----V-RPYD---DRFPV-----T-DG-----DEFRPSAVLWPGSTEDVQAIVRIANEH
L----------IPLHAFSTGMNLGYGGSAPRVAGSVLLHLGKRMNRVLEIDERLAYAVVE
-PGVDYASLYRAVQD-------SGA--KLMIDPTELDW-GSPLGNTLDHGV---------
-GYT--P--YA---AHAMWRCGMEVVLAD-GS-----VLRTGMGGM--P--N--------
----------SDAWHLYQGGLGPSVEGLFEQSNY-GICTRMGIQLMPAPP--ESLSFVIS
FENEEDLAAI---M-------DTTLPLRIGMAPLQAAPIVRNVTFDAA-C---------V
S------------T-RDHW-Y----DG---E-------GP---LPR-EAYQAMM--TELD
LG----Y--WNVYGTCYGP-R-WLIDRYI-EMIRDAY-L-AIPG---A--RFDTTETVTP
GTPR--------AELLAARDQLNNGIPNRHSSAV---FDW-F-----P-NAGHFFYAPVS
SPSGEDAAAQFADTKRIS-DS-YEIDYLA-Q--FIIGL----REMHHICLPLFDTADPDS
RARTLEMTRELIRAG-AERGYGIYRAHNVLADQVADTYSFGDHAQRRFNERIKDALDPNG
ILNPGKSGIWPAR--------
>a|UniRef90_A0A1B1YV97_8_517/1-510 | Oxidoreductase n=2 Tax=Bacteria TaxID=2 RepID=A0A1B1YV97_9GAMM
---------------LTPQQFFQAVEEMRAVV-GKQWVVS--------EDG-PA------
-----L-RSYR---DAFSP-----E-ED-----DVFLPSAVVAPDGVEQIQKILKIANDY
R----------VPLWTISSGKNFAYGGPAPRKAGHVVLDL-KRMNRILEVNEEFGYALVE
-PGVTYFQLYEYIQK-------KGY--KLWIDPAAPGW-GSVLGNTLEHGV---------
-GYT--P--YG---DHYMMHCGMEVVLAD-GT-----VLRTGQGSL--P--G--------
----------TQCWQLFQYGFGPVLDGIFTQSNF-GIVTKMGMWLMPEPP--GYMPFMIT
YEREEDLHAI---T-------EAVRPLKVNML-IPNGAFTVGLLWEAS-I---------K
T------------T-RAQY-G----DP---K-------KR---LPD-SALKKIM--SDHK
LG----M--WNFYAALYGP-K-PMMDNTF-KVVREAL-G-GIPG---A--KFYFDEDR--
--KG--------DPSWDYRVKLMRGIPNMTEFNM---TNW-V-----GGSGAHVDFSPIS
PTRGDDAVKQYELIKNRA-HE-YDFDYIG-E--FAVGW----RDMHHVFSLTFDRSDADQ
RRRARELFNVLIDDA-AKAGYGEYRTHLAFMDKIAGTYNWNDGALWKLHHKLKDALDPNG
ILAPGKMGIWPKH--------
>a|UniRef90_F6ILX7_9_513/1-505 | FAD linked oxidase domain-containing protein n=3 Tax=Sphingomonadaceae TaxID=41297 RepID=F6ILX7_9SPH
---------------VDASTFNKALDELAAVV-GKEWVFL--------DEL-P-------
-----L-SAYR---DAYSP-----L-AD-----GEMLPSAAVAPDGVEQIQKILAVVNAY
K----------IPVWTIGTGRNFAYGGPAPRKSGYVMLDL-RRMNRVIEVNEKYGYALVE
-PGVSYMQLYRHLRQ-------IGS--KLWIDPAAPAW-GGVMGNALEHGA---------
-GYT--P--YG---DHFVMQCGMEVVLAD-GE-----IVRTGQGAL--A--G--------
----------SKHWQVTKHVAGPHFDGMFTQSNF-GVVTKMGIWLMPEPP--GYKPFMIT
YQKEEDLEAI---F-------EVTRALKVNQI-IPNAAVAVDLLWEAS-A---------K
T------------T-RRHY-Y----DG---K-------GP---LPP-SIRAKIA--SDHD
LG----M--WNYYGALYGP-P-PVIENNW-KVVEDAL-M-SIPG---A--KVHF--DR--
--KN--------DPAWDYRVRLMRGEPNMTEFSI---MNW-I-----G-GGGHINFSPIS
APSGSEALAQYKLIKQRC-ND-HGFDYIG-E--FLVGW----RDMHHILMIMYDRADETM
RKSAYDLFGLLVDEA-AEAGFGEYRTHLAFMDQIARTYKHNDGALWDLHHRLKDVLDPNG
ILSPGKQGIWPK---------
>a|UniRef90_A0A0H4VIY5_42_514/1-473 | Flavoprotein subunit p-cresol methylhydroxylase n=1 Tax=Erythrobacter atlanticus TaxID=1648404 R
------------------------------------------------------------
--------------DAYSP-----L-AD-----GELLPSAAIAPANVDEIQRALRVFNSY
K----------LPIWTFGNGRNFAYGGPAPRQSGYVMFDL-KRMNRILEVNEKYGYALVE
-PGVTYYQLDRYLRQ-------TGS--KLWIDPAAPGW-GGVMGNALEHGA---------
-GYT--P--YG---DHFVMQCGMEVVLAD-GE-----IVRTGQGAI--E--G--------
----------SQHWQATKHAAGPHYDGMFTQSNF-GVVTKMGMWLMPEPP--GYKPFMIT
YQREEDLAAI---F-------DAVRPLKVNQV-IPNAAVAVDLLWEVS-A---------K
T------------T-RRHY-F----DG---K-------GP---LPD-SIRAKIA--ADHD
LG----A--WNFYAAMYGP-P-PIIENNF-KLVQDAL-L-SIPG---A--KLYL--DR--
--QN--------DPAWDYRVRLMRGEPNMTEFSI---MNW-I-----G-GGGHINFSPIS
APDGNEALLQYNMIKERC-HD-FGFDYIG-E--FLVGW----RDMHHILMIMYDRADEKM
RKDAYDLFGRLVDEA-ADAGFGEYRTHLAFMDQIAGTYKYNDGALWDLHHRLKDVLDPNG
ILSPGKQGIWPQS--------
>a|UniRef90_S5TZ11_5_517/1-513 | 4-cresol dehydrogenase (Hydroxylating) n=3 Tax=Cycloclasticus TaxID=34067 RepID=S5TZ11_9GAMM
-----------LPQGITLGQLNAAIAEIEKVV-GKEYVYL--------DDI-KE------
-----L-RSYR---DPYNT-----T-ND-----ADFAPSAAVAPHNVEQIQKILAIVNNY
K----------IPVWTISTGKNFAYGGPAPRKPGYIVLDL-KLMNRILEVNEKHGYAIVE
-PGVSYYDLYNYLQE-------RGS--KLWIDCAAPAW-GGIVGNTSEHGA---------
-GYT--P--YG---DHLLMQCGMQVVLAD-GT-----VVETGMDTT--A--N--------
----------SKTGGLYKYGQGAAIDGLFTQSNF-GVITRMGIWLMPEPP--GYTPFMIT
LENEHDLETV---T-------DLSLPLRVNQV-IHNAPMTVDLLWEAA-M---------S
V------------S-RSQY-Y----TG---K-------GP---MPD-SHRKKMA--KDLD
LG----I--WNYYGAVYGP-G-PMMKNNM-DVIRDTF-G-SIPG---A--KFHYDDTR--
--KG--------DPGWDYRVKLMKGVPNMTEFSL---LNW-V-----G-GGGHINFSPIS
AADGKSSMNQYKMIEKRA-HE-YGFDYIG-E--FLIGW----RDQHHIFMLMFNRMSPEE
KKRAHDLFAILVDEA-AALGYGEYRTHLSFMDQIAGTFSWNDNALWDTHHALKDELDPNG
ILSPGKQGIWPKN--------
>a|UniRef90_A0A1G0K6D4_7_518/1-512 | Oxidoreductase n=1 Tax=Gammaproteobacteria bacterium RIFCSPLOWO2_02_FULL_61_13 TaxID=1798300 Rep
-----------LPPEVSRADFEQALGELRGVV-GPAWVFH--------EET-R-------
-----L-LGYQ---DHFAI-----L-EQ-----SLRAPSAAVAPAGVEEIQRVLAIARNR
R----------IPLWVVSTGRNLAYGAAAPRKSGCIVLDL-KRMNRILEVNEKHAYAVVE
-PGVSYFDLYNHLQK-------IGS--KLWIDCAAPGW-GGVMGNLMDRGV---------
-GYT--P--YG---EHFMWQCGMQVVLAD-GT-----VVETGMGGQ--P--G--------
----------SAAAHTYRYGRGPWVDGMFTQANF-GIATRLGVQLMPEPP--GYRPYLVT
FPEEDDVGQV---T-------DILRPLKLNLL-IPNAAVTVELNLEAS-V---------A
V------------S-RAQY-F----SG---E-------GP---LPD-SVRRKIM--ADLN
VG----M--WNFYGALYGP-E-RVMDNNW-KVIEESF-A-QVKG---A--RFFFEKDR--
--AG--------EPAFGYRAKLMRGIPNMTEFGI---LNW-M-----P-NGAHVGFSPMA
AVDGRTALAQYHLARDLA-HK-YGFDYTG-E--YIVGW----RDMHHVFVIFYSRDNADQ
KKRVYELMNAMIDDA-AARGYGEYRTHLDFMDRIAGTYNWNDGALMRVNQRIKDALDPLG
ILAPGKSGIWPAA--------
>a|UniRef90_Q2G889_48_515/1-468 | Vanillyl-alcohol oxidase n=1 Tax=Novosphingobium aromaticivorans (strain ATCC 700278 / DSM 12444 / C
------------------------------------------------------------
--------------------------DV-----TANMASAIVAPLGLDQITRIIGIARDH
R----------IPVWAISTGRNLAYGGSAPRKHGTLTLDL-KRNNRILEVNEELAYAVVE
-PGVSFFQLYRHLRE-------TGS--KLWIDTPSPGW-GGIMGNMLERGV---------
-GYT--P--YG---DRFMWQCGMQVVLAD-GT-----VVDTGMAAQ--E--G--------
----------APGNHTYRYGGGPWIDGIFTQSNF-GIVTKVGIQLMPEPP--GYRPFLVT
FAEDDDIEPV---S-------DLIRPLKMTHI-IPNAAVTCSLNLEAA-T---------S
L------------D-RTKY-H----SD---S-------GP---VPE-AGRRRMM--EDLG
VG----K--WNFYAALYGP-E-PVMDAHW-EVIRDSF-S-SVKG---A--RFFTEEDR--
--KN--------DVVFGYRTQLMRGEPNMTEFGI---LNW-M-----P-NGAHLGFSPVA
PVDGKTALDQYRLAEAIC-NR-HGFDYTG-M--FIVGF----RAMHHIVEPIFSRSDEDQ
RGRVVSMVTELIDEA-AKRGYGEYRGHLSFMDQIAGTYGWGDDALMKLSQRIKRALDPSG
IMAPGKSGIWSD---------
>a|UniRef90_D5W7A0_2_518/1-517 | FAD linked oxidase domain protein n=6 Tax=Burkholderiaceae TaxID=119060 RepID=D5W7A0_BURSC
--------PQTLPPNLSAAQFDRALAGWRAIV-GDAHVLN--------SDA-G-------
-----L-AVYI---DPFAP-----G-EP-----HAFAASAAVLPASVDEIRAVLRIANQY
R----------IPLWTVSTGRNFAYGGAAPRLTGSVVLDL-QRMNRILEVNETLAYALVE
-PGVSYFDLYAHLRD-------KGY--KLWVDPPAAGW-GSVVGNTLERGF---------
-GYT--D--YG---DHAAAQCGMEVMLAN-GD-----LLRTGMGGV--E--I--------
----------GTAWQLYQPGYGPSFDAMFMQSNY-GIVTKLGVWLMPAPP--AYLLGEIQ
FRREADLEAI---V-------EILRPLRLDAT-IRNHAVIEGGLRRAA-G---------L
S------------P-RRQW-Y----DG---T-------GA---MPE-SAVQAML--DKLG
VG----R--WNLHFALYGT-P-ELIDARY-ALIERAF-A-RVPD---A--RLTGARYA--
--GD--------AQPTGGGDRNMAGIPAMTAFRM---LDW-R-----GGAGAHVDFAPIC
PATGRDAMRQYTMVKARA-AE-YGFDYYG-G--FTAGA----RHLHHIFAAIFDRDDANQ
VEQAGALLRSLMSDA-RAAGYGEYRAHLAYMDFAAAQYSFNDGASLRFAETLKDALDPNG
ILAPGKQGIWPAAW-------
>a|UniRef90_A0A1X7JIB6_2_518/1-517 | 4-cresol dehydrogenase (Hydroxylating) n=4 Tax=Burkholderiaceae TaxID=119060 RepID=A0A1X7JIB6_9B
--------PQTLPPNVSAAQFDRALAGWRAIV-GDAHVVT--------SDA-G-------
-----L-AAYC---DPFAP-----G-ER-----AAFAASAALLPASVDEIRAVLRIANQS
R----------IPLWTVSTGRNFAYGGAAPRLTGSVVLDL-QRMNRILEVNEALAYALVE
-PGVSYFDLYAHLRD-------KGY--RLWIDPPAAGW-GSVVGNTLERGF---------
-GYT--D--YG---DHAAAQCGMEVVLAN-GD-----VLRTGMGGI--E--I--------
----------GTAWQLYQPGYGPSFDAMFMQSNY-GIVTKLGVWLMPAPP--AYLLGEIQ
FRHEADLEAI---V-------DILRPLRLDET-IRNHAVIEGGLRRAA-S---------L
S------------A-RQQW-Y----EG---A-------GA---MPE-SAVAAML--DKLG
VG----R--WNLHFALYGT-P-ELIDARY-ALIERAF-A-RVPQ---A--RLSAARYA--
--GN--------AQPTGGGDRNMAGIPAMTAFRM---LDW-R-----GGAGAHVDFAPLC
PATGRDAMRQYTMVKTRA-AE-YGFDYYG-G--FTAGA----RYLHHIFAAIFDRDDASE
AEQAGALLRSLMSDA-RAAGYGEYRAHLAYMDFAAAQYGFNDGALLRLSETIKDTLDPNG
ILAPGKQGIWPAAW-------
>a|UniRef90_E1TAI0_4_518/1-515 | FAD linked oxidase domain protein n=12 Tax=Burkholderiaceae TaxID=119060 RepID=E1TAI0_BURSG
----------NLPPKLSAAQFDAALAAWRAIV-GEQHVVS--------SAA-A-------
-----L-SAYR---DPFAP-----G-EP-----EAFAASAALLPSSVDEIRAVLRVANQY
R----------IALWTVSTGRNFAYGGAAPRLTGSVVLDL-QRLNRIIEVNETLAYALVE
-PGVSYFDLHAYLRE-------HGY--RLWVDPPAAGW-GSVVGNTLERGF---------
-GYT--A--YG---DHAATQCGMEVVLAN-GD-----VLRTGMGAI--D--T--------
----------STAWQLYQPGYGPSFDAMFMQSNY-GVVTKLGVWLMPAPP--AYLLGEIQ
FRHETDLEAI---V-------DILRPLRLDET-IRNHAVIEGGVRRAA-G---------L
S------------A-RAQW-Y----DG---P-------GA---MPE-SAVSAML--DKLN
VG----R--WNLHFALYGT-P-ELIDARY-AIVQRAF-A-RVRD---A--RLYAKRYS--
--GD--------AEPSGGGDRNLAGIPAMSAFRM---LDW-R-----GGAGAHVDFAPIC
PATGRDALRQYFMVKARA-AE-YGFDYYG-G--FTAGV----RHLHHIFAAIFDRDDAAQ
VEAAGALLRSLMSDA-RAAGYGQYRAHLAYMDFAAAQYSFNDGALLRLSETIKDALDPNG
VLAPGKQGIWPAAW-------
>a|UniRef90_UPI000480DF53_44_520/1-477 | p-cresol methylhydroxylase n=1 Tax=Paraburkholderia bannensis TaxID=765414 RepID=UPI000480DF5
------------------------------------------------------------
--------------DPFAP-V---A-DA-----RAFAPSAALLPADVDEIRAILRIANAA
R----------VPLWTVSTGRNFAYGGAAPRLAGSVVLDL-QRLNRILDVDENLAWALVE
-PGVSYFDLHAHLRE-------RGM--KLWVDPPAAGW-GSVIGNTLERGF---------
-GYT--A--YG---DHAAAQCGMEVVLAN-GD-----VVRTGMGAL--D--A--------
----------GTAWPLYKPGYGPAFDALFMQSNY-GIVTKMGLWLMPAPS--AYTIGEIQ
FEREEDLGVI---V-------DTLRTLQLRGT-IEQHAVIEGAIRRAA-G---------M
G------------P-RARW-Y----SG---N-------GP---MPE-AAIAAMQ--RELA
IG----R--WNLHYALYGE-P-EVIDVQQ-RMVERAF-A-SVTH---A--RVTSKRYT--
--GS--------EEPQGGGDRNMAGIPGMSAFRM---LDW-R-----GGEGAHVDFSPLC
PADGRDALRQYALVKARA-AE-YGFDYYG-G--FTAAG----RHLHHVFAAIFERNDPQQ
ATRAGDLLRALMSDA-RAAGYGVYRSHLLYMDYAAAQYSFNDGALLRLAQTVKDALDPQG
VLAPGKQGIWPAA--------
>a|UniRef90_UPI0004158071_49_526/1-478 | p-cresol methylhydroxylase n=5 Tax=Paraburkholderia TaxID=1822464 RepID=UPI0004158071
------------------------------------------------------------
--------------DPFVP-L---A-DP-----HAFAPSAAILPANVEEIRAILRVANET
R----------VPIWTVSTGRNFAYGGAAPRLAGSIVLDL-QRMNRILEVDERLAWARVE
-PGVSYFDLHAHLRE-------QRL--RLWVDPPAAGW-GSIVGNTLERGF---------
-GTT--A--YG---DHAAAQCGMEVVLAN-GD-----VVRTGMGAI--E--N--------
----------GTAWQLYKPGYGPSFDALFAQSNY-GIVTKMGLWLMPAPQ--AFVIGEIH
FAREDDLAVI---V-------DTLRALQLDGT-IRQHAVIEGAIRRAA-S---------L
A------------P-RSRW-Y----EG---E-------GA---MPE-AAVAAMQ--RDLG
VG----R--WNLHYALYGA-P-EVIDAQR-RIVERAF-A-GVPE---A--RFAARRYA--
--EG--------EEPQGGADRNLAGIPAMTAFRM---LDW-R-----GGNGAHVDFSPLC
PADGRDALRQYALVKARA-AE-YGFDYYG-G--FTAAG----RHLHHVFAAIFARERRAD
AERAGDLLRALMSDA-GAAGYGVYRSHLIYMDYAAAQYGYNDGALLRLAQTVKDALDPQG
VLAPGKQGIWPSAW-------
>a|UniRef90_A0A1A5X5N0_50_521/1-472 | p-cresol methylhydroxylase n=2 Tax=Paraburkholderia tropica TaxID=92647 RepID=A0A1A5X5N0_9BURK
------------------------------------------------------------
------------------------P-GD-----DTFAPSAAVLPANVDEIRALLRVANAA
R----------VPLWTVSTGRNFAYGGAAPRLSGSVVLDL-QRLNRVLDVDERLAWALVE
-PGVSYFDLYAHLRE-------RGL--ALWVDPPASGW-GSVIGNTLERGF---------
-GYT--E--YG---DHAAAQCGMEVVLAN-GD-----VVRTGMGAL--D--I--------
----------GTAWTLYRPGYGPSFDALFTQSNY-GILTKMGLWLMPAPD--AYVIGEIQ
FAHEDDLGVL---V-------DTLRGLQLSGT-IRQHAVIEGAIRRAA-G---------L
A------------P-RARW-Y----DG---E-------GA---MPE-ASVARMQ--RELD
IG----R--WNLHYALYGD-A-EVIELQR-RIVERAF-A-KVPG---V--RFTARRYA--
--GK--------DEPQGGGDRNMAGIPSMSAFRM---LDW-L-----GDDGAHVDFSPLC
PADGRDALRQYALVKARA-AE-YGFDYYG-G--FTAAG----RYLHHVFAAVFPRAPHPQ
AARAGDLLRALMSDA-RAAGYGVYRSHLLHMDYAAAQYSFNDGALLRLAETVKDALDPRG
VLSPGKQGVWPQAW-------
>a|UniRef90_A0A0P0R9A3_5_520/1-516 | 4-cresol dehydrogenase [hydroxylating] flavoprotein subunit n=12 Tax=Burkholderiaceae TaxID=1190
-----------LPPDISAATFDRALAAFEAIV-GATQVAS--------SPA-S-------
-----L-APYA---DPFAP-G---S-LA-----ASFVPSAALLPAGVDEIRAILRVANEY
R----------IPLWTVSTGRNFAYGGAAPRLPGSVVLDL-QRMNRILAVDEPLAYALVE
-PGVSYFDLHHHLRE-------RGY--RLWVDPPAAGW-GSIIGNTLERGF---------
-GTT--N--YG---DHAAAQCGMEVMLAN-GE-----LVRTGMGGI--E--I--------
----------GTSWQAFRHGYGPSFDPMFMQSNY-GIVTKMGVWLMPAPS--AYLLGEIQ
FQRDDDLEAV---V-------ETLRPLRLNGT-IGNQAVIEGALRRAA-G---------I
G------------P-RTQW-Y----QG---K-------GV---MPE-SAIASMT--EALK
IG----R--WNLHYALYGE-R-EVIEVQE-RLVRRAF-G-RIPG---A--RMLSKTYD--
--GS--------AEPEAGGDRNLAGIPGMTAFRM---LDW-R-----GGSGAHVDFSPVC
PATGRDAMRQYSMAKARA-NE-YGFDYYG-G--FTSGE----RHLHHIAAAIFDKSDARQ
SELAADLLRAWMSDA-HGAGYGEYRSHLVYMDFAAARYNFNDGAMLRLSETIKDALDPTG
ILSPGKQGIWPKAFR------
>a|UniRef90_UPI0004D03772_34_510/1-477 | p-cresol methylhydroxylase n=1 Tax=Caballeronia sordidicola TaxID=196367 RepID=UPI0004D03772
------------------------------------------------------------
--------------DPFAP-----G-DA-----HTHEASAIVLVSNVEQLRAVLGVANRY
G----------VPLWSVSTGRNFAYGGAAPRLKGCVVLDL-QHMNRIIEINETLGYALVE
-PGVSYYDLYQALQA-------RGA--GLWLDPPAAGW-GSVLGNTLERGF---------
-GTT--P--YG---DHAAMQCGMEVMLAN-GE-----IVRTGMGAM--N--G--------
----------NHDWQVFKPGFGPSYDAMFMQSNF-GIVTKLGIWLMPKPE--GYMLCTYK
FRHDADLESI---V-------ETLRPLKLDDT-IQSNAVIESAVRWAA-G---------V
S------------T-RKQW-Y----NG---P-------GP---IPD-AAIETMT--RKLG
IG----R--WNLRFCLYGP-E-ALVMARR-DVIHQRF-S-SIAD---S--ELIESPYT--
-LAN--------VEPKGGGDRSQVGIPNLDAFNL---LNW-R-----GGSGAHIDFSPVC
APLGRDAVRQYRMIRDRA-AH-YGFDYYG-G--FTAGP----RSMHHIFAAIFNRDDPAQ
ARDAGELLKTLINDF-GAAGYGQYRTHLAFMDLAASQYDFNNHALMRMSESIKEALDPNG
ILSPGKQGIWPKK--------
>a|UniRef90_A0A158FSC5_6_522/1-517 | Glycolate oxidase subunit GlcD n=1 Tax=Caballeronia sordidicola TaxID=196367 RepID=A0A158FSC5_9B
-----------RPPGMSESDFQRALGEFAAVV-GRAAVLS--------GEG-A-------
-----A-QPYLDPFDPFPP-----G-DT-----RAHEASAVVLVADIEQLRAVLNVANRY
G----------VPLWSVSTGRNFAYGGAAPRLKGCVVLDM-QRMNRVLEINETLGFALVE
-PGVSYYDLYRELKA-------RDS--KLWLDPPAAGW-GSVMGNTLERGF---------
-GTT--P--YG---DHASAQCGMEVMLAN-GD-----LVRTGMGAM--S--G--------
----------SREWQVFKPGFGPSYDAMFMQSNF-GIVTKIGVWLMPRPA--GYLLCRYM
FRHDADLENI---V-------ETLRPLKLDET-IQSNAVIESAVRWAA-G---------V
S------------T-RKQW-Y----DG---P-------GA---MPD-ALIDKMA--RALG
IG----R--WNLRFCLYGP-E-RLVKARR-DVIHERF-S-RIAD---A--QLIELPYI--
-DSS--------VEPKGGGDRSQVGIPNLDAFNL---LNW-R-----GGSGAHIDFSPVC
PPVGHDAVQQVRMVRDRA-AQ-YGFDYYG-G--FTVGA----RSMHHIFAAIFNRDDAGQ
TTGARNLLETLINDF-GAAGYGQYRTHLEYMDLAASQYDFNNHALMRLSETIKHALDPNG
VLSPGKQGIWPGK--------
>a|UniRef90_A0A069PTP2_6_519/1-514 | 4-cresol dehydrogenase [hydroxylating] flavoprotein subunit n=2 Tax=Caballeronia glathei TaxID=6
-----------LPPGVSEGDFRLALAEFTAIV-GREAVLA--------GDV-A-------
-----T-QAYL---DPFAP-----G-DA-----GAYRASAVVMPSGVEQIRAVLGVANRY
R----------VPLWTVSTGRNFAYGGASPRLAGSVVLDL-QRMNRILEIDDTLGFALVE
-PGVSYYDLYRALKA-------RGS--KVWLDPPAAGW-GSVVGNTLERGY---------
-GTT--P--YG---DHASMQCGMEVVLAN-GD-----VVRTGMGAM--S--G--------
----------SREWQVFRPGFGPSYDAMFMQSNF-GVVTKLGIWLMPEPE--GYMVCRYA
FRHDADLERI---V-------ETLRPLKLDDT-IQSNAVIESAVRWAA-G---------V
S------------T-RSQW-Y----DG---A-------GA---MPD-AAIDAMA--RKMG
IG----R--WNLRFCLYGP-Q-ALVTARR-DIIHKRF-A-MIDD---A--QLFDFPYR--
-DAS--------VEPTGGGDRSQVGIPGLDAFNL---LNW-R-----GGSGAHVDFSPVC
PTTGRDAVRQYRMVRERA-AQ-FGFDYYG-G--FTASQ----RYMHHVFAAIFDRDDPAQ
SRGAGDLVKALIEDA-GAAGYGQYRTHLAFMDLAASQYDFNDHALMRLTGAIKQALDPNG
ILSPGKQGIWPQR--------
>a|UniRef90_A0A158AZL4_12_522/1-511 | FAD-binding oxidase n=2 Tax=Burkholderia pedi TaxID=1777141 RepID=A0A158AZL4_9BURK
-----------LPPGLSAAQFRAALADFAAAL-GGDAVLS--------SDV-A-------
--------SYL---DPFAP-----G-DA-----SAHAPSAVVLPNDVKGVRAVLAVANRY
R----------VPLWTVSTGRNFAYGGAAPRMRGCVVLDL-RRMNRIIEIDETLGHALVE
-PGVTYYDLHRAL-G-------TPR--RFWLDPPAAGW-GSVIGNTLERGY---------
-GTT--P--YG---DHAANQCGMEVVLAN-GD-----VMRTGMGAM--S--S--------
----------SRDWQVFKSGFGPSYDGMFMQSNF-GVVTKLGIWLMPAPE--GYMICRYA
FAREDDLEAI---V-------DTLRPLRRDGT-IQSNAVIESAVRWAA-G---------V
S------------T-RKQW-Y----DG---E-------GA---MPD-DAIDAMA--RRIG
IG----R--WNLRFCLYGP-E-SLVKARR-DIVHARF-E-AIAG---A--TLFEMPYR--
-EGV--------VEPEGGGDRAQVGIPGLEAFSL---LNW-R-----GGSGAHIDFSPVC
PPIGRDAVRQVRMVRERA-AQ-SGFDYYG-G--FTVGE----RAMHHIFAAIFDRDDPKQ
SRAAGALIETLIRDA-GAAGYGQYRTHLAYMDLAAAQYDFNDHASMRLSETIKHALDPNG
ILSPGKQGIWPSK--------
>a|UniRef90_A0A158AW66_41_516/1-476 | FAD linked oxidase domain-containing protein n=2 Tax=Burkholderia TaxID=32008 RepID=A0A158AW66_9
------------------------------------------------------------
--------------DPFAP-----G-DA-----STHAPSAVVLPKDVDGVRAALAVANRY
R----------VPLWTVSTGRNFAYGGAAPRMNGCVVLDL-RRMNRIIEIDETLGYALVE
-PGVTYYDLHRAL-G-------TPR--RFWLDPPAAGW-GSVIGNTLERGY---------
-GTT--P--YG---DHAANQCGMEVVLAN-GD-----VVRTGMGAM--S--S--------
----------SRDWQVFKGGFGPSYDGMFMQSNF-GVVTKLGIWLMPAPE--GYMICRYA
FARDDDLERI---V-------DTLRPLRMDGT-IQSNAVIESAVRWAA-G---------V
S------------T-RKQW-F----DG---T-------GA---MPD-EAIDVMA--RKIG
IG----R--WNLRFCLYGP-H-ALVQARR-DIVHARF-A-AIAG---A--TLFEMPYR--
-DAS--------VEPEGGGDRAQVGIPGLEAFSL---LNW-R-----GGSGAHIDFSPVC
PPIGRDAVKQVRMVRERA-AQ-FGFDYYG-G--FTAGE----RAMHHIFAAIFDRDDPKQ
SHDAGALIETLIRDA-GAAGYGQYRAHLSYMDLAAAQYDFNDHASMRLANTIKTALDPNG
ILSPGKQGIWPAD--------
>a|UniRef90_G8MEF5_47_518/1-472 | Putative flavoprotein subunit p-cresol methylhydroxylase, PchF n=4 Tax=Burkholderia TaxID=32008 RepI
------------------------------------------------------------
-----------------AP-----G-DA-----LAHAPSAVVLPRDVEGVRAALDVANRY
G----------VPLWTVSTGRNFAYGGAAPRLRGSVVLDL-RRMNRIIEIDETLGYALVE
-PGVTYYDLHRAL-G-------SPR--RFWLDPPAAGW-GSVVGNTLERGY---------
-GTT--P--YG---DHAANQCGMEVVLAN-GD-----VVRTGMGAM--S--A--------
----------SRAWQVFKSGFGPSYDGMFMQSSF-GVVTKLGIWLMPAPE--GYMICRYA
FAREDDLERV---V-------DTLRPLRMDGT-IQSNAVIESAVRWAA-G---------V
S------------T-RKQW-Y----DG---D-------GA---MPD-NAIDAMA--RKIG
IG----R--WNLRFCLYGP-P-SLVKARR-DIVHARF-A-PIAG---A--TLFEMPYR--
-DAD--------VEPEGGGDRAQVGIPGLEAFRL---LDW-R-----GGSGAHIDYSPIC
PPLGRDAAKQARMVRERA-AQ-FGFDYYG-G--FTAGE----RAMHHIFAAIFDRDDPRQ
SRNAGALIETLIRDA-GAAGYGQYRAHLAYMDLAAAQYDFNDHALMRLSNTIKTALDPNG
ILSPGKQGIWPT---------
>a|UniRef90_A0A157ZQY8_47_525/1-479 | FAD-binding oxidase n=6 Tax=Burkholderia TaxID=32008 RepID=A0A157ZQY8_9BURK
------------------------------------------------------------
---------YL---DPFAP-----G-DA-----IAHAPSAVVLPKDVDGVRAALAVANRH
R----------VPLWTVSTGRNFAYGGAAPRMRGCVVLDL-RRMNRIIEIDETLGYALVE
-PGVTYYDLHRAL-G-------TPR--RFWVDPPAAGW-GSVVGNTLERGY---------
-GTT--P--YG---DHADRQCGMEVVLAN-GD-----VVRTGMGAM--S--A--------
----------SRAWQVFKGGFGPSYDGLFMQSSF-GVVTKLGIWLMPAPE--GYMICRYA
FAREDDLERV---V-------DTLRPLRMDGT-IQSHAVIESAVRWAA-G---------V
S------------T-RRQW-Y----DG---D-------GA---MPD-EAVDAMA--RKIG
IG----R--WNLRFCLYGP-P-SLVKARR-DIAHARF-T-EIAG---A--TLFEMPYR--
-DGA--------VEPTGGGDRAQVGIPGLEAFNL---LNW-R-----GGSGAHIDFSPIC
PTVGRDAVKQVRMVRERA-AQ-YGFDYYG-G--FTAGE----RAMHHIFAAIFDRDDPKQ
ARDAGALIEALIRDA-GAAGYGQYRTHLSFMDLAAAQYDFNDHALMRLSNAIKTSLDPNG
ILSPGKQGIWPKRF-------
>a|UniRef90_A0A1A3LTP7_35_516/1-482 | Uncharacterized protein n=1 Tax=Mycobacterium sp. 1245852.3 TaxID=1856860 RepID=A0A1A3LTP7_9MYCO
-------------------------------L----------------------------
--------------DPYPV-----G-DA-----SEFAPGAVLSPSSVEEVQGIVRVANEL
R----------VPLWATSRGKNNGYGGAAPRLAGAVVVEL-TRMNRVLEVDEDGAYAVIE
-PGVRFRDLYAYLRQ-------HDH--RLWISVPELDW-GSVIGNGLERGF---------
-GYT--P--YG---AHVTRQCGYEVVLPD-GD-----LLRTGMGAM--T--G--------
----------SKSWHLYRPGYGPSVDGLFQQSNL-GIVVKSGVWLMPTPE--TFKCVDIG
VPRFEDLTAL---V-------DVLRPLRIDGT-IAGTALIGGAVGAAMLA---------T
G------------Q-RAPW-Y----DG---P-------GA---APE-SVARDVM--DAFG
IG----R--WNMSFGLYGS-A-ARVAADF-EAVQRAF-S-TIDG---V--DIRSTTY---
--PGD-----VGADEVAPQHRTRSGVPSMNAERM---IEW-RER--TPGTGAHTCFSPVV
PLRGADAMRAAEMVRSRC-EQ-YGFDYLG-V--FLAGE----RYLNHVVELVWDGSDAEQ
TRATRELFGVLIEDA-AAEGYGEYRTHLAFMDLVAQQFDFNGHALLRLQETIKDVVDPNG
ILAPGKSGVWPA---------
>a|UniRef90_A0A0V1PQK1_53_582/1-530 | Uncharacterized protein n=1 Tax=Debaryomyces fabryi TaxID=58627 RepID=A0A0V1PQK1_9ASCO
----------VLPPGINRSGFNIAIEQLKGLV-GNENVEL--------NDQ-ERL--E-D
GWYNEH-PNTH---DSFHL-----L-DE-----NDLVSSGAVYPGSTEDVQSIVKWANRW
K----------IPLYSISMGRNFGYGGAAPRLRGSIVVDLGRRMNRILKLNNKSYTCLLE
-PGVSYFKLYDEIKK-------NGY--DMWVDPPDIGG-GSILGNALERGV---------
-GYT--P--YG---DHWGTHCGMEVVLPN-GE-----VYRSGMGAI--E--N--------
----------SQAWQASPYGFGPYLDGIFSQGNY-GIVTKMGFWLMPDPG--GYSSHAIT
FDREEDFGQI---I-------EIIREIRVRHI-SGNVAQLNSAKGELT-F---------R
Y------------T-KKEL-G----IK---G-------NV---MTK-EDVERCSR-EKLK
HG----PYSWIFFVSFYGP-T-EVRTLSW-NLVKKMM-S-KVSD---V--HFYDEKDY--
--AD------GEPDNFHIHHESSMGIPQFIGARQ---ASW-Y-----P-NGSHSDFTPVS
PITAKDAKQLLDLVYRLQ-DK-YQLDSFP-N--FVVGV----RDLHMIDFIMYDKKDPEM
RRKAQLMLRELISEG-AKLGYGEYRTHLALQDQVMNTYGFNSCIHRRLCEVIKDAVDPNG
ILSPGKAGVWPQWLR------
>a|UniRef90_A0A1M3PYF4_53_525/1-473 | Uncharacterized protein n=1 Tax=Sphingobium sp. 66-54 TaxID=1895845 RepID=A0A1M3PYF4_9SPHN
------------------------------------------------------------
---------------------------W-----RDFEPGAVLMPSSVEEVQAILRVANEC
K----------VPVWTSSQGRNNGYGGAAPRVSGSLVLSM-RRMNRVLEVDEVNAAVLVE
-PGVRFFDLYDHLRA-------TGS--KLWMSVPDLGW-GSVVGNTLDHGV---------
-GYT--P--IG---DHVGQQCGMEVVLAN-GE-----ILRTGMGAM--D--N--------
----------ARATLVHKRNCGPSADGLFMQSNY-GIVTKMGMWLMQPPD--CYMPGWLT
LRKDSDLELL---L-------EVLRPLMMDGT-IPNQPMIINAVCAMS-A---------F
A------------G-REQW-Y----TG---A-------GP---MPE-AVIDDIA--RQPG
FG----R--WVMRFALYGD-E-TIVERQR-EIVQDAF-G-TIPG---A--QVSFSKYD--
--GH------AMPELENPHERVQAGIPSMALDRM---TRW-YG----GEKGGHIGFSCAA
PITGRDGAALRDLVRTEL-NG-AGLDYSG-V--IIVSK----RSMIHVGLVVFDTEDEGQ
ANNAYAACRAMVRSA-AQMGYGEYRSHLDFMDLVAEQYAFNDHAQRRFNERIKDVLDPNG
ILSPGKQGIWPAAY-------
>a|UniRef90_A0A1Q8LQU0_53_524/1-472 | FAD/FMN-containing dehydrogenase n=2 Tax=Pseudonocardia TaxID=1847 RepID=A0A1Q8LQU0_9PSEU
------------------------------------------------------------
-------------------------------------ISATVLPETVADVQGVLRLAGRH
G----------FPLWVVSQGRNNAYGGSAPRVPGSVLVSL-RRMNRVLEVDEEHAVARVE
-PGVRFFDLYDHLRA-------GGH--RLWSSAPDLGW-GSVVGNALEHGV---------
-GYT--V--HG---DHAARLCGLEVVLPD-GE-----VVRTGMGAM--E--G--------
----------NGTWNLHPRGFGPTFDGLFGQSNL-GIVTKAGVWMMPEPE--HYFSGSIR
VPRREDLPAL---V-------DAVRPLLLSGV-VQNPPAIGHPAFIAG-L---------V
PGAP---------S-RSEV-H----SG---P-------GP---IPE-AAVAALA--DRLD
VG----R--WTMRFALYGT-E-PIVAARL-DAVRAAV-A-AIDG---A--RIDGTSFA--
--GHE-----VHDLARDQNDQVQAGIPSLDLMKA---LDW-YS----GPAGGHLDFSVVA
PLRGNEITRLHDLLDGLM-DG-SGLDFDN-A--LILGR----RYAINVMQLYFHPEDEAT
VSRVWELYPRLVRAA-AAEGFALYRAHLDFMDVGAEQFDAHDHAQLRFNERLKDALDPTG
VLAPGKQGVWPAAY-------
>a|UniRef90_B5I6J1_53_523/1-471 | Putative uncharacterized protein n=5 Tax=Streptomyces TaxID=1883 RepID=B5I6J1_9ACTN
------------------------------------------------------------
-----------------------------------HTAAAVVMPATVEEVQAVVRIAGEH
R----------VPLWTFSQGRNNAYGGPAPRVPGSVQVSL-RRMNRVLEVNEELAYVVVE
-PGVRFFDLYDHLRA-------GGH--KVWSSAPDLGW-GSVIGNALDHGI---------
-GYT--V--DG---DHAARLCGLEVVLPD-GS-----LLRTGMGAM--S--G--------
----------NRAWHAYPRGFGPTADGLFKQSGL-SIVTRAGVWLMPEPE--CYLSGGVQ
VPRKEDLPVL---I-------DALRPLLLDRT-LQNHPAIGHPLFIAS-V---------M
DGAP---------T-RAEV-Y----DG---P-------GP---VPE-EAVLRLA--RQMG
LG----R--WNMRFALYGT-E-GIVDARL-ARIRKAL-S-VIPG---V--HVVGEKFA--
--GHA-----VHDTARDQNAQVQAGIPSLDLMRA---LSW-YS----GEGGGHLDFSTVS
PLRGQDVVRVHALLDDQL-SG-SGLDYDP-A--MILGQ----RHITNVAQLYFNPCDEKQ
TGDAYRLYPELVRAL-AGAGYGVYRTHVDFMDAVADTFDFGDHALRRFNERLKDALDPHG
ILSLGKQGIWV----------
>a|UniRef90_A0A1U1A7K8_41_523/1-483 | Oxidoreductase n=3 Tax=Mycobacterium abscessus subsp. massiliense TaxID=1962118 RepID=A0A1U1A7K8
------------------------------------------------------------
---------FS---DPYSP-----S-SW-----DDYRPPVVLQPATVEEIQAIVRIANEY
T----------VSLWTNSQGRNNAYGGSSPRMPGTVVVNL-RRMNRVLEVNDELGYVVVE
-PGVSFNDLYAYVRE-------HGH--DVWIDVPDLGW-GSVLGNTMDHGF---------
-GYT--R--YG---DHAAAQCGMEVVLAN-GE-----LLRTGLGAL--G--A--------
----------GDGWHVSKRGFGPSADGIFMQSNF-GIVTKIGLWVMRRPD--FYIYGFIT
VPQPDDIAAL---V-------EALRPLLLDGT-IPNQPEVFNDFAALA-E---------G
A------------K-KADV-W----PN---P-------GR---VPA-EVLDGFR--KKSG
AG----A--WNLRFALYGR-E-EIVDVNL-AAVRSAI-A-HIPG---S--TVNGQKLRGD
DREA--------IEALGQPGQVQAGVPSMSFLSV---MDW-VG----AKKPGHVCLSSIA
PLRGADVLKIRDIVRDAC-AE-YGYDYGT-G--ITLSP----RHLTHISTLFYDAEDPVA
VRSAYDFCREVIVKA-REAGFAEYRAHIDFMDHVADQFDWNNHALLRFNETLKDALDPNG
ILAPGKSGIWPKR--------
>a|UniRef90_G2IRB7_5_516/1-512 | Putative FAD-linked oxidase n=1 Tax=Sphingobium sp. SYK-6 TaxID=627192 RepID=G2IRB7_9SPHN
-----------FPPNLDAPRFSRALKAFAGVV-GSQWVLS--------SEE-D-------
-----R-ASYV---DPYAL-----G-DG-----LNHAASAAIAPASAEEVQALVRLANEH
K----------VPLWPTARGKNLGYGWAAPAMPGTVVLDL-GRMDRILDVDVKFGHCLVE
-PGVGFYDLYNFLRE-------NDI--PLWMSLPGNAW-GSVMGNALERGL---------
-GYT--P--YG---DHAAKICGMEVVTPT-GD-----LMRTGMGAM--A--G--------
----------SKTWQSYQHGFGPSWDQAFVQSNF-GVVTKMGLWLMPEPE--MTLRAKIE
LPQADDIGWA---I-------DELHQLRLNNV-VDHNFVFGNYLHDAA-V---------L
S------------Q-RSEW-Y----DG---K-------GA---LPD-AIADKMM--KHYD
IG----W--WRFSLGIYGH-E-GIVRAKE-QLIRKAL-E-PHLG---K--PIEFEEWH--
--RG------------EPLDRAAARAPSATALQI---VNW-W-----GGRGGHMGFSPVM
PPDGALARKTFRAMKARF-EE-HGLDYYT-S--FTMGH----RHINNVNILLYDRDDADM
VSRARKLFHTLIGDA-KAAGFGEYRTHLDFMDPVSKSFDFNGGALGRFNETVKNAIDPNG
IIAPGKNGIWPAPYKT-----
>a|UniRef90_A0A1M3PY19_5_515/1-511 | FAD-linked oxidase n=1 Tax=Sphingobium sp. 66-54 TaxID=1895845 RepID=A0A1M3PY19_9SPHN
-----------LPPNLTASSFSKALSAFTGVV-GAKWVLS--------TDE-D-------
-----R-ATYI---DPYAL-----G-DG-----LNHATSAAVAPASVEEVQAIVRLANEH
R----------VPLWPTARGKNLGYGWAAPAMPGTVVLDL-GRMNRILDVDTKYGHCLLE
-PGVGFYDLYNYLQD-------NKI--PLWMSIPGNAW-GSVMGNALERGL---------
-GYT--P--YG---DHASKICGMEVVSPT-GE-----LFRTGMGAM--S--G--------
----------NTAWQAYQHGFGPSWDQFLVQSNF-GVVTKMGLWLMPEPE--MTMQVKVE
LPQADDIAWA---I-------DELHKLRLHNV-VDHNFVFGNFMHDAA-V---------V
S------------Q-RHEW-Y----DG---K-------GA---LPD-SVAQKMM--DHFG
IG----W--WRFTLSLFGH-E-GTVRAKE-KLVRQAL-E-PHLG---K--PLEFVEWR--
--RG------------EPLDTSAARRPSAVALQI---VNW-R-----GGRGGHMGFSPVM
PPDGQLAHKQFRAMKARF-EE-HGLDYYT-S--FTMGH----RHINNVNLLLYDRDDADM
VARARALFNALIADA-KASGYGEYRTHLDFMDPVAASFDFNGGVLARLNETVKNALDPNG
VIAPGKNGIWPRAYK------
>a|UniRef90_A0A1E4MHW4_3_517/1-515 | FAD-linked oxidase n=1 Tax=Novosphingobium sp. SCN 66-18 TaxID=1660121 RepID=A0A1E4MHW4_9SPHN
---------LTLPPRVGPQSFDAALKAFAGVV-GAGWVMS--------SDA-D-------
-----R-DAYA---DAYAP-----G-SP-----ERWPASAAVAPASVEEVRAIVRIANEY
K----------VPLWPVARGKNLGYGTAAPRMAGSVVLDL-GRMNRILELDPKLAYAVVE
-PGVGFFDLHDEVER-------QKA--PLWLSVPGNGW-GSVIGNALEHGI---------
-GYT--P--YG---LHARNLCGIEAVLPD-GD-----LLRTGMGAM--K--D--------
----------NPAWHLFPMNYGPTWDLAFSQSNL-GVVTKAGLWMQPAPE--TSLELTWD
IPEEEDIGWV---I-------DTVTPLKIAGV-IDQNVFIPSWLGKIV-V---------L
G------------T-RKDF-W----DK---P-------TA---MPE-WRVKELL--KQYQ
LG----Y--WRVSIRLYGD-E-SVNKAKA-EVIKAAF-K-RHLA---A--PAMEVWWR--
--QG----------DPKPPLDLALGTPSAVPLQM---SDW-V-----GGRGAHLGFSPVV
PATSEHVMGQLKRSRKII-AD-HDVDFYA-S--FTIGG----RFANNVNMLMYDRDNAAQ
VDNMKKLFNALITET-AKAGYGEYRTHLGWMDRVMDTFDFNDHALRRFGEKVKDALDPNG
IIAPGKQGIWPSAYR------
>a|UniRef90_A0A0B9ADK2_3_518/1-516 | FAD linked oxidase-like protein n=1 Tax=Novosphingobium subterraneum TaxID=48936 RepID=A0A0B9ADK
---------LHLPPRVSPKQFQAAMTAFAGVV-GKEWVMD--------SDA-D-------
-----R-DAYA---DTYAP-----G-ST-----EEWPASAAVAPASVDEVRAIVRLANQH
K----------TPLWPVARGKNLGYGTAAPRLPGTVVLDL-GRMNKVLELDTKLAYCVVE
-PGVGFFDLYEHIQR-------EKA--PLWMSVPGNAW-GSVLGNALEHGI---------
-GYT--P--YG---LHARNLCGIEAVLPD-GD-----LVRTGMGAM--S--N--------
----------NPAWHLFPMSYGPTFDLAFTQSNL-GVVTKAGIWLQPAPE--SSLEIVWD
IPKVEDIGWV---V-------DTIAPLKISGL-IDQNVFIPSWLGKMV-L---------K
G------------Q-RQDF-W----DK---P-------SA---IPE-WRVEELL--KEHK
LG----Y--WQVALRLYGE-E-SVVKAKA-EVVKAAM-K-RNLA---A--APEEHWWH--
--PG----------DYIHGVDTTMGIPSAVPLQM---SDW-I-----GGRGAHMGFSPVV
PATGKHVLDQMARSRKII-AD-FDVDFYA-S--FTIGG----RFANNVNMLMYDRDNAAE
VVKMRKLFDALITET-AKAGYAEYRTHLGWMDPVMETFDFNNHALRRFGEKVKNALDPNG
IIAPGKQGIWPAAYSD-----
>a|UniRef90_A0A0N0K6E3_35_501/1-467 | FAD-linked oxidase n=3 Tax=Novosphingobium sp. AAP93 TaxID=1523427 RepID=A0A0N0K6E3_9SPHN
------------------------------------------------------------
----------------------------------EWPASAAIAPASVEEVRAIVRLANEH
K----------TPLWPVARGKNLGYGTAAPRMAGSIVLDL-GRMNRILELDAKLAYCVVE
-PGVGFFDLYEAVQR-------EKL--PLWLSVPGNAW-GSVLGNALEHGI---------
-GYT--P--YG---LHARNLCGIEAVLPD-GD-----LLRTGMGAM--A--G--------
----------NPAWHLFPMSYGPTFDLAFSQSNL-GIVTKAGVWMQPAPE--SSLELVFD
IPAAEDIGWV---I-------DTIAPLKISGL-IDQNVFIPSWLGKMV-L---------K
G------------Q-RKDF-W----DK---P-------TA---IPE-ARVQELL--KEHK
LG----Y--WQVALRLYGE-E-GVVKAKA-DVVKAAM-K-RNLA---A--PPEEHWWH--
--PG----------DYIHGVEITMGVPSAVPLQM---SDW-I-----GGRGAHMGFSPVV
PATGKHVLDQMHRSRKII-SD-FDVDFYA-S--FTIGG----RFANNVNMLMYDRDNAAE
VAKMRRLFDTLISET-AKAGYAEYRTHLGWMDPVMDTFDFNGHALRRFGEKVKNALDPNG
VVAPGKQGIWPAAYA------
>a|UniRef90_Q2G4B1_45_519/1-475 | FAD linked oxidase-like protein n=4 Tax=Novosphingobium TaxID=165696 RepID=Q2G4B1_NOVAD
------------------------------------------------------------
-----------------AP-----G-ST-----EEWPASAAVAPANVEEVRAIVRLANEH
K----------VPLWPVARGKNLGYGTAAPRMEGTVVMDL-GRMNKVLELDHKLAYCVVE
-PGVGFFDLYDQIQR-------EKA--PLWMSVPGNAW-GSVLGNALEHGI---------
-GYT--P--YG---LHARNLCGIEAVLPD-GD-----LVRTGMGAM--K--D--------
----------NPSWHLFPMSYGPTWDLAFSQSNL-GIVTKAGVWLQPAPE--ASLELVWD
IPEVDDIAWV---V-------DTITPLKISGL-IDQNVFIPSWLGKMV-L---------K
G------------Q-RKDF-W----DK---P-------SA---IPE-WRVAELL--KQYK
LG----Y--WQVALRLYGE-E-TVVKARA-DVVKAAM-K-RHLD---A--APAEHWWR--
--QG----------DPIGQYETTMGVPSAVPLQM---SDW-I-----GGRGAHMGFSPVV
PATGKHVLDQMHRSRKII-AD-FDVDFYA-S--FTIGG----RFANNVNMLMYDRDNADE
VAKMRKLFDALIVES-AKAGYAEYRTHLGWMDPVMETFDFNGHALRRFDEKVKSALDPNG
IIAPGKQGVWPANYAAM----
>a|UniRef90_A0A0T2Q8C3_43_512/1-470 | FAD-linked oxidase n=1 Tax=Altererythrobacter sp. Root672 TaxID=1736584 RepID=A0A0T2Q8C3_9SPHN
------------------------------------------------------------
--------------DKFA------V-ND-----AVHHPAGAIAPTTVEEVQVALKVANQF
R----------LPIWPISRGKNLGYGGSAPLVSGSVVMDL-SGMKKI-EFNEEFGTVVLE
-PGVGFYDLYDYIRQ-------HQL--PFWLSTPGNSW-GSVVGNALDRGV---------
-GYT--P--YG---EHTKNICGMEVVLPT-GE-----VVRTGMGAF--S--N--------
----------APTWQAYPFGFGPGWDQMFVQSNF-GVVTKMGMWLMPEPE--SLMGMDVE
FDRPEDLKAM---V-------DTIGPLRRERV-LQQSPSIGNWLRAAA-V---------A
T------------T-RDEW-T----DQ---P-------GA---LSD-SVIDAIR--KRFG
LG----W--WGVSLRLYGR-E-DVNKAAY-KILEKAM-T-DIKP---L--VIKPTTWV--
--KG-----------QPLEYSGWTGTPITFPMQN---VNW-Y-----GGRGGHIGFSPII
PQNGTKALEQFQRTYARY-KE-YGMDYQG-S--FAFGE----RHLTNVNAMLFNKDDPAM
MKKVDPFFRQLVADA-KEQGYGEYRTHLDYMDVVAASYDWNGGALGKLNQKVKDALDPNG
ILAPGKSGIWPK---------
>a|UniRef90_A0A1Q3MEK4_47_512/1-466 | FAD-linked oxidase n=1 Tax=Altererythrobacter sp. 66-12 TaxID=1895714 RepID=A0A1Q3MEK4_9SPHN
------------------------------------------------------------
------------------------V-DD-----AAHLPAGAIGPTTVEEVQAALRIANQY
R----------LPVWPISRGKNLGYGGSAPRLSGSVVLDL-SGMKKI-EFDEEFGTVLLE
-PGVGFYDLYDFIQA-------NNL--PYWLSTPGNSW-GSVIGNALDRGV---------
-GYT--P--YG---ENTKNLCGLEVVLPT-GE-----VVRTGMGAF--S--G--------
----------APTWGAYPFGFGPAWDQMFVQSNF-GVVTKANMWLMPEPE--SLMGMDVE
FDKPEDLKPL---V-------DTIGPLRRERV-LTQSPSIGNWLRAAA-V---------A
T------------R-RDEW-T----DK---P-------GA---LDD-SVIDAIR--KRFG
LG----W--WGVSLRLYGR-E-EINKAGY-KVLEQAM-N-AIGP---L--SVKPTTWV--
--KG-----------QPLEYSGWTGTPITFPMQN---ANW-Y-----GGRGGHIGFSPII
PQNGSTALAQFNRTYARY-KE-YGMDYQG-S--FAFGE----RHLINVNAMIFNKDDPAM
MKRIDPFFRQLVADA-KAQGYGEYRTHLDYMDLVADTYDWNGGALRKLNERVKDALDPNG
ILAPGKNGIWPK---------
>a|UniRef90_UPI000416DB9F_24_519/1-496 | hypothetical protein n=1 Tax=Arthrobacter sp. CAL618 TaxID=1055770 RepID=UPI000416DB9F
-----------------------------------DGVLL------DDESR-R-------
-----H-EQYR---DKYWP-----A-VD-----DTYESSAVLLPTSTEEVQAIVRIANEL
G----------VPLWTSSQGRNYGYGGASPRVKGAVVVSL-TRMNKVLEINKDLAYAVVE
-PGVRWFDLYEALKE-------SGN-EDLMISIPDLGW-GSVIGNSLDNGV---------
-TYL--P--YG---ADFMSPCGMEVVLAN-GE-----VIRTGMGAV--P--G--------
----------NKTWHLYKRGLGPVLDPLFIQSNY-GIVTRMGYWLMRRPE--AYAPIFLT
VPRDENLEQA---I-------DITRELRLDGT-LRGVPSMYNTVTLAA-Q---------F
PE-----------I-MGKF-S----GG---E-------GT---FSD-DVLQKMA--DETG
LG----R--WGMRAALWGD-G-PVVEHQL-EKIRKAW-T-AIPG---A--KMIHEHTF--
--GRD-----EWGEFGSIPDKVHAGVPGIEMLAT---M---------PQNIGHIGFSPAI
PLVGTDVREAVDFIGKLI-AERAGVNVAG-G-LLMINE----RTALYVIGLNYDVTDTVQ
AKKAYDTVKMLVEEA-GRRGYGEYRAHLDFMDLAADQYSFNDHAYRRFCETIKDAVDPNG
ILSPGRHGIWPKS--------
>a|UniRef90_UPI000697E04A_39_521/1-483 | hypothetical protein n=1 Tax=Streptomyces sp. FxanaA7 TaxID=1265492 RepID=UPI000697E04A
------------------------------------------------------------
----------R---DPYWF-----Q-GD-----RTYDSSAVVFPTSTDQVRAVVRIANEY
R----------IPVWTSSQGRNNGYGGPSPRVRGSLLISF-RRMNRVLEINRELAYAVVE
-PGVRWFDLYEALEA-------SGN-GDLWCSIPDLGW-GSVIGNSLDNGV---------
-TYG--P--NG---SDFQKLCGMEVVLAD-GE-----VLRTGMGAI--P--D--------
----------NPSWHVYQRGLGPVLDPLFIQSNY-GVVTRAGVWLQRRPE--AYAPLYLT
VPRDDQLAQA---V-------DIVRELRLDGV-IRGVPNLQNTITMAA-Q---------F
PE-----------L-LGEF-M----GA---E-------GP---ASE-EALDGLA--ARTG
IG----R--WGLRTALWGD-G-PVVEHHL-RRIREAW-S-AIDG---S--RVDHHRTY--
--LRH-----EWGELNTFMEKVQAGIPSMDLMEV---V---------PEFVGHIGFSPVV
PLTGGEVRRVVDVIHRLV-TDRARTNFVC-A-IFPIND----RSAIVVSSISFDTRDEKQ
VRAAVDTAKTLVSEV-GALGYGEYRAHLDFMDLAADQYSFNDHAYRRFVERIKDAVDPNG
ILSPGRHGVWPASYR------
>a|UniRef90_A0A0K3CN81_30_569/1-540 | BY PROTMAP: gi|647395309|emb|CDR36620.1| RHTO0S02e04632g1_1 [Rhodosporidium toruloides] n=3 Tax=
---------LILPLGTSLRSMLAMLDDLKAFL-GEENVHI------DSGEG-V----AAE
GLFQDE-QTGGIFTDGHDT-----Q-LD-----DKFATSVCITPGSTAEVQAIVKLANKH
G----------VPISPISRGKNLGYGGRSPRLSGSIVVDLGKRMNQVLEINTTDYYCVVQ
-PGVSYFQLYDEIKK-------RGLEKTVMMDCPDLGW-GSVLGNTMDRGV---------
-GYT--P--YG---DHFSQHCSMTLVLPN-GE-----VFNTGMGAA--G--AD-------
----------NASRYLFNYGFGPYMDGIFTQSNY-AICTEMGVNLAPHPG--GYQSYLWT
FENESDLPQI---V-------ELMRPLRISGV-FGHVAQLRHSLVDIA-C---------L
G------------T-MNDF-F----PG---R-------DTANYLSD-DEFVEFVKTKFKS
QG----V--WNFYGALYGP-K-AIRDCHW-DIIKTEF-S-KVQG---A--KYYFVDDL--
--QE--------KSLLHYRDLTMQGIPNNHELQW---LSW-R-----GPGYAHLFFAPIS
PSRGKDAETQYELCKQLC-RK-YEFQYMG-N--FCIGA----REMHHILDLIYDPNNDDE
KRRAQALMRELTWES-AKLGYCEYRTHNFLMDQVAATYGGNNQIQLRFQEALKDAIDPNG
ILAPGKSGIWPKRLRN-----
>a|UniRef90_A0A1F6D0D0_2_518/1-517 | Uncharacterized protein n=1 Tax=Candidatus Handelsmanbacteria bacterium RIFCSPLOWO2_12_FULL_64_1
----------VLPPNVSRAEFERALRDFAAAV-GAQWVMR--------AED-D-------
-----M-NTYR---DPYSPFF---G-EP-----SDPVPSAAVAPQTTEQVQEVVRIAGRY
N----------IPLWTVSTGKNLGYGTAAPRLSGSVVVDL-KRMNRILEVNEKHAYALVE
-PGVNYYDLYNYIRE-------KGY--KLWLDVASPGW-GSVLGNAIERGI---------
-GYT--P--YG---DHFAQQSGMEVVLPD-GE-----LLRTGMGAM--P--A--------
----------AKTWQQFRYGYGPYLDGLFTQTSL-GIVTKMGIGLMPEPP--AYRSCMIM
APRKDDLVAM---V-------DTMRPLRQADI-IANISNLGTGHMEVP------------
D------------P-RVVM-E----LM---T-------GK---IPE-ARHEDVF--ADNG
VG----Y--WNNRIALYGM-P-KAVEEMW-EHVRDVH-S-NISG---I--KFSSSLFR--
--DGK-----IDPEKEDFRVKLQMGYPSMAEWSL---MG--------P-SDGHLFFSPII
PFEGAEAARSIAVCDKVS-RK-YGTRYFG-GPYLPTTR----RSLLVTMGAGIKKGDPEF
NRRTIDYLNEMIVVA-AENGWGEYRTPLAFMDQVMDTYSYNNHALRRFQERLKDAIDPRG
ILSPGKNGIWPQAY-------
>a|UniRef90_A0A0M3CXY5_3_545/1-543 | p-cresol methylhydroxylase n=1 Tax=Pseudomonas putida TaxID=303 RepID=A0A0M3CXY5_PSEPU
-----------TPPGISAEDFALALRKFSQVV-GEEWVFT--------SQE-D-------
-----L-HLYR---DAYSPYW---G-EP-----EEILASAAVAPSSTEEVQQLMRIANQF
K----------IPMYPISTGKNLGYGGSAPTYSGSVVLDL-KRMNRILEVNEKQAYCVVE
-PGVSYFDLYRYLQE-------KKI--KLWMDVPDPGW-GSMLGNAIDRGA---------
-GYT--AAQFR---NHFDAHCGMEVVLAN-GE-----VMRTGMGAM--P--G--------
----------AETWQLYKTGFGPWVDGIFSQSNF-GIVTKMGFWLMPEPE--AFLKGTVH
LSSYRDLIPL---V-------DIMTEMENQKI-FTGFPDINSPLLGSP-S---------L
AGLHDFLLHG-PVA-RDAE-Y----KALADR-------GA----KP-EEYEGYG--KKHG
IP----F--WNGAFTFYGP-E-KIIRAQW-EHVQERF-RKAIPD---A--RFEESEYYDL
PLSP--------EQQKQVQYPAQFGIPNMRAFSIGARSHW-NPA--PP-SDGHAWFSPII
PRDGEAILKINEVLGTAA-RK-LGVPFAF-A--LNVPVPCWERCFVFIIP-FWISKDPAK
NKQTREAFRALIKIA-AENGWGEYRTATAFQGDVMDTYSFNNNILLRFHETLKDAVDPNG
IISPGRYGIWPKN--------
>c|Input_pdb_SEQRES_A/1-521
---MSEQNNAVLPKGVTQGEFNKAVQKFRALL-GDDNVLV--------ESD-Q-L-----
--------------VPYNKIMMP-V-EN-----AAHAPSAAVTATTVEQVQGVVKICNEH
K----------IPIWTISTGRNFGYGSAAPVQRGQVILDL-KKMNKIIKIDPEMCYALVE
-PGVTFGQMYDYIQE-------NNL--PVMLSFSAPSAIAGPVGNTMDRGV---------
-GYT--P--YG---EHFMMQCGMEVVLAN-GD-----VYRTGMGGV--P--G--------
----------SNTWQIFKWGYGPTLDGMFTQANY-GICTKMGFWLMPKPP--VFKPFEVI
FEDEADIVEI---V-------DALRPLRMSNT-IPNSVVIASTLWEAG-S---------A
-----------HLT-RAQY-T----TE---P-------GH---TPD-SVIKQMQ--KDTG
MGA------WNLYAALYGT-Q-EQVDVNW-KIVTDVF---KKLGK--G--RIVTQEEA--
--GD--------TQPFKYRAQLMSGVPNLQEFGL---YNW-R-----G-GGGSMWFAPVS
EARGSECKKQAAMAKRVL-HK-YGLDYVA-E--FIVAP----RDMHHVIDVLYDRTNPEE
TKRADACFNELLDEF-EKEGYAVYRVNTRFQDRVAQSYG---PVKRKLEHAIKRAVDPNN
ILAPGRSGIDLNNDF------
>c|UniRef90_Q5P460_1_518/1-518 | Probable p-cresol methylhydroxylase subunit n=4 Tax=Proteobacteria TaxID=1224 RepID=Q5P460_AROAE
---MPEQNNAVLPRGVVQEEFNKAIEKFRVLL-GEESVLV--------QAD-Q-L-----
--------------LPYNKIMMS-V-EN-----AAHAPSAALTATTVEQVQGVVRICNEH
R----------IPIWTISTGRNFGYGSAAPSQRGQVILDL-KKMNKIIKIDTDMCYALVE
-PGVTYGQLYDYIEE-------NNL--PVMLSFSAPSAIAGPVGNTMDRGV---------
-GYT--P--YG---EHFMMQCGMEVVLAN-GD-----VYRTGMGGV--K--G--------
----------SNTWQIFKWGYGPTLDGMFTQANY-GITTKMGFWLMPKPP--VFKPFEVI
FENEEDIVEI---V-------DLLRPLRMSGT-IPNSVVIASTLWEAG-S---------A
-----------HLR-RSDY-I----TE---P-------GH---TPD-SVIKQMQ--QDTG
MGA------WNLYAALYGT-R-EQVDVNW-KIVTDAF---TKLGK--G--RIVTQEEA--
--GA--------KQPFKYRAELMSGVPNLQEFGL---YNW-R-----G-GGGSMWFAPVS
EARGSECEKQARMAKRIL-HK-HGLDYVA-E--FIVAP----RDMHHVIDVLFDRTSAEE
TRRADVCFNELLDEF-EKEGYAVYRVNTRFQERVAQSYG---PVKRDVDHAIKRALDPNN
ILAPGRSGIDLD---------
>c|UniRef90_A0A1M3HHT6_1_518/1-518 | 4-cresol dehydrogenase n=3 Tax=Thiobacillus TaxID=919 RepID=A0A1M3HHT6_9PROT
---MSEPMNGVLPRGVTQKKFNAAVERFRALL-GEENVLV--------KAE-Q-L-----
--------------IPYSKIMMS-V-ES-----AAHAPSAALTANTVEQVQGIVKICNQY
R----------IPIWTISTGRNFGYGTAAPVQRGQVILDL-KKMNRIIKIDPDMCTALVE
-PGVTFQQLYDYIEE-------NKL--PLMLSFSAPSAIAGPLGNTMDRGV---------
-GYT--P--YG---EHFMMQCGMEVVLAN-GD-----IYRTGMGGV--K--G--------
----------SNTWQIFKWGYGPTLDGMFTQANY-GITTKMGFWLMPRPP--AYKPFEVI
FENEADIVEI---V-------DILRPLRIAQI-IPNAVVIANILWEAG-S---------A
-----------HLR-RRDY-I----AE---P-------GH---TPD-HVLEKMQ--KDSG
MGA------WNLYAALYGT-Q-EQIDVNW-KIVTDAF---RKHGK--G--RIVTQEEA--
--GD--------KQPFKYRAELMSGVPNLQEFGL---YNW-R-----G-GGGSMWFAPVS
EARGSECAKQALLAKRIL-HK-YGLDYVA-E--FIVGP----RDMHHVIDVLYDRTSDEE
IKRADACFNELLDEF-EKEGYAVYRVNTRFQERVARSYG---PVKRYVEHAIKRALDPNN
ILAPGRSGIDLD---------
>c|UniRef90_UPI000373A193_2_522/1-521 | 4-cresol dehydrogenase n=1 Tax=Pseudomonas thermotolerans TaxID=157784 RepID=UPI000373A193
---TEQTNKSPLPHGVDAANFQQAVTKFRKLL-GDENVLV--------QDD-Q-L-----
--------------IPYNKIMMA-V-ED-----AQHTPSAALTATTVEQVQGVVKICNEH
K----------IPLWPISTGRNFGYGSAAPGQRGQVILDL-KKMNKIIEVDPDLCYALVE
-PGVTYQQLYDYLQE-------HNY--PLMLSFSAPSAIAGPLGNTMDRGV---------
-GYT--P--YG---EHFLMQCGMEVVLPN-GD-----VYRTGMGGV--K--G--------
----------SNSWQVFKWGFGPTLDGMFTQANY-GICTKMGFWLMPKPP--VFKPFEIK
FEEETDINEI---V-------EFIRPLRIAQV-IPNAVVIAGLLWEAA-T---------C
-----------NTR-RSDY-T----SE---P-------GA---TSE-AILKQIQ--KDKN
LGA------WNVYAALYGT-Q-EQVDVNW-KIVTEAL---KKLGK--G--KLVTQEEA--
--GD--------TQPFKYRAQLMSGVPNLQEFGL---YNW-R-----G-GGGSMWFAPVS
QARGSECAKQQEMAKRIL-NK-HGLDYVG-E--FIVGW----RDMHHVIDVLYDRTNPEE
TQRAHACFSELLDEF-EKHGYAVYRVNTAFQERVAQSYG---EVKRRLEHTIKRALDPNN
ILAPGKSGIDLNNKF------
>c|UniRef90_A0A0D6BPK3_3_522/1-520 | Pyochelin synthetase PchF n=2 Tax=Pseudomonas sp. Os17 TaxID=1500686 RepID=A0A0D6BPK3_9PSED
----EQTQKPLLPRGVNAARFNQAIAQFRALL-GDENVLV--------KDD-Q-L-----
--------------VPYTKIMMA-V-DT-----AEHMPSAAVTATSVEQVQGVVKICNEH
K----------IPVWTISTGRNFGYGSAAPGQRGQVILDL-KKMNKILHVDPQLCTALVE
-PGVTYQQLYDYIQE-------HNL--PLMLSFSAPSAIAGPLGNTMDRGV---------
-GYT--P--YG---EHFLMQCGMEVVLAN-GD-----VYRTGMGGV--K--G--------
----------DNAWQVFKWGYGPTLDGMFTQANY-GICTKMGFWLMPKPP--VFKPFEIK
FENESDIAEI---V-------EFIRPLRIAQV-IPNSVVIAGVLWEAA-T---------C
-----------NTR-RADY-T----QE---P-------GA---TSE-AILKQIQ--KDKN
LGA------WNVYAALYGT-Q-EQVDVNW-KIVNQAL---KALGK--G--RLVTQEEA--
--GT--------TQPFLYRSQLMSGVPNLQEFGL---YNW-R-----G-GGGSMWFAPVS
QARGSECNKQQALAKRIL-NK-HGLDYVG-E--FIVGW----RDMHHVIDVLYDRSNPEE
THRANACFAELLDAF-EQQGYAVYRVNTAFQERVAQSYG---PVKRKVEHAIKRALDPNN
ILAPGKSGIDLANPF------
>c|UniRef90_UPI00098D2121_1_521/1-521 | UPI00098D2121 related cluster n=1 Tax=unknown TaxID= RepID=UPI00098D2121
---MKEDKNMVLPKGVTQENFLKAVEQLTQLM-GNDNVLV--------STE-H-I-----
--------------LPYTKIMMS-V-DN-----AEHTPSAVVTATTVEQIQAILKICNEY
K----------IPIWTISTGRNFGYGSAAPVERGQIILDL-KKMNKIIHVDPDLCTALVE
-PGVTYQQLYDYLQE-------NNI--PLMLSFSAPSAIAGPLGNTMDRGV---------
-GYT--P--YG---EHFMMQCGMEVVLAN-GE-----VLRTGMGGV--Q--G--------
----------DKAWQVFKWGYGPTLDGMFTQSNY-GICTKMGFWLMPKPP--VYKPFEIQ
FSEESDISEI---V-------EMIRPLRIAQI-IPNSVVIANILWEAA-T---------C
-----------DTR-RSQY-T----ME---P-------GS---TSD-EILKQIQ--KDKN
LGA------WNVYAALYGT-Q-EQVDVNW-NIVKAAV---EKLGK--G--KLITQEEA--
--GN--------TQPFKYRAELMSGVPNLQEFGL---YNW-R-----G-GGGSMWFAPVT
QARGSECDKQKSMAKRIL-NK-HGLDYVG-E--FIVGW----RDMHHVIDVLYNRADPEE
TKRADACFNELLDEF-EKEGYAVYRVNTHFQERVAQIYG---PVKRQVEHAIKRALDPNN
ILAPGKCGIDLTNNF------
>c|UniRef90_U1ZVN0_4_521/1-518 | 4-cresol dehydrogenase n=3 Tax=Alcaligenes TaxID=507 RepID=U1ZVN0_9BURK
------NKQMVLPKGVDQSQFQQALTQFQTLL-GKENVLL--------ESA-Q-I-----
--------------QPYTKIMMS-V-SE-----EAHTPSAVLSATTVEQVQQIVKICNEY
K----------IPIWTISTGRNFGYGSAAPGQRGQVVLDL-KKMNKILHVDPDLCTALVE
-PGVTYQQLYDYLED-------NNI--PLMLSFSAPSAIAGPLGNTMDRGV---------
-GYT--P--YG---EHFMMQCGMELVLAD-GQ-----VLRTGMGSV--P--G--------
----------DKAWQVFKWGYGPTLDGMFTQANY-GICTKMGFWLMPKPP--VYKPFEIK
FEEEADIADI---V-------EMIRPLRIAQV-IPNSVVIANILWEAA-T---------C
-----------NTR-RSDY-L----SE---P-------GA---TPD-SVLKQIQ--KDKN
LGA------WNVYAALYGT-Q-EQVDVNW-KIVQEAV---KKMGK--G--TLVTQEEA--
--GD--------TQPFKYRAELMSGVPNLQEFGL---YNW-R-----G-GGGSMWFAPVS
QARGSECDKQKTLAKAIL-NK-HGLDYVG-E--FIVGW----RDMHHVIDVLYDRSNPQE
TARADACFNELLDEF-EKEGYAVYRVNTRFQERVAQSYG---TVKRQVEHAIKRALDPNN
ILAPGKSGIDLNNPF------
>c|UniRef90_UPI00037BC149_1_521/1-521 | 4-cresol dehydrogenase n=1 Tax=Oligella ureolytica TaxID=90244 RepID=UPI00037BC149
---MSTDNNQVLPLNVDRQDFDKALVAFRKLL-GEENVLI--------END-K-L-----
--------------TPYRKIMMS-V-ED-----AEHAPSAVITASSVEEVQGVVKICNEF
K----------IPVWTISTGRNFGYGSAAPVKRGQVILDL-RKMNKIINVDPELCTALVE
-PGVTYQQLYDYLEE-------NNI--PLMLSFSAPSAIAGPLGNTMDRGV---------
-GYT--P--YG---EHFMMQCGMEVVMAN-GE-----VLRTGMGSV--E--G--------
----------DTAWQVFKWGYGPTLDGMFTQSNY-GICTKMGFWLMPKPP--VYKPFEIK
FEEESDIHDI---V-------EMIRPLRIAQV-IPNSVVIANILWEAA-T---------C
-----------DTR-RSDY-T----DE---P-------GH---TSD-AILKQIQ--KDKN
LGA------WNVYCALYGT-Q-EQVDVNW-KIVQDAV---KKLGK--G--TIVTQEEA--
--GD--------TQPFKYRAELMYGIPNLQEFGL---YNW-R-----G-GGGSMWFAPVS
QARGTECDKQKTLAKSIL-NK-YGLDYVG-E--FIVGW----RDMHHVIDVVYNRADPEE
LKRADACFNELLDEF-AKEGYAVYRVNTHFQEKVAEIYG---TTKRRVEHAIKRALDPNN
ILAPGKSGIDLNNPF------
>c|UniRef90_A0A0J5JGD6_7_515/1-509 | 4-cresol dehydrogenase n=2 Tax=Betaproteobacteria TaxID=28216 RepID=A0A0J5JGD6_9NEIS
----------ALPKGVSEARFDAAIKKFTAAL-GKDNVLT--------SGE-H-L-----
--------------QPYTKVMMA-V-ET-----EKHIPSAIVMATTVEQVQAVVKICNEY
K----------IPVWTISTGRNFGYGSAAPVERGQIVLDL-RKMNKIIHIDPELCTALVE
-PGVTYQQLYDYIED-------NKL--PLMLSFSAPSAIAGPVGNTMDRGV---------
-GYT--P--YG---EHFLMQCGMEVVLAN-GD-----VYRTGMGGV--K--G--------
----------DKAWQVFKWGYGPTLDGMFTQSNY-GICTKMGFWLMPKPP--VFKPFEIK
FDNEADISEI---V-------EMLRPLRIAQI-IPNAVVIAGTLWEAA-T---------C
-----------NTR-RSDY-I----TT---P-------GH---TPD-HIVKQIQ--KDKH
LGA------WNVYAALYGS-P-EQVEVNW-KIVTETI---KKAGK--G--RIVTQEEA--
--GD--------TQPFKYRAQLMSGVPNLQEFGL---YNW-R-----G-GGGSMWFAPVS
QARGSECDKQVKLAKTIL-NK-HGLDYVG-E--FIVGW----RDMHHVIDVLFDRSSEEE
TKRANACFAELLDEF-EKEGYAVYRVNTAFQERVANSYG---PVKRKLEKTIKRALDPNG
ILAPGKSGIR-----------
>c|UniRef90_A1VU06_5_516/1-512 | 4-cresol dehydrogenase (Hydroxylating) n=1 Tax=Polaromonas naphthalenivorans (strain CJ2) TaxID=3650
-------KYLALPKGVSENRFDAAIKKFTAAV-GADHVLT--------SAE-H-L-----
--------------APYTKVMMA-V-ET-----AKHHPSAVIMATSVEDVQAVLKVCNEY
K----------IPVWTISTGRNFGYGSAAPVERGQIVLDL-KKMNKIIHIDPELCTALVE
-PGVTYQMLYDYIEE-------NKL--PLMLSFPAPSAIAGPLGNTMDRGV---------
-GYT--P--YG---EHFLMQCGMEVVMAN-GD-----VLRTGMGGV--K--G--------
----------DKAWQVFKWGYGPTLDGMFTQSNY-GICTKMGFWLMPKPP--VFKPFEIQ
YENEADIGEI---V-------ELLRPLRIAQI-IPNAVVIAGVLWEAS-T---------C
-----------NTR-RSDY-L----TT---P-------GH---TPD-AVLKQIQ--KDKH
LGA------WNVYAALYGS-A-EQVEVNW-KIITETI---KRSGK--G--TLITQEEA--
--GD--------RQPFKYRAQLMSGVPNLQEFGL---YNW-R-----G-GGGSMWFAPVS
QARGGECEKQVKLAKTIL-NK-HGLDYVG-E--FIVGW----RDMHHVIDVLFDRTSEEE
TRRANACFNELLDEF-EKEGYAVYRVNTAFQERVANSYG---PVKRDVERKIKRALDPNG
ILSPGKSGIR-----------
>c|UniRef90_A0A127K8U9_5_514/1-510 | 4-cresol dehydrogenase n=3 Tax=Thauera TaxID=33057 RepID=A0A127K8U9_9RHOO
---------SVLPQNVSERDFDAAIQEFTAIL-GADKVLT--------TAD-K-L-----
--------------LPYGKIMMA-V-DT-----AEHAASAVLLATTVEQIQAIVRVCNTY
K----------VPIWTISTGRNFGYGSAAPVERGQVILDL-RLMNKILHVDPELCTALVE
-PGVTYQQLYDYIEE-------NKL--PLMLSFSAPSAIAGPLGNTMDRGV---------
-GYT--P--YG---EHFLMQCGMEVVLPN-GE-----VLRTGMGSV--K--G--------
----------DKAWQVFKWGYGPTLDGMFTQSNY-GICTKMGFWLMPKPP--VFKPFEIQ
FDEESDISDI---V-------EMLRPLRIAQI-IPNSVVIAGTLWEAA-T---------C
-----------NTR-RSDY-M----ST---P-------GA---TPD-SVLKQIQ--KDKH
LGA------WNVYAALYGT-P-EQVEVNW-KIVTDVI---KKAGK--G--RIITQEDA--
--GD--------TQPFKYRAQLMSGVPNLQEFGL---YNW-R-----G-GGGSMWFAPVS
QARGSECEKQMKLAKTIL-NK-HGLDYVG-E--FIVGW----RDMHHVIDVLFDRSNPEE
TARANACFSELLDEF-EKEGYAVYRVNTAFQERVAQSYG---PVKRDLERTLKRALDPNG
ILAPGKCGIN-----------
>c|UniRef90_A0A0E3BF23_8_517/1-510 | 4-cresol dehydrogenase n=1 Tax=Comamonas testosteroni TaxID=285 RepID=A0A0E3BF23_COMTE
---------LALPKGVSEARFEAAIRKFQAAL-GADQVLT--------SAE-H-L-----
--------------TPYTKVMMA-V-DS-----ANHTPSAVVLAKTVEQVQAVVKICNDY
K----------IPVWTISTGRNFGYGSAAPGERGQIVLDL-KKMNKILHVDPEMCTALVE
-PGVTYQQLYDYFEE-------HKL--PFMLSMPAPSAIAGPVGNTMDRGV---------
-GYT--P--YG---EHFLMQCGMEVVLAN-GD-----VYRTGMGGV--K--G--------
----------DKAWQVFKWGFGPTLDGMFTSSNY-GICTKMGFWLMPRPP--VIKPFSIK
FEKETDITEI---V-------DLLRPLRIAMV-IPNAMVIAGSLWEAA-G---------S
-----------GAR-RSDY-I----QT---P-------GV---TPD-NVIEQIK--KDKG
LGA------WNVYAALYGS-P-EQVEVNW-NILTSVV---KQHGK--G--TIITQEEA--
--GN--------TQPFKYRAELMSGVPNLQEFGL---YNW-R-----G-GGGSMWFAPVS
QARGSECLKQSELAKRIL-HK-WGFDYVG-E--FIVGW----RDMHHVVDLLFDRTSPEE
TQRAHSCFAELIDEF-EKEGYACYRVNTAFQDRVAKSYG---PVKRELERKIKRAIDPNG
ILAPGKSGIR-----------
>c|UniRef90_D8P7G8_7_513/1-507 | 4-cresol dehydrogenase (Hydroxylating), flavoprotein subunit n=3 Tax=Nitrospira TaxID=203693 RepID=D
----------ALPKGVSEKTFEAAIAEFRSIL-GQDSVLV--------TAE-Q-L-----
--------------APYIKTMMP-V-PD-----ADHTPSAALQATTVEQIQKIVAVCNKY
K----------VPIWMISTGRNFGYGSAAPAERGQVVLDL-KRMNRILEVDPDLCFALVE
-PGVTYKQLYDYIQE-------HKY--PLWLSCPAPSAIAGPTGNTLDRGV---------
-GYT--P--YG---EHFLFACGMEVVLAN-GE-----VLRTGMGSL--P--K--------
----------SNTWQVFKWGYGPYLDGIFTQSNY-GIVTKFGFWLMPAPP--AFKPFVIQ
YENEDDIVEI---V-------ETIRPLRISGV-IPNAIVIAHALYEAP-T----------
-----------KAK-RSDY-V----TG---P-------GA---ITD-DAVRQIM--KDHK
LGV------WNVYAALYGT-Q-EQIDVNW-KIVTDAF---SKSGK--A--KVLTEQEA--
--GD--------DPAFQYRAALMRGDMTLKEFSL---YNW-R-----G-GGGSMWFAPVS
QARGSETLKQMAMTKRIL-GK-YGLDYSG-E--FIVGM----RDMHHIVDVLYDKTDPAM
TKAAYQCFDELLTEF-SNEGYGTYRVNTAFMDKVAHTYG---PVQRHVHETLKKALDPNG
ILAPGKSGI------------
>c|UniRef90_A0A1I0CWY3_6_513/1-508 | 4-cresol dehydrogenase (Hydroxylating) n=4 Tax=Nitrosomonadales TaxID=32003 RepID=A0A1I0CWY3_9PR
---------IALPKGISEKTFDSAIADFRSVL-GDAAVFT--------SAQ-Q-L-----
--------------APYIKTMMP-V-PD-----SDHAPSAALMATTVEEIQKIVGICNRY
K----------VPIWTISTGKNLGYGSAAPAERGQVVLDL-KRMNRILEVDKDLAYALVE
-PGVTYKQLYDYIAE-------HKL--GLWLSMPAPSAIAGPVGNTLDRGV---------
-GYT--P--YG---EHFLFACGMEVVLAN-GE-----VLRTGMGSM--P--N--------
----------SNTWQVFKWGYGPYLDGIFTQSNY-GIVTKFGFWLMPAPP--AFKPFVIQ
YENEEDIVEI---V-------EIIRPLRISGV-IPNAVVIAHALYEAP-V----------
-----------KAR-RSDY-V----TG---P-------GS---IPD-AAVRKLA--KDHH
LGI------WNVYAALYGT-Q-EQIDLNW-KIVTQAF---GKSGK--A--KILTEREV--
--GD--------DPAFKYRAALMRGDMTLQEFSL---YNW-R-----G-GGGSMWFAPVS
QARGSETLKQMALTKQIL-AK-YGLDYSG-E--FIVGM----RDMHHIVDVLYDKTDPGQ
VKAAYQCFDELLTIF-SAQGYGTYRVNTAFMDKVAETYG---PVQRQVHKTLKKALDPNG
ILAPGKSGI------------
>c|UniRef90_A0A0C3NTA7_7_513/1-507 | 4-cresol dehydrogenase n=1 Tax=Nitrosospira sp. NpAV TaxID=58133 RepID=A0A0C3NTA7_9PROT
----------ALPKGVSEQIFDTAIKEFRGIL-GEAFVLT--------SPQ-Q-L-----
--------------APYIKTMMP-V-PD-----SEHAPSAALIATTVEQIQKIVGICNQY
K----------VPIWTISTGKNLGYGGAAPAERGQVVLDL-KRMNRILEVDKDLAYALVE
-PGVTYQQLYDYIAE-------RKL--GLWLSFPAPSAIAGPVGNTLDRGV---------
-GYT--P--YG---EHFMYACGMEVVLAN-GD-----VLRTGMGSM--P--N--------
----------SNTWQVFKWGYGPYLDGIFTQSNY-GIVTKFGFWLMPAPP--VFKPFVIQ
YQNEEDIVEI---V-------ETIRPLRINGI-IPNAVVIAHALYEAP-T----------
-----------KAR-RGDY-V----TG---P-------GA---IPD-EAIRKIT--KDHN
LGI------WNVYAALYGT-Q-EQVDVNW-KIVTQAF---GKSDK--A--KILTEKEA--
--GS--------DPAFEYRAKLMRGDLTLKEFSL---YNW-R-----G-GGGSMWFAPVS
QARGTETLKQMSVTKQIL-GK-YGLDYSG-E--FIVGM----RDMHHVVDVLYDKTNPEQ
VKAAYQCFDELLTTF-SALGYGTYRVNTAFMDKVADTYG---PIQRKVNKILKDALDPNG
ILAPGKSGI------------
>c|UniRef90_A0A1M7CTK1_7_513/1-507 | 4-cresol dehydrogenase (Hydroxylating) n=2 Tax=Nitrosospira TaxID=35798 RepID=A0A1M7CTK1_9PROT
----------ALPNGVSENTFDAAINEFRAIL-GEASVLT--------SAA-Q-L-----
--------------APYIKTMMP-V-PD-----AEHAPSAALLATTVEQIQKIVGVCNRY
K----------VPVWTISTGKNLGYGSAAPAERGQVVLDL-KGMNRILEVDKDLAYALVE
-PGVTYKQLYDYIAE-------RKL--GLWLSFPAPSAIAGPVGNTLDRGV---------
-GYT--P--YG---EHFMYACGMEVVLAN-GE-----VLRTGMGSM--P--K--------
----------SNTWQVFKWGYGPYLDGIFTQSNY-GIVTKFGFWLMPAPP--AFKPFAIQ
YQNEDDIVEI---V-------ETIRPLRINGV-IPNAVVIAHALYEAP-V----------
-----------KAR-RGDY-V----KG---S-------GS---IPD-EAVRRIT--KDHN
LGI------WNVYAALYGT-P-EQIEVNW-KIVTQAF---GKSGR--A--KILTEEEA--
--AA--------DPAFVYRAKLMRGDMTLQEFSL---YNW-R-----G-GGGSMWFAPVS
QARGSETLKQMALTKQIL-GK-HGLDYSG-E--FIVGM----RDMHHVVDVLYDKTDPEQ
VKAAYRCFDELVTTF-SAQGYGIYRVNTAFMDKVADTYG---PVQRNVNKILKKALDPNG
ILAPGKSGI------------
>c|UniRef90_A0A1H8LAP8_7_513/1-507 | 4-cresol dehydrogenase (Hydroxylating) n=1 Tax=Nitrosospira multiformis TaxID=1231 RepID=A0A1H8L
----------ALPKGISEQTFDAAVRDFSRVL-GDESVLT--------APE-R-L-----
--------------APYIKTMMP-V-PD-----SEHTLSAALMATTVEQIQKILAICNKY
K----------IPIWTISTGKNLGYGSAAPAERGQVVLDL-KRMNRILEVDKDLAYALVE
-PGVTYQQLYDYIKE-------RNL--GLWLSVPAPSAIAGPTGNTLDRGV---------
-GYT--P--YG---EHFLFACGMEVVLAN-GD-----VLRTGMGSL--P--N--------
----------SNTWQVFKWGYGPYLDGIFTQSNY-GIVTKFGFWLMPAPS--AYRPFVIR
YQNEEDIEEI---V-------EIMRPLRINGV-IPNAVVIAHALYEAP-V----------
-----------IAR-RSDY-V----TG---P-------GS---ISD-VAVRKLV--KDHN
LGI------WNVYAALYGT-E-EQIALNW-KIVTQAF---GKSGR--G--QILTQQDV--
--GD--------DPAFAYRAALMRGDMNLQEFSL---YNW-R-----G-GGGSMWFAPVS
QARGSETLKQMSLTKQIL-AK-HGLDYSG-E--FIVGM----RDMHHIVDVLYDKTDPAQ
EKAAYQCFDELLTVF-SAQGYGTYRVNSAFMDKVASTYG---PVQRQVHKTLKKALDPNG
ILAPGKSGI------------
>c|UniRef90_A0A0C9PIM3_7_513/1-507 | Flavoprotein subunit n=2 Tax=Candidatus Brocadia sinica TaxID=795830 RepID=A0A0C9PIM3_9BACT
----------TLPKGISEEVFDAAVKDFRRVL-GEASVLT--------NAE-Q-I-----
--------------APYTKIMMS-V-PE-----SNHTPSAAIIAQSVEQIQEILAICNKY
K----------VPIWPISTGKNLGYGSAAPAERGQVVLDL-KRMNRILEVDPDLCFALVE
-PGVTYKQLYDYIHE-------HNY--PLWLSVPASSAIAGPIGNTLDRGV---------
-GYT--P--YG---EHFLFACGMEVVLPN-GE-----VLRTGMGSI--P--K--------
----------SSTWQVFKWGYGPYLDGIFTQSNY-GIVTKLGFWLMPAPP--VYKPFAIQ
YEREDDIVEI---V-------ETIRPLRIGNV-IPNAVVIAHALYDAP-V----------
-----------KAK-RSDY-V----TG---P-------GA---ITD-EAVQRIM--KDHK
LGA------WNVYAALYGT-L-EQIEVNW-KIVTESF---GKSGK--A--KILTEKEA--
--NG--------DPAFEYRAALMRGDMNLTEFRL---YNW-R-----G-GGGSMWFAPVS
QARGSESLKQMAMAKRIL-GK-YGLDYSG-E--FIVGM----RDMHHVIDVLYDRTDPDQ
MKAGHDCFNELLRTF-AAEGYAVYRVNTAFMDTVAHTYG---PVQRQVHQTLKKALDPNG
IIAPGKSGI------------
>c|UniRef90_UPI0004739043_6_513/1-508 | 4-cresol dehydrogenase n=1 Tax=Herminiimonas sp. CN TaxID=1349818 RepID=UPI0004739043
----------ALPKSVTEATFDKAIAAFQRIL-GADNVLI--------SAM-Q-L-----
--------------TPYRKTMMA-V-AD-----DSHAPSAAIVAHSVEQIQEILTVCNKY
K----------VPVWTISTGKNLGYGSAAPGERGQVVLDL-KRMNKIIEVNAELGYALVE
-PGVTYQQLYDYIQE-------HKL--PLWMSCPAPSAIAGPLGNTVDRGV---------
-GYT--P--YG---EHFLFSCGMEVILAT-GE-----VLRTGMGGV--Q--N--------
----------SNTWQVFKWGYGPSLDGIFTQSNY-GIVTKLGIWLMPEPP--AYKPFCIR
FPDETDIVDI---V-------ETIRPLRIANV-IPNAIVIASTIWEAA-V----------
-----------TIK-RSSV-Y----QG---T-------GQ---IPD-DVLKEVA--KNNN
LGA------WNVYAALYGS-P-EQIEVNW-QIINHFF---KKHPK--A--RIVTAEEE--
--GN--------NPVFQYRADLMRGKPNLTEFGL---YNW-R-----G-GGGSMWFAPVS
QAMGGETLKQMEMAKRIL-AK-HGLDYVA-E--FIVGW----RDMHHIIDVLFDKSNPEE
VKAANACFSELLDEF-TKAGYGTYRTNTEFMDKVAETYG---PVQRKVFQKLKRALDPNG
ILSPGKSGIR-----------
>c|UniRef90_UPI0005F77358_1_515/1-515 | 4-cresol dehydrogenase n=1 Tax=Hyphomicrobium sp. 99 TaxID=1163419 RepID=UPI0005F77358
---MAEQNYAVLPRGVPQQEFQKSIDKFRRLL-GDEAVLV--------KDE-Q-L-----
--------------APYMKIMMP-K-PE-----ADFAPSAAVTATTVEQVQGIVAICNEH
K----------IPVWTVSTGHNFGYGTAAPHHRGQVILDL-KKMNKIIEVDPVLCTALIE
-PGVTYQQLVDYLKE-------KGY--KLWVDPPAPSAIVGPVGNTLDRGV---------
-GYT--P--YS---EHFMFSCGMEVVLAS-GE-----VLRTAMGGV--K--G--------
----------SNTWQVFKWGYGPYLDGIFTQSNF-GIVTKMGLWLMPEPP--VYKPFAIK
YAKDEDINDL---V-------EMFRPLSIRGV-IPNGVVLVGTLYEAS-A----------
-----------TVR-RSDF-T----DE---K-------GA---TSK-EIIQRIR--DERK
IGA------WTAYAALYGT-Q-EQVDVNW-KIITDLV---KASGK--G--EIVTEEQA--
--GQ--------DPAFKYRADLMRGNMTMTEFGL---YNW-R-----G-GGGSMWFAPVS
QAKGSETLKQVDLATRSL-NK-YGLDYVG-E--FIVGQ----RAMHHIVDVLYDRTDPEE
MKRAYDCFAELLDEF-AKQGYSVYRVNNAFMDRVAEAYG---PVQRNINRTLKRALDPNG
IFAPGKSGIE-----------
>c|UniRef90_UPI0003FD0D10_2_517/1-516 | 4-cresol dehydrogenase n=1 Tax=Methylobacter luteus TaxID=415 RepID=UPI0003FD0D10
----TDPTPAILPRGVVQQEFQKAIEKFRKLL-GADNVLV--------QEE-Q-L-----
--------------APYMKIMMP-V-DE-----SKHAPSAVLIATTVEQVQGVVAICNGH
R----------IPVWTVSTGHNLGYGSAAPHHRGQVILDL-KKMNKIIDVDPDLCTALVE
-PGVTYQQLVDYIRE-------KGY--KLWVDPPAPSAIVGPVGNTLDRGV---------
-GYT--P--YA---EHFLFQCGMEVVLAN-GK-----VLRTAMGGV--K--G--------
----------SNTWQVFKWGYGPYLDGIFTQSNF-GIVTKMGLWLMPQPD--VFKPFAVK
YQKDEDIADL---V-------ELFRPLSINGI-IPNGVVFVGTLYEAS-A----------
-----------TVR-RSDY-T----TD---K-------GA---TSK-EIIQRIR--DERK
IGA------WTVYGALYGT-Q-AHVDINW-KIVTELV---QKSGK--G--EIVTEEQA--
--GS--------DPAFKYRADLMRGNMTLTEFAL---YNW-R-----G-GGGSMWFAPVS
QARGSETLKQVELATQIL-NK-HGLDYVG-E--FIVTQ----RAMHHIIDVLYNRTDEEE
MKRAYDCFAELLGEF-EKHGYGVYRVNSAFMHRVADSFG---PVQREINKTLKRALDPNN
ILAPGKSGIDLD---------
>c|UniRef90_A0A0M0FQP1_3_515/1-513 | 4-cresol dehydrogenase n=1 Tax=Azoarcus sp. PA01 TaxID=1637998 RepID=A0A0M0FQP1_9RHOO
------SNDRTLPKGVTAADFDKAMREIRAIV-GAEHVLV--------DEE-P-L-----
--------------APYNKIMMP-V-AD-----AQHAPSAAVMPDGVEEIQRIVKVANTY
R----------IPVYPVSTGKNIGYGSAAPVQRGQIVLDL-RRMNRILDVDAELCTALVE
-PGVTYQQLYDYLQE-------NKL--PLWFSCPAPSAIAGPVGNMVDRGV---------
-GYT--P--YG---EHFMFSCGMEVVLAD-GE-----VLRTGMGAM--E--N--------
----------SNTWQVFKWGYGPTLDGIFTQSNY-GIVTKMGMWLMPAPP--DFRPFCIQ
YPNETDITKI---V-------DALRPLRIAMV-IPNAVVIAHTLWEAP-C---------T
-----------PVK-RADY-F----TG---P-------GA---IPD-DAVLKIQ--ADHG
IGA------WNVYAGLYGT-K-ETNDANW-KIIEAVA---AGTG---G--TIITEEAS--
--RG--------SQALQYRFDLMKGKPNLGEFGL---YNW-R-----G-GGGSVWFAPVS
QAKGTETLKQMKMAKEIL-GK-YGFDYVG-E--FIVGW----RDMHHVIDLLYDRSDETQ
TKNAYACYDELLHTF-ANEGYGMYRASTAFAEKVAATYG---PVKRDVEKRLKKALDPNN
IIAPGRCGISL----------
>c|UniRef90_A0A0K1J883_5_515/1-511 | 4-cresol dehydrogenase (Hydroxylating), flavoprotein subunit n=5 Tax=Rhodocyclaceae TaxID=75787
--------SKALPKGISAAEFDKAVREMRAIV-GDEHVLV--------DEE-K-L-----
--------------APYRKIMMP-V-PD-----EQHELSASVMPDGVEQIQRIMKVANKY
R----------VPVYPISTGKNLGYGSAAPVQRGQIVMDL-RRMNRIIEVDPELCTALVE
-PGVTYQQLYDYLQE-------HKL--PLWFSCPAPSAIAGPVGNMVDRGV---------
-GYT--P--YG---EHFMFSCGMEVVLAD-GQ-----VLRTGMGAM--E--N--------
----------SNTWQVFKWGYGPTLDGIFTQSNF-GVVTKMGMWLMPAPP--DFRPFCIQ
YPNETDITKI---V-------EALRPLRIAMV-IPNAVVIAHTLWEAP-C---------T
-----------PVK-RADY-Y----TG---P-------GA---IPD-DAVKKIQ--ADHN
IGA------WNVYAGLYGT-K-ETNDANW-KIIEAVA---AGTG---G--KIITQEAS--
--KG--------SKALEYRFDLMKGKPNLGEFGL---YNW-R-----G-GGGSIWFAPVS
QAKGSETLKQMQMAKTIL-GK-YGFDYVG-E--FIVGW----RDMHHVIDLLYDRSNPEQ
MEKAYACYDELLHTF-AKEGYGMYRANTAFAEKVAATYG---PVKRDVEKRLKKALDPNN
IIAPGRCGISL----------
>c|UniRef90_C4ZM78_7_515/1-509 | FAD linked oxidase domain protein n=5 Tax=Proteobacteria TaxID=1224 RepID=C4ZM78_THASP
---------NVLPKGVSANDFEQALAQIRAIV-GAEYVVA--------EDT-A-L-----
--------------APYNKIMMA-V-PD-----EQHAPSAAVMPDSVEQIQAILKVLNQH
R----------IPVYPISTGKNLGYGSAAPVERGQLVMDL-RRMNRILDVDAELCTALVE
-PGVTYQQLYDYLQE-------KKL--PLWFSCPAPSVIAGPLGNMVDRGV---------
-GYT--P--YG---EHFLFSSGMEVVLAD-GE-----VLRTGMGSM--P--G--------
----------SNTWQVFKWGYGPTLDGIFTQSNY-GIVTKMGMWLMPAPP--DYRPFLIQ
YPEDTDITKI---V-------DALRPLRIAMV-IPNAVVIAHTLWEAP-C---------T
-----------KVN-RADY-H----PG---P-------GA---ISD-EAVQKIR--KDHN
LGA------WNVYAALYGT-P-ETNAANW-KIIEQVA---AATG---G--TLITDSTE--
--QG--------GRATQYRFDLMKGKPNLGEFDL---YNW-R-----G-GGGSMWFAPVS
QAKGSETLKQMQLAKGIL-AK-YGFDYVG-E--FIVGW----RDMHHVIDLLYDRSDAEQ
MKKAHACFDELLQAF-AREGYGVYRANTAFAEKVAATYG---PVKRDVERRLKRALDPNN
IIAPGRCGIS-----------
>c|UniRef90_A0A0D5LY54_5_514/1-510 | 4-cresol dehydrogenase (Hydroxylating) n=2 Tax=Halomonas TaxID=2745 RepID=A0A0D5LY54_9GAMM
--------KRILPKDIAEADFDAALNQFRETI-GSESVLT--------ESE-Q-L-----
--------------APYTKIMMA-G-DA-----SDYIPSAALLPNDAEQVQELVRICNEY
K----------VPIWTISTGKNLGYGSAAPGETGQVILDL-HRMNRILSVDPEVCTALIE
-PGVTYQQLYDYIQE-------KGY--KLWLDPPAPSAIAGPVGNTLDRGV---------
-GYT--P--YG---EHFMFQCGMEVVLAN-GE-----MIRTGMGGI--K--N--------
----------SSSWQVFKWGYGPYIDGLFTQSNY-GVVTKMGLWLMPEPP--AYRPFLIQ
YQDPEDIAEI---V-------DVLRPLRISQI-IPNAVVIVHTLWDAG-T----------
-----------HVV-RKHY-Y----DG---K-------ES---IPR-EAIERIK--QDEG
IGE------WNVYAALYGT-P-EQIEVNW-NIVEQAF---GASGK--A--KIMYGDEA--
--EQ-------RGGGFEYRSALMKGDMNLQEFGL---YNW-R-----G-GGGSMWFAPVS
QAKGSETKDQTELAQQIL-GK-YGFDYVA-E--YIVGW----RDMHHVIDLLYNREDPEE
TQRAHDCFAELIDEF-AKRGYGLYRTNTEFMEQVAGTFG---EPLRNVHTALKNALDPNG
ILSPGKSGI------------
>c|UniRef90_UPI00041B5A77_6_528/1-523 | 4-cresol dehydrogenase n=1 Tax=Desulfuromonas sp. TF TaxID=1232410 RepID=UPI00041B5A77
----------ALPVGVTEETFAKAIKEYRALL-GEERVRT--------DPS-S-L-----
--------------QSYTKIMYP-E-SE-----EQHVPSAAMLPRTVEEIQAVVAIANKY
K----------TPLWTVSTGKNFGYGSSAPATRGQIVLDL-KTMNKIIHIDAELGYCLVE
-PGVTYYDLNKYFEK-------HKM--NLMISVPSPSAIVGPVGNICDRGA---------
-GYT--P--YG---DHFLFSCGMEVVLAN-GD-----VIRTGMGGI--P--D--------
----------SSSWHAFKWGYGPYVDGLFTQSNY-GIVTKMGVWLMKTPPPGGYKPFLMK
FSKHEMLPEI---I-------KTIMPLRLSQI-IPNACVVVNPLLEAA-C---------Y
CNYER---TGKLTS-KETF-Y----KG---T-------GI---LPP-KVIEEIR--RELD
IGA------WSFYAALYGT-P-EQVALNW-KYVTGAF---KGKFGGDV--VIVTEEEA--
--GD--------DINFEFRRQMMKGGCSLQEFTY---YNW-R-----G-GGGSTWFAPVA
AARPSESMNQVELATKVL-NE-HGFDYLA-E--YIVGW----REMHHIIDLLYDRNDPEE
LKRAYACYDELLSVF-KKNGYGTYRTNPAFMEKTADTFG---PEMRKIHRSLKQALDPNN
ILAPGKSGINLN---------
>c|UniRef90_B9M8F8_6_528/1-523 | p-cresol methylhydroxylase, alpha-prime subunit n=4 Tax=Geobacter TaxID=28231 RepID=B9M8F8_GEODF
----------ALPQGVSEATFAKAIQEYRALL-GEGRVRT--------DPA-S-L-----
--------------QSYMKIMIP-E-SE-----ELHKPSAAMYPKTVKEIQAIVAIANKY
K----------TPLWTVSTGKNMGYGSSAPATRGQIVLDL-KTMKKIIHVDEELGYCLVE
-PGVTYYDLQQHFKK-------HKM--NLWVDVPAPSAMASPMGNTADRGV---------
-GYT--P--YG---EHFLFSCGMEVVLAN-GD-----VIRTGTGGV--P--N--------
----------STSWQANKWGYGPYVDGIFTQSNY-GILTKLGVWLMKGPPPGGYFPFLMK
FPKVEMLADI---I-------KTLMPLRLAQI-IPNACIVVNAGWEAA-G---------Y
FTYDK---NGKGTN-RETF-Y----KG---K-------DS---LPP-KVFQQIM--DKYD
VGA------WNFYAAVYGS-P-EQVALNW-KYVSGAF---KAKFGNQV--RIITEKEA--
--KD--------DPIFEYRRQLMMGGSTLQEFGL---YNW-R-----G-GGGSMWFAPVA
AARPSECDRQMRLATEVL-NK-YGFDYVS-E--FIVGW----RDMHHIIDLLYDRTDREE
MNKAYKCFDELLTVF-TNNGWGTYRTNTAFMDKVSHSYG---PGMRDIHYRLKRALDPNN
ILAPGKSGIDLN---------
>c|UniRef90_Q9RDU1_3_515/1-513 | Eugenol hydroxylase flavoprotein subunit n=2 Tax=Pseudomonas TaxID=286 RepID=Q9RDU1_PSESP
-------STVVLPEGVTPEQFTKAISEFRQVL-GEDSVLV--------TAE-R-V-----
--------------VPYTKLLIPTQ-DD-----AQYTPAGALTPSSVEQVQKVMGICNKY
K----------IPVWPISTGRNWGYGSASPATPGQMILDL-RKMNKIIEIDVEGCTALLE
-PGVTYQQLHDYIKE-------HNL--PLMLDVPTIGPMVGPVGNTLDRGV---------
-GYT--P--YG---EHFMMQCGMEVVMAD-GE-----ILRTGMGSV--P--K--------
----------AKTWQAFKWGYGPYLDGIFTQSNF-GVVTKLGIWLMPKPP--VIKSFMIR
YPNEADVVKA---I-------DAFRPLRITQL-IPNVVLFMHGMYETA-I----------
-----------CRT-RAEV-T----SD---P-------GP---ISE-ADARKAF--KELG
VGY------WNVYFALYGT-E-EQIAVNE-KIVRGIL---EPTG---G--EILTEEEA--
--GD--------NILFHHHKQLMNGEMTLEEMNI---YQW-R-----GAGGGACWFAPVA
QVKGHEAEQQVKLAQKVL-AK-HGFDYTA-G--FAIGW----RDLHHVIDVLYDRSNADE
KKRAYACFDELIDVF-AAEGFASYRTNIAFMDKVASKFG---AENKRVNQKIKAALDPNG
IIAPGKSGIHL----------
>c|UniRef90_A0A0N1L5T6_8_516/1-509 | 4-cresol dehydrogenase n=3 Tax=Novosphingobium TaxID=165696 RepID=A0A0N1L5T6_9SPHN
---------PVLPPGHDRRSFMAGIAEFRKAI-GEDNVFV--------EEE-R-L-----
--------------APYTKIMIP-G-ED-----ADHAPSAAIAPASVPEIQAILAICNRH
R----------IPVWPVSTGKNFGYGTAAPAMRGTVVLDL-RRLNHIIEVDGELGTALVE
-PGVTYRALLDHLKA-------QDL--PYWIDVPAPGPIVGPVGQILERGI---------
-GYT--P--YG---DHFAHACGMEVVLAN-GD-----ILRTGMGSI--A--G--------
----------AKSWQTNRYGYGPYLDGIFSQSNF-GVVTKMGLGLMPRPE--VYKPFLVS
FPNHGDLPRA---V-------EIARDLSLRGV-IRNTPVVGHVLYMIA-M----------
-----------KAR-RADV-F----PG---E-------GS---VTD-EWITQFT--RDHH
LGI------WVMQAALYGS-A-AQVAADW-ALIEQAY---AKSG---A--MLLTDREL--
--GD--------EPTWQHAKRLMAGELDLDEFGL---YNW-R-----G-GGGSAWFAPVA
RATGADATAIITLGKQIL-AE-FGFDYLG-G--FMVQQ----RNMIAVMDLLFDRSSPDE
RKRAHDCFARLMSEF-GKRGYGIYRTNIAFMDAAAALQG---PVRMNVNRTLKRALDPNG
IIAPGKSGIHL----------
>c|UniRef90_UPI0007080591_7_503/1-497 | UPI0007080591 related cluster n=2 Tax=unknown TaxID= RepID=UPI0007080591
---------SVLPAGLSQESFSQAIDAFRRLL-GGQFVLT--------DSE-H-L-----
--------------IPYRKIMLP-L-DE-----ADHTPSAVVLPDSVEQVQGILRLCNDF
R----------IPIWPISTGRNFGYGSAAPGERGQVVLDL-KRMNRILSVDRHLCTALVE
-PGVTYKQLQDYLKE-------HDI--PLWLSFPAPGPIAGPVGNTLERGE---------
-GNT--P--YG---DHFNNACGMEVVLAN-GE-----VLRTGTGGL--P--G--------
----------SNSWQVFKCGYGPYLDGLFTQSNF-GVVTKLGLWLMPAPA--GHRTVLVQ
Y-DEDQLETA---V-------DTLAPLRIAGH-IPNVGVMANAAIALT-S----------
-----------IKT-RNEI-Y----QG---S-------GA---VPH-DLIRAEA--KKVG
LGD------WNIIFTLYGN-E-ERITADY-KLVSQAF---ERSG---G--RVIPD-----
-----------------IHDPMQVNELTLDAFRL---YNW-R-----G-GGGSMWFSPIC
PARGRDFLEQTRLARSIY-EE-YGFDYMS-A--PALSG----RALHHVMPLEYDRSNAEE
TRRAHACFEKLMDEF-TKRGHAIYRTGIGYMDKLADSYG---PVKKEVNRAIKQALDPNG
IIAPGKSGIR-----------
>b|Input_pdb_SEQRES_A/1-526
-------MTRTLPPGVSDERFDAALQRFRDVV-GDKWVLS--------TAD-E-L-----
-------EAFR---DPYPV-----G-AA-----EANLPSAVVSPESTEQVQDIVRIANEY
G----------IPLSPVSTGKNNGYGGAAPRLSGSVIVKTGERMNRILEVNEKYGYALLE
-PGVTYFDLYEYLQS-------HDS--GLMLDCPDLGW-GSVVGNTLDRGV---------
-GYT--P--YG---DHFMWQTGLEVVLPQ-GE-----VMRTGMGAL--P--G--------
----------SDAWQLFPYGFGPFPDGMFTQSNL-GIVTKMGIALMQRPP--ASQSFLIT
FDKEEDLEQI---V-------DIMLPLRINMAPLQNVPVLRNIFMDAA-A---------V
S------------K-RTEW-F----DG---D-------GP---MPA-EAIERMK--KDLD
LG----F--WNFYGTLYGP-P-PLIEMYY-GMIKEAF-G-KIPG---A--RFFTHEER--
--DD------RGGHVLQDRHKINNGIPSLDELQL---LDW-V-----P-NGGHIGFSPVS
APDGREAMKQFEMVRNRA-NE-YNKDYAA-Q--FIIG----LREMHHVCLFIYDTAIPEA
REEILQMTKVLVREA-AEAGYGEYRTHNALMDDVMATFNWGDGALLKFHEKIKDALDPNG
IIAPGKSGIWSQRFRGQNL--
>b|UniRef90_A0A1H4NC20_1_526/1-526 | 4-cresol dehydrogenase (Hydroxylating) n=1 Tax=Rhodococcus pyridinivorans TaxID=103816 RepID=A0A
-------MTRTLPPGLSEEQFDTALARFREVV-GDKWVLS--------STE-E-L-----
-------ENFK---DPYPV-----G-AS-----EAYVPSAVVSPESTEQVQAVVRIANEY
G----------IPLSPVSTGKNNGYGGASPRLSGSVIIKTGERMNRILEVNEKYAYALLE
-PGVTYFDLYEYIQN-------NNL--NLMIDCPDLGW-GSVVGNALDRGV---------
-GYT--P--YG---DHFMWQTGMEVVLPQ-GE-----VMRTGMGAL--P--G--------
----------SDTWQLFPYGFGPSPDGMFTQSNL-GIVTKMGIALMPKPP--ASQTFLIT
FDREEDLEQI---V-------DIMLPLRINMAPLQNVPVLRNIFMDAA-A---------V
S------------R-RSEW-F----DG---D-------GP---MPA-EAIEKMK--KDLN
LG----Y--WNFYATLYGP-P-PMIEMYY-GIIKDAF-S-QIPG---A--RFFTHEER--
--ND------RGGHVLQDRHKINNGIPSLDELQL---LDW-V-----P-NGGHICFSPVS
APDGREAMKQFEMVRDRA-NE-YNKDYAA-Q--FIVG----LREMHHVCLFVYDTSIPEV
REEALRMTRILVREA-AEEGYGEYRTHNALMDDVMGTFNWGDGALLKFHEKVKDALDPNG
IIAPGKSGVWPQRFRGQNL--
>b|UniRef90_I4EYC0_1_527/1-527 | Vanillyl-alcohol oxidase n=2 Tax=Modestobacter marinus TaxID=477641 RepID=I4EYC0_9ACTN
-------MARVLPPGLAEPDFDTAIARFREVV-GDKYVVT--------EDG-D-L-----
-------ARYR---DPYPV-----G-SE-----PATGASAAISPETTEQVQEIVRIANEV
G----------IPLSPISTGKNNGYGGGQPRLSGAVVVNTGERMNRILEVNEKYGYALLE
-PGVSYFDLYEYLQA-------NAP--SLMLDCPDLGW-GSVVGNTLDRGV---------
-GYT--P--YG---DHLMWQTGLEVVLPT-GA-----VMRTGMGAV--P--G--------
----------SNTWQLFQYGFGPFPDGLFTQSNL-GIVTKMGIQLMQRPP--ASTTFVIT
FDAEEDLAQV---V-------DIMFPLRVNMAPLQNVPVLRNIILDAG-V---------V
S------------K-RTEW-Y----DG---D-------GP---LPA-EAIERMK--SELG
LG----Y--WNLYGTVYGP-P-PVVEQYL-GMIRDAF-L-QVPG---S--QFSTHHDR--
--DE---ATDRGAHVLHDRHRINNGIPSLDEMKL---LEF-V-----P-NGGHLGFSPVS
APDGADALRQAQMVRQRA-DE-YGQDYAA-Q--FIVG----LREMHHIALLLFDTSKAEQ
RQRALDLARVLIDEA-AAEGYGEYRTHNALMDQVMATYNWGDGALREFHEAIKDALDPNS
IMAPGKSGIWGRKYRDQ----
>b|UniRef90_A0A1B7M2H0_1_525/1-525 | FAD-binding protein n=1 Tax=Enteractinococcus helveticum TaxID=1837282 RepID=A0A1B7M2H0_9MICC
-------MSRILPPDVSEAHFDAALEKFRSVL-GAEHVIS--------TPE-E-L-----
-------EAFH---DPYPT-----T-SE-----PEFLPGAVVFPSTAEEVQKLVEIANEY
R----------VPLSPTATGKNLGYGGAAPRLSGAVVVQTARRMNKIIEVNEKYAYALIE
-PGVTYFDLYNHIQE-------KGY--NLWVDVPDLGW-GSVVGNALDRGV---------
-GYT--P--YG---DHWSWQTGLEVVLPD-GD-----LLRTGMGAM--S--N--------
----------AKTWQLFGYGFGPYPDGLFTQSNF-GIVTKMGIALMPAPP--ATETFLIT
FDKEEDLEQI---V-------DIMLPLRIGMAPLQSVPVVRNIILDAA-A---------Q
T------------K-RSRW-L----PD---G-------GP---LTP-EIINQMK--QELN
LG----Y--WNMYGSVYGS-P-PQIELFL-GMIKDAF-T-AIPG---A--RFFTTKDR--
--AE---DT-PGSHILHDRHKINQGIPSIDEQQI---LEW-V-----P-NGAHIGFSPIS
EPDGAEAMKQFEMVRDRS-YE-YGPDYAA-Q--FAVG----LREMHHICLFLYNSAEAAD
RERTIALGRKLVAEG-AEHGYGEYRTHLQLMDQVMETFDFNDNALLRFHERIKDALDPNS
IMAPGKSGIWGARYRD-----
>b|UniRef90_UPI000A092B09_11_535/1-525 | UPI000A092B09 related cluster n=1 Tax=unknown TaxID= RepID=UPI000A092B09
----------VLPPDVDERTFRAAIAAFGDAI-GDENVHV--------DDE-H-V-----
-------RPYD---DRFPV-----T-DG-----DEFRPSAVLWPGSTEDVQAIVRIANEH
L----------IPLHAFSTGMNLGYGGSAPRVAGSVLLHLGKRMNRVLEIDERLAYAVVE
-PGVDYASLYRAVQD-------SGA--KLMIDPTELDW-GSPLGNTLDHGV---------
-GYT--P--YA---AHAMWRCGMEVVLAD-GS-----VLRTGMGGM--P--N--------
----------SDAWHLYQGGLGPSVEGLFEQSNY-GICTRMGIQLMPAPP--ESLSFVIS
FENEEDLAAI---M-------DTTLPLRIGMAPLQAAPIVRNVTFDAA-C---------V
S------------T-RDHW-Y----DG---E-------GP---LPR-EAYQAMM--TELD
LG----Y--WNVYGTCYGP-R-WLIDRYI-EMIRDAY-L-AIPG---A--RFDTTETV--
--TP---GT-PRAELLAARDQLNNGIPNRHSSAV---FDW-F-----P-NAGHFFYAPVS
SPSGEDAAAQFADTKRIS-DS-YEIDYLA-Q--FIIG----LREMHHICLPLFDTADPDS
RARTLEMTRELIRAG-AERGYGIYRAHNVLADQVADTYSFGDHAQRRFNERIKDALDPNG
ILNPGKSGIWPARLRGRGL--
>b|UniRef90_A0A1F5LJS0_8_550/1-543 | Uncharacterized protein n=2 Tax=Penicillium TaxID=5073 RepID=A0A1F5LJS0_9EURO
----------ALPPATDQPTFKRFLTRVAEVV-GRENIQV------VTSKD-E-L--E-D
GSYHNQ-PYTH---DPHHI-----L-DQ-----DHFVASAVVCPRSVPEVQDLVKLANEF
N----------VPIWPVSIGRNSGYGGAAPRLRGSIVVNLGKHIRRILEVNVEGAYAVVE
-PGVTFADLHQYLVE-------HNLKDKLWIDVPDLGG-GSVLGNAMERGV---------
-GYT--P--YG---DHWMMHCGMEVVLPN-GE-----LMRTGMGAM--P--EPRKAGT--
VPGRLDEEPGNKCWQLFPYGFGPYNDGIFSQSNL-GIATKMGIWLMPNPG--GYQSYLIT
VPKEEDLRKA---V-------DIIRPLRLQMV-LQNVPTIRHILLDAA-V---------L
G------------S-KASY-T----ST---Q-------GP---LGD-EELDAIA--KKLN
LG----R--WNFYGALYGP-E-PTRTALW-GVIKQAF-S-AIEG---V--KFFFPEDI--
--KE---NC-----VLHTRHKTLQGIPTFDELKW---IDW-I-----P-NGAHLFFSPIS
KVSGEDAMLQYSVTKTRV-IE-SGLDFIG-T--FTVG----MREMHHIVCIVFNRKDEDA
KRRAHSLIKILIADC-AAHGWGEYRTHLALMDQIAGTYNWNNNVLMRFNETIKNALDPKG
ILAPGKNGIWPTNY-------
>b|UniRef90_A0A0F4YJ32_41_530/1-490 | Vanillyl-alcohol oxidase n=1 Tax=Rasamsonia emersonii CBS 393.64 TaxID=1408163 RepID=A0A0F4YJ32_
------------------------------------------------------------
--------------DPHYL-----L-EK-----DHLLASAVICPRSVPEVQEIVKLSNQF
Q----------IPLWPISIGRNSGYGGAAPRLRGSVVVDLGRHMNRILEVNVEGAYALVE
-PGVTFKNLHDYLVQ-------HNLRDKLWIDVPDLGG-GSVMGNCLERGV---------
-GYT--P--YG---DHWMMHCGMEVVLPN-GE-----LLRTGMGAM--P--QPRNPGD--
KPVRLDEEPGNKCWQLFPYGFGPYNDGLFSQGSV-GIVTKMGIWLMPNPG--GYQAYLIT
FPKEEDLHKA---V-------DIIRPLRL------NVPTIRHILLDAA-V---------M
G------------K-KSDY-T----SS---N-------EP---IDD-AGLDAIA--RKLN
LG----R--WNFYGALYGP-E-KTRNMLW-GIIKEAF-S-AVEG---A--RFFFPEDI--
--QE---YC-----VLHTRHQTLQGIPTFDELKW---LNW-V-----P-NGAHLFFSPIS
KISGDDAMLQYSVTKKRC-LE-AGLDFIG-T--FCVG----MREMHHIVCIIFDRKDPAS
RQKAHWLIKTLIADC-AAHGWGEYRTHLALMDQIAETYNWNSNVLMRFNETVKNALDPKG
ILAPGKNGIWPSSY-------
>b|UniRef90_A0A0F0HZ73_58_538/1-481 | 17beta hydroxysteroid dehydrogenase-like classical c SDR n=1 Tax=Aspergillus parasiticus (strain
------------------------------------------------------------
------------------I-----L-DK-----DSFLASAVVCPRSVPEVQALVRIANNL
Q----------IPLWPTSIGRNLGYGGAAPRLSGSVVLDLGKHMRRVLEVNVDGAYAVVE
-PGVTFSDLYQYLVD-------NNLTDKLWIDVPDLGG-GSVLGNTVERGV---------
-GYT--P--YG---GKYYTLIDVLFVLPT-GE-----LMRTGMGAM--P--QPRSAGE--
SQIRLDEEPGNKCWQLFPYGFGPYNDGLFSQSNL-GIVTKMGIWLMPNPG--GYQSYLIT
FPRDEDLHKA---V-------DIIRPLRLQMI-LQNVPTIRHILLDAA-V---------M
G------------V-KSDY-T----AS---N-------GP---LDD-AALDAIA--KRLN
LG----R--WNFYGALYGP-E-TTRNALW-GIIKDAF-S-AIEG---A--QFFFPEDI--
--KE---PC-----VLHTRHKTLQGIPTLDELKW---VDW-I-----P-NGAHLFFSPIS
KISGDDAMLQYAITKKRV-RE-AGLDFIG-T--FTVG----MREMHHIVCIVFDREDPES
KRKAHQLIKTLIADC-AAHGWGEYRTHLALMDQIAETYNWNNNILMRFNEAIKNTLDPKG
ILAP-----------------
>b|UniRef90_V5HSF0_9_551/1-543 | Uncharacterized protein n=1 Tax=Byssochlamys spectabilis (strain No. 5 / NBRC 109023) TaxID=1356009
----------ALPPGTTKETFAAFISEVIRVV-GRDNVTV------ICSQN-D-L--K-D
GTYENP-IFTH---DIYHV-----M-DK-----DYMIASAVVLPGSVPEVQEIVRLAGKF
Q----------IPLWPTSIGRNVGYGGAAPRLAGSVVLNMGARMNRVLEVNVEGAYALVE
-PGVTFAGLYDHLVK-------NNLQDKLWIDVPDIGG-GSVLGNTLDRGV---------
-GYT--P--YG---DHWMMHCGLEVVLPT-GE-----LMRTGMGAL--P--QPPEKGR-K
HSGRLDEEPGNKCWQLFPYGFGPYNDGLFSQSNL-GIVTKMGIWLMPNPG--GYQSYLIT
LPREEDLQQA---V-------DIIRPLRLNMV-LQNVPTLRHILLDAG-V---------L
G------------R-KKDY-T----SS---N-------GP---IED-ADLDAIC--KKLN
LG----R--WNFYGALYGP-E-PTRKALW-SVIKNAF-S-AIKG---V--KFFFPEDI--
--KE---YC-----VLHVRDKTLQGIPTFDELKW---VDW-I-----P-NGAHLFFSPIS
KVTGDDAMLQYSVTKKRV-RD-AGFDFIG-T--FTVG----LREMHHIVCIVFDTKDEDS
KKRAHGLIKTLIADC-AAYGWGEYRTHLALMDQIAETYNWNENILMHFNEKIKNAIDPKG
ILAPGKSGVWPTA--------
>b|UniRef90_A0A1L9RHJ4_1_425/1-425 | Uncharacterized protein n=1 Tax=Aspergillus wentii DTO 134E9 TaxID=1073089 RepID=A0A1L9RHJ4_ASPW
------------------------------------------------------------
------------------------------------------------------------
-------------------------------------------MNRILEVNVEGAYVLLE
-PGVTYMDLHQYLVW-------NGLREKLWIDVPELGG-GSILGNAVERGV---------
-GYT--P--YG---DHWMMHCGMEVVLPT-GE-----LLRTGMGAM--P--ERDSSGD--
EKTRPDEEPGNKCWQLFPYGYGPYNDGLFSQSNL-GIVTKMGVWLMPNPG--GFQSYLVT
IPREEDLHQA---V-------EIIRPLRVQLV-LQNVPSIRHILLDAA-M---------M
R------------N-KSEW-T----SS---T-------NP---IDD-EGLDEIS--KSLN
LG----R--WNFYGALYGP-E-SVRNNLW-QIIKQSF-S-AIKG---A--KFYFPEDI--
--RE---HC-----VLHIQNLTLQGIPNNEELKW---VQW-L-----P-NGAHVSFSPIS
KISGDDARSLYSIVKRRC-NE-AGFDYIA-T--FTIG----MREMHHILCIVFDREDPIM
RRKAHQLIKTLIKDC-AAHGWGEYRTHLGLMDQIAETYNWNDNALMRFNQTIKNTLDPNG
ILAPGKSGIWPA---------
>b|UniRef90_A0A017S8U5_10_549/1-540 | Aryl-alcohol oxidase n=2 Tax=Aspergillus TaxID=5052 RepID=A0A017S8U5_9EURO
-----------LPPNVSHDAFSRFISACEEII-DRRNIHI------VASKE-E-L--A-D
GSYYEP-PRTH---DPHHV-----V-EQ-----DYFVASAVMNPRSVSEVQGLVQLANRY
R----------IPLWPTSIGRNSGYGGAAPRMRGSVVIDLGKHMNQVLEVNVDAAYAVVE
-PGVTFAGLYEYLVK-------SGLSDKLWIDVPDIGG-GSVMGNTLERGV---------
-GYT--P--YG---DHWMMHCGMEVILPS-GE-----LLRTGMGAL--P--QNPRTSA--
--HPIHEEAGNKCWQLFPYGFGPYNDGLFSQSNL-GIVTKIGMWLMPNPG--GFQAYQIS
LPRDEDLHQA---V-------DIIRPLRLQMI-IQNVPTLRHILLDAA-M---------L
G------------S-KTDY-TP---DT---E-------KP---LNE-GELDAIA--KKLN
LG----R--WNFYGALYGP-E-AIRNVLW-SQIKQAF-S-SIKG---V--QFFFPEDV--
--KG---NH-----LLHIRAKTLQGIPTFDELRW---VDW-L-----P-NGAHLFFSPIS
KISGDDAMLQYKVTKKRC-VE-AGLDFMG-A--FAIG----MREMHHIVCIAFNRGDPES
KRKAHWLIKTLIADC-AEHGWGEYRTHLALMDQIAETYNWNHNALMRFNETVKNALDPNG
ILAPGKNGVWPAS--------
>b|UniRef90_A0A178E9A6_9_552/1-544 | Aryl-alcohol oxidase n=1 Tax=Pyrenochaeta sp. DS3sAY3a TaxID=765867 RepID=A0A178E9A6_9PLEO
----------VLPPNVSKQQYSDFITSCREAA-GDENIVI------ISSQS-Q-I--D-D
GDYMKP-NYTH---DPHHV-----L-KQ-----DFFLASAVIAPRNVADVQAIVKAANQH
K----------VPLWPISIGRNSGYGGAAPRVSGSVVLNMGKHMNKILKVDVEGAYCLVE
-PGVTFHDLHQYLVD-------NGLRDRLWLDVPDLGG-GSVLGNTLERGV---------
-GYT--P--YG---DHFMMHSGMEIILPS-GE-----LIRTGMGAL--P--HPDQKPG--
--ARPEDQPWNETSQLFNYGFGPYVDGLFTQSNL-GIVTKMGMWLMPNPG--GYQSYLIT
IPREEDLKQA---V-------DIIRPLRLNMI-LQNVPTIRHILLDAA-V---------M
N------------P-KSHY-T----SDI--N-------TP---LTD-SELDAIA--EKLN
LG----R--WNFYGALYGP-E-PIRQAMW-AVVKESF-S-AIPG---A--KFYFPEDR--
--KE--KDS-----VLHMRHKTMQGIPTFDELRW---VSW-L-----P-NGSHLFFSPIA
KVNGEDATKQFAITKQRC-RE-AGLDFIG-T--FTIG----MREMHHIVCIVFDRKNEEQ
KKRAHWLIKTLIEDC-AKQGWGEYRTHLAVMDQIIDTYSFNNSIFRRFNEDIKNAIDPNG
IIAPGKSGIWPKQYN------
>b|UniRef90_A0A1V6SE52_18_559/1-542 | Uncharacterized protein n=2 Tax=Penicillium TaxID=5073 RepID=A0A1V6SE52_9EURO
-----------LPPKLTNGDFNEFIQEVIELV-GTENVEV------ITSKD-Q-I--E-D
GSYMNP-RHTH---DPHHI-----M-EQ-----DYFLASAIVAPRNVADVQAIVRLANKI
S----------FPLWPISIGRNYGYGGAAPRVSGSIVMDMGKNLNRVLDVNEEGAYCLVE
-PGVTFHNLYDYLVA-------NNLWDKLWMDVPDLGG-GSVLGNAVERGV---------
-GYT--P--YG---DHWMMHCGMEVVLPN-GE-----LIRTGMGAL--P--DPERPET--
MGLRPEYQPWNKTAHLFPYGFGPYIDGLFSQSNM-GIVTKLGMWLMPNPG--GYQSYLIT
LPKEEDLKQA---V-------DIIRPLRLNMA-LQNVPTIRHILLDAA-V---------L
G------------D-KASY-S----SK---T-------EP---LSD-EDLDRIA--KQLN
LG----R--WNFYGALYGP-D-RIRNALW-ETVKEAF-L-VIPG---V--KFYFPEDT--
--AE---NS-----ILRVRHKTMQGIPTYDELKW---IDW-V-----P-NGAHLFFSPIA
KVAGEDAMLQYGITKQRC-QE-AGLDFIG-T--FTVG----MREMHHIVCIVFNKKDLQQ
KKKVQWLIRTLIDDC-AANGWGEYRTHLAVMDQIMGTYNWNNSSFLKFNEVIKNAIDPNG
IIAPGKSGVWPTKY-------
>b|UniRef90_V5FPK0_58_554/1-497 | Uncharacterized protein n=1 Tax=Byssochlamys spectabilis (strain No. 5 / NBRC 109023) TaxID=1356009
------------------------------------------------------------
----------H---DPHHI-----M-EQ-----DYFLASAIVAPRNVADVQAIVRLANKV
S----------FPLWPISIGRNSGYGGAAPRVSGSIVLNMGKNMNRVLEVNVEGAYCLVE
-PGVTFHDLHDYLVS-------NNLRDKLWLDVPDLGG-GSVLGNATERGV---------
-GYT--P--YG---DHWMMHSGMEVVLPN-GE-----LLRTGMGAL--P--DPRRPET--
MGLKPEDQPWNKTAQLFPYGFGPYIDGLFSQSNM-GIVTKLGMWLMPNPG--GYQSYLIT
LPRDDDLKQA---V-------DIIRPLRLGMA-LQNVPTIRHILLDAA-V---------L
G------------D-KRSY-S----YK---T-------EP---LSD-EELDEIA--KQLG
LG----R--WNFYGALYGP-E-PIRKVLW-ETVKEAF-S-AIPG---V--KFYFPEDT--
--PE---NS-----ILRVRDKTMQGIPTYDELKW---IDW-V-----P-NGAHLFFSPIA
KVSGEDAMLQYGVTRKRC-EE-VGLDFIG-T--FTVG----MREMHHIVCIVFNRKDLIQ
KKKVQWLIRTLIDDC-AANGWGEYRTHLAVMDQIMGTYNWNNDSFLKFNEILKNAVDPNG
IIAPGKSGVWPSQYR------
>b|UniRef90_A0A084GCB4_40_583/1-544 | Vanillyl-alcohol oxidase n=1 Tax=Scedosporium apiospermum TaxID=563466 RepID=A0A084GCB4_9PEZI
----------VLPPNTSSDHFQSFIKRAREIC-GPENVFI------VERED-Q-L--V-D
GNYFEP-NTTH---DMHAL-----L-DR-----SYFVCSATISPRNVPEVQDMVRLCNEF
D----------IPVWPFSIGRNTGYGGAAPRVPGSIGLHLGKHMNRVLEVNTEGAYALVE
-PGVTYYAMHEYLEK-------HNLREKVWLDVPDLGG-GSIIGNAIERGV---------
-GYS--P--YG---DHWMMHCGLEVVLPN-GE-----LVRTGMGAL--P--DKASGHT--
SGLRADEQPGNRAWQLFNYGFGPYNDGIFSQSSL-GIVVKMGIWLMPNPG--GYQAYMIT
FPRDEDLHQI---I-------DTIRPLRLQMV-LQNVPTLRSILMDAA-V---------H
N------------P-KKHY-T----DS---D-------EP---LSD-KELDEIA--ERLN
LG----R--WNFYGALYGP-E-PIRNTLW-GIIKESF-S-KIPG---A--KFYFPEDR--
--TE--EHS-----VLRTRALTLQGIPSFDELRW---VDW-L-----P-NGAHLFFSPIS
KITGQDAVLQYQVTRKRC-LE-AGLDFIG-D--FLVG----MREMHHIVCIVFNREDPDS
KRRALWLIRTLIDDC-AQHGWGEYRTHLAVMDQIANTYNFNDNAQMKLNEMIKDAMDPKG
ILAPGKNGIWPQTY-------
>b|UniRef90_B8M1T5_23_565/1-543 | D-lactate dehydrogenase, putative n=3 Tax=Talaromyces TaxID=5094 RepID=B8M1T5_TALSN
-----------LPPNVTSAQFSKFLKRCREIC-GVENVKV------IEAEE-Q-L--V-D
GSYYEP-NKTH---DMHHL-----V-DR-----NYFVCSATISPREVPEVQDMMRLCNEF
E----------VPVWPVSIGRNTGYGGAAPRVPGSIVLELGKHMNRVLEVNAEDAYALVE
-PGVTFFALHEYLEK-------NNLKDKVWIDVPDLGG-GSVLGNTIERGV---------
-GYT--P--YG---DHWMMHCGMEVVLPT-GE-----LIRTGMGAM--P--NSRDDVN--
-GIRPDEQKPNRAWQLFNYGFGPYNDGIFSQSSL-GIVVKMGIWLMPNPG--GYQAYMIT
IPTDKDLKTA---V-------DIIRPLRTQMI-LQNVPTLRSILMDAA-V---------A
H------------P-RSHF-L----KE---D-------RP---FTN-AELDQIC--KDLD
LG----R--WNFYGALYGP-Q-PVRDVLW-STIKQAF-S-VIPG---A--KFYFPEDR--
--NE--PFS-----VLKTRSLTLQGVPTFDELRW---VDW-L-----P-NGSHLFFSPIA
KVSGDDAMLQYSVTLKRC-LE-AGVDFIG-D--FVIG----MREMHHIVCITFNKKDPES
KRRAHWLIETLIKDC-AEYGWGEYRTHLAVMDQVALTYDFNDNAQMKLNEQIKDALDPKG
ILAPGKNGVWPKNYN------
>b|UniRef90_A0A132BBJ1_27_571/1-545 | FAD-linked oxidase-like protein n=2 Tax=Phialocephala TaxID=310291 RepID=A0A132BBJ1_9HELO
----------ALPPGTSSEDFKEYIKKAVEIV-GEENVTV------INNKD-E-L--T-K
EHYTDP-SKAH---DMFHV-----F-DK-----DYFVASAVIAPRKVSEVQAIMKLCNEY
G----------IPVWPFSVGRNVGYGGSAPRVPGSIGLDMGRNMNKVIEVNESGAYALVE
-PGVTYADLYAYLVE-------KKLDQKLWIDTPDLGG-GSVLGNAIERGV---------
-GYT--P--YG---DHFMMHCGMEVVLPS-GE-----LLRTGMGAM--P--DPTQPHV--
EGGTLDQQPGNKCWQLFNYGFGPYNDGIFTQSNL-GVVTKMGIWLMVNPG--GYQPYLIT
FPKDSDLPKV---V-------DIIRELRLAMV-LQNVPSIRHVLLDAA-V---------L
G------------T-KASY-S----SS---D-------KP---LTD-EEIDAIA--KKLN
LG----R--WNFYGALYGP-K-PIQDVMW-QVVKQTF-G-SIEG---A--KFFLPEDV--
--PD--KNA-----VLHIRAKTLQGIPTFDELKW---VDW-L-----P-NGAHLFFSPIS
KISGEDATLQYSITKKRV-IE-AGFDFIA-T--FTIG----MREMHHIVCLVFNRNDAGQ
KERVHKLIRQLIDDC-AAHGWGEYRTHLALMDQIAETYNFNDNAQMKLNEKIKNALDPNG
ILAPGKNGVWPATYN------
>b|UniRef90_W3XN37_8_550/1-543 | Vanillyl-alcohol oxidase n=1 Tax=Pestalotiopsis fici W106-1 TaxID=1229662 RepID=W3XN37_9PEZI
----------VLPPGIEASRFEAYLKAVTEVV-GAENVTV------IHSED-V-L--T-K
ESYLDP-SKAH---DMFHV-----F-DK-----DYFIASAVVAPRKVTEVQAVMRLCNEF
K----------VPVWPFSIGRNVGYGGAAPRVPGSIGLDMGRNMNKVLEVSEQNAYCLLE
-PGVSYTDLYNYLVE-------KKLNDKLWVDVPDLGG-GSVLGNCMERGV---------
-GYT--P--YG---DHFMMHCGMEIVLPN-GE-----LVRTGMGAM--P--NPSASSS--
D-GTIDEQPGNRCWQLFNYGFGPYHDGIFTQSNY-GVVVKMGMWLMPNPG--GYQPYLIT
FEKDSDLPQI---V-------EIIRQLRLAMV-LMNVPSIRHILLDAA-V---------L
G------------D-KKSY-K----NV---D-------RP---LTE-EELVEIQ--NQLG
LG----R--WNFYGALYGP-E-IMRNAQW-EVIKGAF-G-QIPG---S--KFFWPEEG--
--KQ--SPG-----VLDIRAKTLAGIPTTDELKW---VDW-L-----P-NGSHLFFSPIS
EITGDAANLQYSITKKRV-LD-AGFDFIG-T--FTIG----MREMHHIVCLVFDRKSPEQ
REKMHKLIRTLIDDC-AAHGWGEYRTHLALMDQIADTYSWNDHALLKFSEKLKDAIDPNG
ILAPGKNGVWPASY-------
>b|UniRef90_W2S9J1_38_578/1-541 | Uncharacterized protein n=1 Tax=Cyphellophora europaea CBS 101466 TaxID=1220924 RepID=W2S9J1_9EURO
----------CLPPGISSKRFKEFLCRLADIS-GDDHVTA------ITKME-E-L--S-Q
ESYLDP-SKCH---DMFHV-----F-NK-----EDFVSSAVVAPRNVGEVQAIMRLCNEF
E----------IPVWPFSIGRNVGYGGASPRVSGSLGMDMGRNMNKILKVDVDGAYALVE
-PGVTYFDLHDYLVN-------NNLRDKLWIDVPDLGG-GSVLGNTTERGV---------
-GYT--P--YG---DHYMMHCGMEIVLPN-GE-----LVRTGMGAL--P--NPNADPN--
--APAHEQEPNSCWQLFNYGFGPYNDGSFTQSSL-GVITKMGVWLMANPG--GYQSYLIT
LPRDDDLHQA---I-------EIIRPLRVAMV-LQNVPTLRHILMDAA-C---------M
G------------D-RASY-S----NS---A-------NP---LND-EELDAIA--EKLN
LG----R--WNFYGALYGP-Q-PVRDVLW-SVVKGAF-S-QIKG---A--KFFFPEDQ--
--PD---NL-----VLQTRHDTLQGIPSVTELKW---VDW-L-----P-NGAHLFFSPIA
KVSGDDAVGQYQLTRRRC-EE-AGLDFIG-T--FVVG----MREMHHIVCLVFNRKDKES
CRKAHWVISTLIQDA-AERGWGEYRTHIALMDQIAQTYNFNNNAQMKLNETIKNALDPKG
ILAPGKNGIWPQTY-------
>b|UniRef90_A0A0D2I3P8_27_567/1-541 | Rhinocladiella mackenziei CBS 650.93 unplaced genomic scaffold supercont1.9, whole genome shotgu
----------VLPPGIDSQTFKKFTLRVADVI-GSENVTV------ITKTE-E-L--D-K
ESYMDP-SKVH---DMFYV-----V-DE-----DYFVSSAVVAPRNVRDVQDIMKLCNEF
E----------IPVWPFSIGRNVGYGGAAPRVPGSIGLDMGRNMNKVLNVDVDGAYALVE
-PGVTFTDLHEYLVK-------NNLRDKLWVDVPDLGG-GSVLGNTCERGV---------
-GYT--P--YG---DHWMMHCGLEVVLPD-GS-----LIRTGMGAL--P--DPNGDPS--
--LPPHEQPANKCWQLFNYGFGPYNDGIFTQSSL-GVIVKMGIWLMANPG--GYQSYLVT
IPRDEDLHQA---I-------EIIRPLRVGMV-LQNVPTLRHILLDAA-V---------M
G------------D-RKTY-S----NS---D-------KP---LTD-AELDAIA--TKLN
LG----R--WNFYGALYGP-P-PVREVMW-QVVKASF-S-TIPG---A--KFYFPEDM--
--PE---NT-----VLQTRNLTLQGIPTMTELKW---VDW-L-----P-NGAHLFFSPIA
KVSGDDAVAQYQLTRRRS-HE-FGFDFIG-T--FVVG----MREMHHIVCIVFNRKDREQ
RRRAHQLISTLVDDA-AKQGWGEYRTHLALMDQIAGTYNFNDNAQMKLNEKIKNALDPRG
ILAPGKNGIWPKSY-------
>b|UniRef90_A0A0D2F6L0_86_626/1-541 | Uncharacterized protein n=1 Tax=Exophiala xenobiotica TaxID=348802 RepID=A0A0D2F6L0_9EURO
----------CLPPGIDSEKFKEFIDRVLDIV-GQTNVTV------ITGTE-N-L--D-K
ESYLDP-SKVH---DMFHV-----L-AE-----DYFVSSAVVAPRNVQDVQAIMRLCNEF
E----------IPVWPFSIGRNVGYGGAAPRVPGSIGLDMGRNMDKILEVNVDGAYALVE
-PGVTFQGLHDYLVK-------NNLRDKLWIDVPDLGG-GSVLGNTIERGV---------
-GYT--P--YG---DHWMMHCGLEVVLPD-GT-----LVRTGMGAL--P--DPDADPN--
--VPPDQQSGNKTWQLFNYGFGPYNDGIFTQSSL-GVVVKMGIWLMANPG--GYQSYLIT
FPRDEDLHQA---V-------EIIRPLRIGMV-LQNVPSIRHVLLDAA-V---------M
G------------D-RKKY-S----NS---D-------KP---LTD-TEIDEIA--AKLN
LG----R--WNFYGALYGP-A-PIREAMW-QVVKASF-S-KIPG---A--KFYFPEDM--
--PE---NK-----VLQIRDGTLQGIPSVDELAW---VDW-L-----P-NGAHLFFSPIA
KVSGDDAVAQYELTRRRS-EE-LGFDFIG-T--FVVG----MREMHHIVCIVFNRKDRQQ
RENAHKLIHTLIDDA-AKLGWGEYRTHLALMDQIAGTYNFNDNAQMKLNETIKNALDPKG
ILAPGKNGIWPSSY-------
>b|UniRef90_W9WXP3_32_572/1-541 | Uncharacterized protein n=2 Tax=Cladophialophora TaxID=82105 RepID=W9WXP3_9EURO
----------VLPPGTDNDKFQRFIEEIASVT-GSENVTV------ISDEA-E-L--Y-H
DNYLDP-GKAH---DMFHI-----V-YK-----TRLVSSAVVAPRNVPDVQSIMKICNMF
E----------IPVWPFSIGRNVGYGGAAPRVPGSVGLDMGRHMNKVLEVNVEGAYALLE
-PGVTFSALHEYLVT-------NNLRDKLWVDVPDLGG-GSIIGNTIERGV---------
-GYT--P--YG---DHWMMHCGMEVVLPD-GT-----LIRTGMGSL--P--SPDEDSS--
--LPPHEQPPNKCWQLFNYGFGPYNDGIFSQSSL-GIVVKMGMWLMVNPG--GYQSYLIT
IPRDEDLHQA---I-------ETIRPLRVGMV-LQNVPTLRHILLDAA-V---------M
G------------D-RKSY-T----NE---D-------RP---LND-AELDAIA--ASLG
LG----R--WNFYGALYGP-E-PVRVAMW-QVIKASF-S-SIKG---V--KFFFPEEM--
--PD---NV-----VLQTRHLTLQGIPTMTELKW---VDW-L-----P-NGAHLFFSPIA
KVTGEDAVAQYEVTRRRS-EE-FGFDFIG-T--FIVG----MREMHHIVCIVFDKKDPDS
RQRAHRLIKILIDDA-AARGWGEYRTHLALMDQIASTYNFNNNSMMRLNEAIKNALDPKG
ILAPGKNGIWPKNY-------
>b|UniRef90_W7M1B0_8_550/1-543 | Vanillyl-alcohol oxidase n=6 Tax=Fusarium fujikuroi species complex TaxID=171627 RepID=W7M1B0_GIBM7
----------VLPPGIAPSAFHQFISEITEVT-TSENVVI------ISNPG-Q-L--D-K
QDYRDP-SKMH---DMFDI-----T-SK-----QHFVSSAVVTPRDVAEVQAIVKLCNKF
E----------IPLWPFSIGRNVGYGGAAPRVPGSIGLDLGKHMNKILKVDVDGAYALVE
-PGVTYADLHQYLVD-------KNLRDKLWIDVPDLGG-GSVLGNTTERGV---------
-GYT--P--YG---DHFMMHCGMEVVLPD-GT-----LVRTGMGAL--P--NPDADPN--
--APPHEQEPNSAWQLFNYGFGPYNDGIFTQSSL-GIVVKMGIWLMVNPG--GYQSYLIT
IPKDEDLHQA---I-------EIIRPLRTSMV-LQNVPTVRHVLLDAA-V---------M
G------------S-RDKY-T----TS---K-------KP---LND-KELDDIA--NKLN
LG----R--WNFYGALYGP-E-PIRKVMW-EVVKGAF-S-AIPG---A--KFYFPEEM--
--PE---NV-----VLKTRDLTLQGIPTMTELEW---VNW-L-----P-NGAHLFFSPIA
KVTGDDAVAQYALTRKRC-EE-AGFDFIG-T--FVVG----MREMHHIVCLVFDRLDPES
CHRAHALISQLIDDA-AKKGWGEYRTHLALMDQIAQTYNFNGNAQMYLNTTIKNALDPKG
ILAPGKNGIWPSGYN-A----
>b|UniRef90_N1PKM5_36_577/1-542 | Uncharacterized protein n=1 Tax=Dothistroma septosporum (strain NZE10 / CBS 128990) TaxID=675120 Rep
-----------LPPNTSLTKFKDFMKSIEDIV-GVDNATV------VSSDA-E-L--Q-R
EDYMEP-SKAH---DMYYI-----A-EK-----EYFVSSAVVAPRDVAEVQTIMRLCNEY
E----------IPVWPFSIGRNVGYGGAAPRVPGSIGLDMGRNMRKVLEVNEDGAFAVVE
-PGVTYMDLHNYLVE-------RNLRDKLWIDVPDLGG-GSVIGNAVERGV---------
-GYT--P--YG---DHWMMHCGMEVVLPD-GT-----LWRSGMGGL--P--NPKADTK--
--ARPEDQAWNETFGLFNYGFGPYNDGIFTQSSL-GIVVKMGIWLMVNPG--GYQSYLIT
FPKDSDLHKA---V-------EIIRPLRVGMV-LQNVPTMRHILLDAA-V---------M
G------------N-RKSY-K----ES---D-------EL---LTD-EEMDDIA--RKLN
LG----R--WNFYGAVYGP-E-PVRQVML-QVIKQSF-L-SIEG---A--KYYEPQDM--
--PD---NI-----VLQTRHNTLQGIPSTTELKW---VDW-L-----P-NGSHLFFSPIA
KVSGDDAVAQYEITRRRC-EE-AKFDFIG-T--FVIG----MREMHHIVCIVFDRKDPDS
RRRAHWLIETLIDDA-AARGWGEYRTHLAVMDQIAKTYSFNNHAQLRLNEKIKEALDPKG
ILSPGKNGVWPKHMN-A----
>b|UniRef90_A0A1V8TS39_38_573/1-536 | Vanillyl-alcohol oxidase n=1 Tax=Rachicladosporium antarcticum TaxID=1507870 RepID=A0A1V8TS39_9P
----------TLPPRTSLEQFKDFMLRVNDVV-GSENATV------ISSDA-E-L--Q-H
EDYLDP-SKAY---DMYHV-----T-PK-----EFFVSSAVVAPRNVPEVQGIVRLANEF
E----------IPLWPFSVGRNVGYGGSAPRVPGSVGIDMGRNMGKILEINVDGAYAIVE
-PGVTFIDLHNHLVE-------NNLREKLWIDVPDLGG-GSVIGNTIERGV---------
-GYT--P--YG---DHWMMHCGMEVVLPD-GT-----LWRSGMGGI--P--NPDADPN--
--APPHEQKPNDTWGLFNYGFGPYNDGIFSQASL-GIVVKMGIWLMVNPG--GYSSYLIT
IPKDKDLHQA---L-------EIIRPLRVGMV-LQNVPTMRHILLDAA-V---------H
A------------D-RTHY-T----KS---D-------KP---LND-EEMDAIA--AKL-
-------------GLVYGP-P-PVREVLL-SVIKQSF-L-QIPG---A--KYFEPKDM--
--PD---NI-----VLQTRHNTLQGIPSTTELRW---VNW-L-----P-NGAHLFFSPIA
KVSGDDGVAQYEVTRRRC-EE-AGFDFIG-T--FVVG----MREMHHIVCIVFNRKDPES
RRRAHWLIKTLIDDA-AKRGWGEYRTHLSVMDQIADTYSFNDHAQMKLNDKIKAALDPKG
IMAVGKNGVWPKQYKRE----
>b|UniRef90_W3XJJ6_9_550/1-542 | Vanillyl-alcohol oxidase n=1 Tax=Pestalotiopsis fici W106-1 TaxID=1229662 RepID=W3XJJ6_9PEZI
----------VLPPSVDREKFHEFISRAAQVV-GIMNIMV------ISDPS-Q-F--S-K
QDYMDS-SKSH---DMFHV-----L-EK-----EEFLSSAVVMPRQVPDVQDMMRLANEF
E----------IPVWPFSTGRNIGYGGAAPRVRGSVALDLGRHMNRILEVNTDAAYALVE
-PGVSYFDLHDYLVK-------NNLRKDVWMDVPDLGG-GSLIGNTLERGI---------
-GYT--P--YG---DHWMMHCGLEVVLPD-GS-----LIRTGMGAL--P--NPQADKN--
--KSPHEQEWNKSWQLFNYGFGPYNDGIFSQSSL-GVVVKMGVSLMMNPG--GFQSYLIT
FPRNEDLHKI---V-------EIMRPLRISLV-IQNAPKLESILVAAA-L---------A
G------------P-RTKY-T----SS---E-------KL---LDD-QELDNIA--EQLN
LG----R--WNLYGALYGP-Q-VVRDSLW-SVIKSSF-G-NIPG---A--KFFFLEDR--
--PD---DL-----AMQTRNTTFQGIPTISELEW---VNW-L-----P-NGSHLFFSPIA
PVTGDEAQAQYQLTRQLV-QE-HGFDFIG-S--FLVG----LREMHHIVCIVFDRKDDES
RRRAYTLIKTLIAAA-AARGWGEYRAHLALMDEIAGTYSFNDNAQMKLNEKLKNALDPKG
ILAPGKNGVWPANYK------
>b|UniRef90_A0A1V6PDY5_51_578/1-528 | Uncharacterized protein n=1 Tax=Penicillium decumbens TaxID=69771 RepID=A0A1V6PDY5_9EURO
-----------LPQDIGESAFHKAIEELRGHL-GKEHVEL--------VTK---L--D-D
GWYMEN-PNTH---DGMHV-----V-EE-----DSLVASAIVYPSSTEEVQKIVQWANKY
R----------IPISPISIGRNYGYGAAAPRVRGAVVIDLGRRMNRILDINPDDCTCLVE
-PGVTYFALYEEIQA-------RNY-KHLWIDVPDIGG-GSVLGNACDRGV---------
-GYT--P--YG---DHWMIHSGMEIVLPT-GE-----VIRTGMGAL--P--G--------
----------NNSWQLFPYGFGPTPDGLFSQSNL-GIATKMGFGLMPNPG--GYESYLYV
FPKDEDLSQL---I-------EIIRPLRIAMI-LENVAQLRHISMQVA-V---------E
GK-----------P-RSAY-Y----NG---K-------GR---VPD-HIIHEAA--KKLS
SG-DC-S--WLYYGMAYGP-P-EIRKYKL-DIIHKEF-M-KIPG---A--RRIDPNTL--
--SV---DD-----YFWSRDRIASGVPDIEELRW---VNW-H-----P-NGGHVAFSPVS
PVRGADATALWDISRKYC-QK-FDLDLFP-I--FCVG----LREMHLIVEIVFNRDDPVM
RNNVRACIRAMIDDA-AKLGYGEYRTHLAFMDQIAGTYNWNDNALMKFNEKIKDCLDPNG
IMAPGKSGLWPARYRGR----
>b|UniRef90_A0A1L7WF25_95_579/1-485 | Related to Vanillyl-alcohol oxidase n=1 Tax=Phialocephala subalpina TaxID=576137 RepID=A0A1L7WF2
------------------------------------------------------------
---------TH---DMMPI-----L-DD-----EELVASAVVYPSDTEEVQKIVLWANKY
R----------VPIFPISMGRNLGYGGAAPRVRGSVVIDLGKRMNRILDINPDDYTCLVE
-PGVSFYALYETIQA-------KGY-KHMWIDTPDLGG-GSVVGNTLDRGV---------
-GYT--P--YG---DHWACHSGLEVVLPT-GE-----VIRTGMGAL--P--G--------
----------NSTWQTFPYGFGPYSDGIFSQSNF-GIVTKMGMTLMPNPG--GYESFMYA
FEKDEDLEAL---I-------EIIRPLRIGSI-LENVAQVRHVIQTLA-V---------K
GR-----------L-RTNY-F----TG---D-------GA---IPE-EIVHEHA--RKMP
VG-DH-S--WLYYGMSYGP-E-HIRKYKL-DIIDKEF-R-KIPG---A--RRIDPKTL--
--PE---DE-----YFWSRDRIAAGVPDLVELLW---VNW-V-----P-NGSHVAFSPVS
PIRGTDAMKLFNMGKRLH-DK-YGIDFFP-A--FCVG----LREMHLIVEIVFDKKDPKK
RKAANDCLRELIDDA-AKEGYGEYRTHLVLMDQVAGTYGWNDNALKKFNEKLKDALDPNG
ILAPGKSGIWPARYRK-----
>b|UniRef90_A0A194XVB8_50_577/1-528 | FAD-linked oxidase-like protein n=1 Tax=Phialocephala scopiformis TaxID=149040 RepID=A0A194XVB8_
------------PQGIERGKFFQALDELQQVL-GNENVEI--------NDK-P-L--V-D
GWYMEH-PNTH---DMMPI-----L-DD-----EELVASAVVYPSSTEDVQKIVLWANKY
R----------IPIFPISMGRNLGYGGAAPRVRGSVVIDLGKRMSRILDINPDDYTCLVE
-PGVSFYALHETIQA-------KGY-KHMWIDTPDLGG-GSIVGNTLDRGV---------
-GYT--P--YG---DHWACHSGLEVVLPT-GE-----VIRTGMGAL--P--G--------
----------NNTWQSFPYGFGPYSDGIFSQSNF-GIVTKMGMTLMPNPG--GYESFMYA
FEKDDNLAAL---M-------EIIRPLRIGNI-LENVAQVRHAIQSIA-V---------K
GK-----------P-RTAY-F----SG---E-------GP---MPS-EIVHEYL--RTTT
IG-DH-A--WLYYGMSYGP-E-HIRKYKL-DIIDQEF-K-KIPG---A--RKVDPATL--
--PK---DE-----YFWSRDRIAAGIPDLVELLW---VNW-V-----P-NGSHVAFSPVS
PIRGTDAMKLFNMGKRLH-DK-YGIDFFP-A--FCVG----LREMHLIVEIVFDKNDSKK
RKAANDCLREMIEDA-AKEGYGEYRTHLVLMDQVAGTYNWNDNALMKFNERMKDALDPNG
ILAPGKSGIWPARYRGR----
>b|UniRef90_G2R0B3_102_582/1-481 | Uncharacterized protein n=1 Tax=Thielavia terrestris (strain ATCC 38088 / NRRL 8126) TaxID=578455 Re
------------------------------------------------------------
------------------I-----L-DE-----EEFVASAVVYPGSTEEVQQVVLWANKH
R----------VPIFPISMGRNLGYGGAAPRVRGSVTVDLGRRMNKILDINAEDYTCLVE
-PGVSFYALYEALKE-------RGLEEHMWIDTPDLGG-GSVIGNTVDRGV---------
-GYT--P--YG---DHWACHSGLEVVLPT-GE-----VIRTGMGAL--P--N--------
----------NNTWQAFPYGFGPYSDGIFSQSNF-GIVTKMGMTLMPNPG--GYESFMYT
FPNDDDLAQL---I-------DIIRPLRISNI-LENVAQVRHVTQYIA-A---------S
GH-----------P-RSKF-Y----TG---P-------GP---VPQ-DVIRAAA--AETP
VG-DH-A--WAYYGMAYGP-A-HIRAHKL-ALIDREF-R-RIPG---A--RRIDPATL--
--PA---DE-----YFWSRDRVARGVPDIHELRW---VNW-A-----P-NGAHIAFSPVS
PIRGADARRLFALGRRLH-DK-YGIDFFP-A--FCVG----LREMHLIVEIVFDRDDAAN
KAAALACLRDLVDEA-AREGYGEYRTHLVLMDQVAGTYSWNDGALMKFNERLKDALDPNG
ILAPGRCGIWPRRYRGR----
>b|UniRef90_M7SIP9_93_529/1-437 | Putative aryl-alcohol oxidase vanillyl-alcohol oxidase protein n=1 Tax=Eutypa lata (strain UCR-EL1)
------------------------------------------------------------
------------------------------------------------------------
----------------------LGYGGAAPRVRGGVIIDLGRRMNKILDISAEDYTCLVE
-PGVSYFALYDEVQA-------RGH-HHLWVDVPDVGG-GSVLGNAVDRGV---------
-GYT--P--YG---DHWACHSGLEVVLPT-GE-----IIRTGMGAL--P--G--------
----------NNTWQTFPYGFGPYSDGIFSQSNF-GIVTKIGMTLMPNPG--GYESYMYT
FPKEEDLAQL---I-------EIIRPLRISNV-LENVAQLRHIKQTIA-S---------G
GK-----------P-RSTY-Y----TG---D-------GT---TPD-DVIHKAA--AATP
TG-DC-T--WIYYGMSYGP-P-QIRQYKL-SMIDAEF-K-RVPG---A--RRVDPSTL--
--PP---DE-----YFWARDRVAAGIPDIQELRW---VNW-V-----P-NGAHIAFSPVS
PIRGTDAQNLYKLAKKRH-DE-FGIDLFP-A--FIVG----LREMHLIVEIVFDRADPAR
RRAAMDCLRCLIDDA-AAQGYGEYRTHLVLMDQVAGTYNWNDGALMKFNEQLKDALDPNG
VLAPGRCGIWPKRYRNR----
>b|UniRef90_A0A090CLD5_58_575/1-518 | Putative vanillyl-alcohol oxidase n=2 Tax=Podospora anserina (strain S / ATCC MYA-4624 / DSM 980
------------PQGVSRDQFLEALEELKREL-GEENVEV--------NDK-P-L--K-D
GWYMEH-PNTH---DMMTI-----L-DE-----EEFVAGAVVYPGNTDEVVKIVKWANRW
L----------VPIFPISMGRNLGYGGAAPRVRGSVTVDLGRRMNKILDINPQDYTCLVE
-PGVSFYGLYEELGR-------RGLREHMWVDTPDLGG-GSIIGNTVDRGV---------
-GYT--P--YG---DHWACHSGLEVVLPT-GE-----VIRTGMGAL--TEGG--------
----------ENTWGVFPYGFGPYSDGIFSQSNF-GIVTKMGMTLMPNPG--GHESFM--
---------------------EIIRPLRISTI-LENVAQLRHVTQTIA-A---------S
GL-----------P-KSHF-F----SG---S-------GT---IPP-EIIHSAA--AASP
VG-DH-T--WAYYGMSYGP-P-HIRSYKL-AIIDAEF-S-KIPG---C--RKIDPSTL--
--PE---DE-----YFWSRDRIASGTPDIHELRW---VNW-A-----P-NGAHIAFSPVS
PIRSADATKLFQLGKRIH-EK-YGIDFMP-A--FIVG----LREMHLIVEIVFDRDDREE
KERALGCLRDMVDEA-AREGYGEYRTHLVLMDQVAGTYGWGGGALGRFNERLKDALDPNG
ILAPGRCGIWGGRYRGR----
>b|UniRef90_A0A1C1C694_98_588/1-491 | Vanillyl-alcohol oxidase n=4 Tax=Herpotrichiellaceae TaxID=43219 RepID=A0A1C1C694_9EURO
------------------------------------------------------------
----------H---DAFMI-----M-DE-----EETVSSASVYPGSVPEVQLVVAWANKH
L----------VPLYPISMGRNLGYGGAAPRVRGSVVVDLGKRMNKILDINPDDCTCLVE
-PGVSFYALYEEIQK-------RGY--KIWVDTPDLGG-GSIIGNTLEHGV---------
-GYT--P--YG---DHWGAHSGLEVVLPT-GE-----LLRTGMGAL--P--G--------
----------SDAWQTFPYGFGPISDGIFSQSNF-GIVTKMGMALMPDPG--GCETFLYT
FQREDDLLLL---IPANRRKVDTVRPLRIANI-LENVAQIRHATIEIA-V---------S
GK-----------R-RSEF-Y----DG---T-------GP---IPE-EVLQSHL--EKTP
IG-RC-T--WVYYGTQYGP-E-KIRKYKM-DIIHQEF-T-KIPG---A--KRIDPETL--
--PK---DH-----YFWSRAKIAGGQPDFEELSY---LNW-V-----P-NGGHLGFSPVS
PTRGADVLKLWKIAKERH-DQ-YGIDLFM-T--FCVG----LRELHMINLIVYNRGSPER
RKAVEKCMRSMIDDA-ANSGYGEYRTHLLFQDQVARTYNWNDNALMKFNEKIKDALDPNG
ILAPGRCGIWPERYRDR----
>b|UniRef90_W9WPR3_121_610/1-490 | Uncharacterized protein n=3 Tax=Cladophialophora TaxID=82105 RepID=W9WPR3_9EURO
------------------------------------------------------------
---ELE-PNTH---DSYMI-----M-DG-----EETVSSACVHPGSVDDVQLVVKWANKH
L----------VPLYPISMGRNLGYGGAAPRVRGSVVVDLGRRMNEILDINPDDCTCLVE
-PGVSFYALYEEIKK-------RGY--TMWVDTPDLGG-GSIIGNTLEHGV---------
-GYT--P--YG---DHWSTHSGLEVVLPT-GD-----LLRTGMGAL--P--G--------
----------NNTWQTFPYGFGPISDGIFSQSNF-GIVTKMGVALMPDPG--GCESFMYT
FEREDDLLPL---I-------DIVRPLRIANL-LENVAQIRHSTIELA-V---------S
GL-----------P-RSHY-Y----QS---T-------GP---IPE-EVLQSHL--EATP
LG-RC-S--WIYYGTSYGP-E-NIRKYKL-DIVHREF-T-KIPG---A--KRIDPQTL--
--PK---DH-----YFWSRARIAGGEPDFEELSY---MNW-V-----P-NGGHLGFSPVS
PTRGLDALKLWKIAKKRH-DE-HAIDLFI-A--FCVG----LRELHMINLVIYDRGSAQR
REAVEKCMRSMIDDA-AEQGYGEYRTHLLFQDQVARTYNWNDNALMKFNEKLKDALDPNG
ILAPGRCGIWPERYRGR----
>b|UniRef90_A0A0D2JP51_602_1087/1-486 | Uncharacterized protein n=2 Tax=Fonsecaea multimorphosa TaxID=979981 RepID=A0A0D2JP51_9EURO
------------------------------------------------------------
--------NTH---DSYMI-----M-DA-----EETVSSACVYPGSVADVQIVVKWANQH
L----------VPLYPISMGRNLGYGGAAPRVRGSVIVDLGRRMNKILDIDPDDCTCLVE
-PGVSFYALYEEIKK-------KGY--SMWVDTPDLGG-GSIIGNTLEHGV---------
-GYT--P--YG---DHWSTHSGLEVVLPT-GD-----LLRTGMGAL--P--G--------
----------NNTWQTFPYGFGPISDGIFSQSNF-GIVTKMGVALMPDPG--GCESFMYT
FPREDDLLPL---I-------DIVRPLRIANL-LENVAQIRHATIELA-V---------S
GL-----------R-RSHY-Y----KG---T-------GP---IPE-EVLQSHL--EATP
LG-RC-S--WIYYGTSYGP-E-NIRKYKL-DIVHQEF-T-KIPG---A--KRIDPQTL--
--PK---DH-----YFWSRAKIAGGEPDFEELSY---MNW-V-----P-NGAHLGFSPVS
PTRGPDALKLWKIAKTRH-EE-HAIDLFL-T--FCVG----LRELHMINLIVYDRGSSER
RKAVESCMRAMIEDA-AKQGYGEYRTHLLFQDQVARTYNWNDNALMKFNEKLKDALDPNG
ILAPGRCGIWPERYRDR----
>b|UniRef90_A0A0D2G1A6_97_581/1-485 | Unplaced genomic scaffold supercont1.8, whole genome shotgun sequence n=3 Tax=Fonsecaea TaxID=40
------------------------------------------------------------
---------TH---DSYMI-----M-DA-----EETVSSACVYPANVQDVQLVVKWANKH
L----------VPLYPISMGRNLGYGGAAPRVRGSVTVDLGRRMNKILDIDPDDCTCLVE
-PGVSFYALYEEIKR-------KGY--TMWVDTPDLGG-GSIIGNTLEHGV---------
-GYT--P--YG---DHWSTHSGLEVVLPT-GD-----LLRTGMGAL--P--G--------
----------NNTWQTFPYGFGPISDGIFSQSNF-GIVTKMGVALMPDPG--GCESFMYT
FQREDDLLQL---I-------DIVRPLRIANL-LENVAQIRHSTVELA-V---------S
GL-----------P-RSHY-Y----QG---T-------GP---IPE-EVLQAHL--EATP
LG-RC-S--WIYYGTSYGP-E-NIRKYKL-DIVHREF-T-KISG---A--KRIDPDTL--
--PE---DH-----YFWSRAKIAGGEPDFEELSY---MNW-V-----P-NGAHLGFSPVS
PTRGSDALKLWKIAKTRH-DE-HGVDLFI-A--FCVG----LRELHMINLIIYDRGRPER
RKAVESCMRLMIEDA-AKQGYGEYRTHLLFQDQVARTYSWNDNALMKFNEKLKDALDPNG
ILAPGRCGIWPERYRGR----
>b|UniRef90_A0A1L9PWV2_51_579/1-529 | Uncharacterized protein n=1 Tax=Aspergillus versicolor CBS 583.65 TaxID=1036611 RepID=A0A1L9PWV2
-----------IPQGIQRSRFFVAIEELTDQL-GGENVEV--------NDK-P-L--H-D
GWYMEH-PNTH---DGMAV-----T-HE-----EELVASAVVYPGSTEEVQKIVHWANKY
L----------IPLHPISMGRNFGYGGAAPRVRGAVVIDLGKRMNRILDINPEDCTCLVE
-PGVSYYALYEEVQK-------RGY-KHLWIDVPDLGG-GSVLGNALEHGV---------
-GYT--P--YG---DHWAVHSGLEVVTPT-GE-----LVRTGMGAL--P--G--------
----------NNTWQVFPYGFGPFIDGIFSQSNY-GIVTKMGFGLMPDPG--GHESFLYA
FKNEEDLEQL---V-------EIVRPLRIAMI-LDNAANIRHALQILA-L---------S
GK-----------P-RTAF-Y----KG---D-------GP---FPT-EKMAEYL--RDHP
YG-EC-T--WLYFGTCYGP-Q-ETRQLKL-DIIHREF-M-KVPG---A--RRIEPGGL--
--PP---SD-----YFWSRDKIASGEPDLEELAW---INW-W-----P-NGGHIAFSPVA
PTRGADALRLWNMAKKHW-IA-SGLDFFL-D--FVVG----LRELHLIVECVYNRDDPTQ
RSTALEVMRTLIQEA-AVKGYGEYRTHLLLSDQVAATYSWNDNALMKFNEKLKDCLDPNG
ILAPGRSGIWPARYRGM----
>b|UniRef90_A0A0D2F2J2_53_592/1-540 | Uncharacterized protein n=1 Tax=Exophiala xenobiotica TaxID=348802 RepID=A0A0D2F2J2_9EURO
----------ALPPGVSRENFDQAIAELRSAL-GQENVEL--------NDK-P-L--V-D
GWYMEH-PNTH---DAYHI-----A-DQ-----EELIASAVVYPSSTEEVQKITRWANQH
K----------IPIYPISMGRNIGYGGAAPRIPGSVVVDLGRRMNKILDIDADNASCIVE
-PGVSYFALYEEIQR-------RKL--PLWIDCPDLGG-GSVLGNAIDRGV---------
-GYT--P--YG---DHFANHCGMELVLPT-GE-----LLRTGMGAM--P--GKDGAD---
----------NPTWQSFQAAYGPYVDGIFSQSNY-GIITKMGFWLMPAT---SHQSYMIT
FPREDDLEQI---V-------EIIRPLAQKRV-LGNVPQLRHVIQELA-V---------T
GK-----------P-RTHW-Y----NP---EGSKNKRGGQ---MPR-DVIRQRA--STLP
CG-DV-S--WVFYGTQYGD-E-ATIAAQL-DLIKKEF-A-KVRG---S--KFMLPHQL--
--PQ---DH-----YLHSRVAVCSGVPALRELDW---LNW-V-----P-NAAHLFFSPIS
PTKGKDATVIHSIICRLH-AK-YGFDVFP-T--MCVA----GREMHYIANIVYDRADRDA
KQRATSLMREMIREA-ANQGYGEYRTHLLFADQVAETYSWGGGALRKFNETVKDALDPNG
ILAPGRNGIWGKRFRGK----
>b|UniRef90_W9X8K1_53_585/1-533 | Uncharacterized protein n=5 Tax=Herpotrichiellaceae TaxID=43219 RepID=W9X8K1_9EURO
----------ALPPDVSRESFDQAVAELKNAL-GDENVQV--------NDG-P-L--I-D
GWYMEH-PNTH---DAYHI-----A-DQ-----EELICSALVYPCSTAEVQTVVRWANKH
R----------IPIYPISMGRNIGYGGAAPRIPGSVVVDLGRRMNKILNVDADNASCVVE
-PGVSYFALYEEIQK-------RGL--ALWIDCPDLGG-GSVLGNAIDRGV---------
-GYT--P--YG---DHFANHCGMELVLPT-GE-----LLRTGMGAM--P--GKDGAD---
----------NPTWQSFQAAYGPYVDGIFSQSNY-GIITKMGFWLMPEI---GHQSYMIT
FPREDDFEQI---V-------EIIRPLAQKRI-LGNIPQLRHVIQELA-V---------M
GK-----------P-RSFW-Y----SS---K-------GQ---MPR-EVIREKA--SKLP
CG-DC-S--WVFYGTQYGD-P-TSIEAQL-KIIKAEF-G-KIKG---S--RFMLPSDV--
--PA---DH-----YLHSRVQVCSGVPVLKELDW---LNW-V-----P-NAAHLFFSPIS
PTKGKDASIIHSTITKLH-EK-WGFDVFP-T--MCVA----GREMHYIANIVYDRSDSDA
KRRATGLMRDMIRAA-AREGYGEYRTHLLFADQVAETYSWNNGALRRFNETIKDALDPNG
ILAPGRNGIWGKRFRGK----
>b|UniRef90_A0A1C1CGS7_53_585/1-533 | Vanillyl-alcohol oxidase n=4 Tax=Herpotrichiellaceae TaxID=43219 RepID=A0A1C1CGS7_9EURO
----------ALPPGVSKESFDQAVTELKGAL-GEGNVEL--------NDK-P-L--V-D
GWYMEH-PNTH---DAYHI-----A-DQ-----EELICSAIVYPSSTAEVQTVVRWANNH
K----------IPIYPVSMGRNIGYGGAAPRVPGSVVIDLGRRMNKILNLDADNASCIVE
-PGVSYFALYEEIQR-------RKL--PLWIDCPDLGG-GSVLGNAIDRGV---------
-GYT--P--YG---DHFANHCGMELVLPT-GE-----LLRTGMGAM--P--GKDGAD---
----------NPTWQSFQAAYGPYVDGIFSQSNY-GIITKMGFWLMPET---GHQSYMIT
FPREEDFEQI---V-------EIIRPLAQKRI-LGNIPQLRHVIQELA-V---------T
GK-----------P-RSFW-Y----SG---Q-------GQ---MPR-DVIREKA--SQLP
CG-DV-S--WVFYGTQYGD-P-ASIDAQL-KIIKAEF-G-KIKG---S--RFLLPKDV--
--PS---DH-----YLHSRVQVCSGVPVLKELDW---LNW-Q-----P-NAAHLFFSPIS
PTKGKDASLIHSTITKLH-AK-WGFDVFP-T--MCVA----GREMHYIANIVYDRADADA
KRRATGLMREMISAA-AKEGYGEYRTHLLFADQVAESYSWNNGALRKFNESIKDTLDPNS
ILAPGRNGIWGKRFRGK----
>b|UniRef90_A0A0D2FGK0_53_585/1-533 | Rhinocladiella mackenziei CBS 650.93 unplaced genomic scaffold supercont1.8, whole genome shotgu
----------ALPPGIGRESFDQAIKELKAVL-GDDSVEL--------NDK-P-L--V-D
GWYMEH-PNTH---DAYHI-----A-DQ-----EELICSAVVYPASTPEVQTVVRWANKH
K----------IPIYPISMGRNIGYGGAAPRIPGSIVVDLGRRMNQILNIDADNASCIVE
-PGVSYFALYEEIQK-------RGL--PLWIDCPDLGG-GSVLGNAIDRGV---------
-GYT--P--YG---DHFANHCGMELVLPT-GE-----LLRTGMGAM--P--GKDGAD---
----------NPTWQSFQAAYGPYVDGIFSQSNY-GIVTKMGFWLMPET---GHQSYMIT
FPREDDFEQI---V-------EIIRPLAQKRI-LGNIPQLRHVIQELA-V---------T
GK-----------P-RSFW-Y----DG---N-------GQ---MPR-EVIREKA--SKLP
CG-DV-S--WVFYGTQYGD-L-ASIHSQL-ELIKSAF-G-KIKG---S--QFILPSDV--
--PP---DH-----YLHSRVHVCSGVPVLRELDW---LNW-V-----P-NAAHLFFSPIS
PTKGKDASIIHSTITELH-AK-WGFDVFP-T--MCVA----GREMHYIANIVYDRSDADA
KQRATGLMRDMIRAA-AKEGYGEYRTHLLFADQVSETYSWNNGALRRFNETIKDTLDPNS
ILAPGRNGIWGQRFRDK----
>b|UniRef90_A0A0D1Z4T7_53_586/1-534 | Uncharacterized protein n=1 Tax=Exophiala sideris TaxID=1016849 RepID=A0A0D1Z4T7_9EURO
----------ALPPGISRGAFDRAVTELRQSL-GHENVDL--------NDK-P-L--V-D
GWYMEH-PNTH---DAYHI-----A-DQ-----EELIASAIVYPSSTAEVQVVVKWANAH
K----------IPVYPISMGRNIGYGGAGPRIPGSVVIDLGKRMNKILDIDGDNASCIVE
-PGVSYFALYEEIQR-------RKL--PLWIDCPDLGG-GSVLGNAIDRGV---------
-GYT--P--YG---DHFANHCGMELVLPT-GE-----LLRTGMGAM--P--GKDGAD---
----------NPTWQSFQAAYGPYVDGIFSQSNY-GIITKMGFWLMPAT---GHQSYMIT
FPREEDFPQI---V-------EIIRPLAQRRV-LGNIPQLRHVIQELA-V---------T
GK-----------P-RSFW-Y----DG---P-------GQ---MPR-DVIRDRA--SKLP
CG-DV-S--WIFYGTQYGD-SQVAINAQL-DMIRQAF-G-KIKG---S--KFLLPQDV--
--PD---DH-----YLHSRVQVCSGVPVLRELDW---LNW-T-----P-NAAHLFFSPIS
PTKGKDASLIHSTITKLH-AK-YGFDVFP-T--MCVA----GREMHYIANIVYDRSDPDQ
KQRATGLMREMIREA-AKEGYGEYRTHLLFADQVAETYSWNDGALRKFNETVKDALDPNS
ILAPGRNGIWGKKFRGK----
>b|UniRef90_A0A072PT41_51_584/1-534 | Uncharacterized protein n=1 Tax=Exophiala aquamarina CBS 119918 TaxID=1182545 RepID=A0A072PT41_9
--------TISLPPGMDKEQFENAIKELKASL-GSDNVEV--------NEK-P-L--V-D
GWYMQH-PNTH---DAFHI-----A-DQ-----DDLTSSAAVYPSGTAEVQVIVRWANKH
K----------IPIYPISMGRNLGYGGAACRVKGSVVVDLGRRMNKILNIDADNASCLVE
-PGVSYFALYEEIQK-------RKL--PLWIDCPDLGG-GSVLGNAIDRGV---------
-GYT--P--YG---DHFANHCGMELVLPT-GE-----LLRTGMGAM--P--GKDGTD---
----------NPTWQSFQAAYGPYVDGIFSQSNY-GIVTQMGFWLMPET---GHQSYMVT
FKHEEDFEHI---V-------EAIRPLAQKRI-LGNVPQLRHVIQELA-V---------T
GK-----------P-RSFW-Y----NG---K-------GK---MPR-EVIREAA--SKLP
CG-DI-S--WVFYGTQYGD-Q-ASIDSQL-RIIKSAF-G-KIEG---S--KFLLPSDL--
--PP---EH-----YLHSRVQVCSGVPVLRELDW---LNW-R-----P-NAAHLFFSPIT
PTKGKDAKEIHSVISELH-EK-WGFDVLP-T--ICIA----AREGHYISNIVYDRSDADE
KRRATGLMREMINEA-RKLGFGEYRTHLLFADQVAESYSWNNGALRKFNETIKDALDPNS
ILAPGRNGIWGQKFRC-----
>b|UniRef90_A0A067PUR8_52_584/1-533 | Vanillyl-alcohol oxidase n=1 Tax=Jaapia argillacea MUCL 33604 TaxID=933084 RepID=A0A067PUR8_9HOM
----------VLPPDVTREIFDAAIAELKRKL-GEENVEL--------NDK-P-L--V-D
GWYLEH-PNTH---DAFHV-----V-PQ-----SDLVSSATVYPGSTDEVVQIVRWANDY
L----------IPIYPISMGRNLGYGGAAPRVRGSVVVDLGRRMNKVLKIDGSNATCMVE
-PGVSYFKLHEEVQK-------TGY--DLWVDVPDVAG-GSVLGNAIDRGV---------
-GYT--P--YG---DHFTNHCGLEVVLPS-GE-----VLRTGMGAL--P--GKDGAD---
----------NPSWQAFQNPYGPTPDGIFSQSNF-GIVTKMGMWLMPAT---GHQSYMIT
FPRDDDFEQI---I-------EIIRPLALNRI-LGNIPQLRSVIQELA-V---------T
GK-----------P-KSFF-Y----DG---K-------DP---MPR-EVVRSHA--KNMP
CG-DI-S--WAFYGTVYGN-K-ETRDMQL-EIIKREF-G-KVAG---A--RFILPEEM--
--PP---EH-----YIHSRVNVCSGTPELRELDW---LNW-Q-----P-NAAHLFFAPIT
PTRGEDARVIHEIVSRLH-KK-WGFDNFS-T--LCIA----GREMHWIANIVYDRADEDS
KRRAVGLMREMIEEA-AKNGFGEYRTHLLFADQVARTYGWNNQALMRFNETIKDALDPNG
ILAPGRAGIWPRRFRGK----
>b|UniRef90_S7R8B6_56_587/1-532 | Vanillyl-alcohol oxidase n=1 Tax=Gloeophyllum trabeum (strain ATCC 11539 / FP-39264 / Madison 617) T
----------VLPPGIDRPTFNTAIAELKETL-GEEHVEL--------NDK-P-L--V-D
GWYMEH-PNTH---DTFHV-----L-EQ-----SKLVSSAQVYPGSVEDIQTIVRWANKY
L----------IPIYPISIGRNMGYGGAAPRVPGSVTIDLGRRMNKVLKIDGNSASCIVE
-PGVTYFALYEEVQK-------TGL--PLWIDTPDVGG-GSVLGNCIDRGV---------
-GYT--P--YG---DHWANHCGLEVVLPS-GE-----IMRTGMGAL--P--GKNGAD---
----------NPSWQAFQHAYGPSVDGIFSQSNF-GIVTKMGMWLMPAT---GHQSYMIT
FPEEDDFEQI---I-------EIIRPLALNRV-LGNIPQLRSVIQELA-I---------T
GR-----------P-KSDF-Y----DG---K-------DP---IPM-EVIKAHA--KNMP
CG-EC-A--WVFYGTVYGP-E-ETRNSQL-DIIRQEF-S-KVRG---S--KFFLPEDM--
--PE---DH-----YIHPRARICSGVPELRELDW---LNW-K-----P-NCAHLAFSPIT
PTRGQDARIVHEIVTRLH-KK-WGFDSLP-T--WCVS----GREMHYIAEILIDRSDPDE
KRRAICCMREMITEA-AAEGYGEYRTHLIFQDQISRTYGWGNQALMRFNETLKDALDPNG
ILAPGRAGIWPKSYRD-----
>b|UniRef90_U4L383_54_595/1-542 | Similar to Vanillyl-alcohol oxidase acc. no. P56216 n=1 Tax=Pyronema omphalodes (strain CBS 100304)
-----------LPPDVTRETFTTAISELQNLL-GNGNVEV--------NDK-P-L--V-D
GWYMEH-PNTH---DAFHL-----V-DQ-----EDLVSSAIVYPGSTEEVSIILKWANQH
L----------IPIYPISMGRNLGYGGAAPRLRGSVVVDLGRRMNKVLNIDGDAATCLVE
-PGVSYFKLYEEVQK-------TGL--PLWIDTPDLSG-GSVLGNCIDRGVIMGADCGWG
KGYT--P--YG---DHWANHCGMEVVLPN-GE-----VLRTGMGAL--P--GRDDAD---
----------NPTWQAFQHAYGPSVDGIFSQSNF-GIVTKMGMWLMPAT---EHQSYCIS
FPKDDDFEQI---V-------EIIRPLALQRI-LGNIPQLRNVIQEIA-T---------T
AK-----------P-RSHW-F----KE---K-------GV---MPR-ELIREIA--KTLP
CG-DC-A--WVFYGTVYGP-E-ETRNRQL-EIIKKEF-A-KIPG---S--VFKLPQDL--
--PD---DH-----YIHSRVKINSGTPELKELDW---LNW-L-----P-NAGHTFFAPIT
PTKGKDANIVYDIVTRLH-HK-WGFDCFP-T--WCVA----GREMHFIANVIYDRGDPDA
KRRVNGMMHEMIQTC-AKEGYGEYRTHLLYQDVVAKTYGYGNQVLMRFNEMLKDTIDPNG
ILAPGRNGIWPKRLRGR----
>b|UniRef90_A0A165FPU7_58_589/1-532 | Vanillyl alcohol oxidase n=2 Tax=Calocera TaxID=29888 RepID=A0A165FPU7_9BASI
-----------LPPEITRERFNEAVAELRKDI-GEKNVEL--------NDK-P-L--I-D
GWYMEH-PNTH---DAFHI-----M-EQ-----DDTVSSATVYPGSTEEVQTVVRWANKY
L----------IPIYPISMGRNLGYGGAAPRIRGAVVLDLGRRMDKVLKIDPDNCSCLVE
-PGVSYFALYEAVQA-------TGY--PLWIDTPDLGG-GSVLGNAVDRGV---------
-GYT--P--YG---DHFGCHCGMEVVLPT-GE-----VVRTGMGAL--P--GKNGED---
----------NPCWQSFQYGYGPYSDGIFTQSNF-GIVTKMGFWLMPAT---DHTSYMIT
FRDEDQYPEI---M-------STIRPLAINKV-LGNVPQLRHVIQELA-V---------T
GK-----------P-KSYF-Y----DG---P-------GQ---IPR-EVIRKWA--KEMP
CG-DC-S--WVFYGTVYGP-D-EFRRGQL-EIIRREF-G-KIDG---S--RLMLPEEL--
--PE---DH-----YLHSRVAVCSGVPVLRELDW---LQW-L-----P-NGAHLFFAPIA
PTSGEDVKRLFELCRKRH-EE-YGIDLFP-T--LCVA----SRESHVIVNLVYDRSSKES
KAKAYNCLRAMIADA-AAEGYGEYRTHILFSDQVAGTYNWNNNALMRMNEALKDALDPNG
ILAPGKNGIWPKRFRGK----
>b|UniRef90_M5FTW7_53_585/1-533 | Vanillyl-alcohol oxidase n=1 Tax=Dacryopinax primogenitus (strain DJM 731) TaxID=1858805 RepID=M5FTW
----------VLPPDVDRPTFNAAIQELREGL-GEEWVVL--------NTE-E-L--D-D
GWYMEH-PNTH---DAHHV-----F-PP-----WDLVSSGVCYPSSTADVQLIVRWANKY
L----------IPIHPISLGRNFGYGGAAPRVRGSLIIDLGKRMNRVLKLDGENCSALLE
-PGVTYFSLWETIRA-------SGL--DLWVDVPDLGG-GSVLGNACDRGV---------
-GYT--P--YG---DHWANHCGLEVVLPT-GE-----IVRTGMGAL--P--GKEGED---
----------NPTWQSFQYGYGPFLDGIFSQSNY-GIVTTMGVWLMPAT---QHTSYMLT
FAEEESYPEI---M-------SLIRPLAINKV-LGNVPQLRHAIQELT-I---------T
GL-----------S-RASI-W----DQ---P-------GS---VPP-EVVRKEV--AKLP
CG-EC-S--WVFYGTVYGP-A-AFRAQQL-KTIKRQF-F-QLPG---T--RLFLPSDV--
--PS---TH-----YLHSRALVCSGQPVLRELNW---LAW-V-----P-NGAHVAFSPIC
PTGGEHVKKLYEMCKRRC-KE-FGLDFFP-T--LCVA----SREAHVIVELVYDKSSPSS
KHAAYTCIRTLIADA-ARAGYGEYRTHLVFSDQVAGTYNWNGGALMKLNERLKDALDPRG
VLSPGRNGIWPRRFRDK----
>b|UniRef90_A0A1C1CXQ5_52_587/1-536 | Vanillyl-alcohol oxidase n=4 Tax=Herpotrichiellaceae TaxID=43219 RepID=A0A1C1CXQ5_9EURO
----------QLPPDTTQEKFDQAIAQLRSVV-GDQYVQV--------NDG-V-L--V-D
GWYMEH-PNTH---DSNHV-----A-NQ-----DALVASAVVYPSTTEEVQAIVRWANQT
L----------IPLHPISMGRNLGYGGAAPRVSGSVVVDLGRRMNKILKIDGQNCSCLLE
-PGVSYFALYEAVKK-------SGL--DLWIDCPDLGG-GSVMGNALDRGV---------
-GYT--P--YG---DHFGMHCGMEVVLPD-GT-----LLRTGMGAL--P--GENDTD---
----------NLTWQSFQNAYGPAIDGIFSQSNY-GIVTKMGFWLMPAT---GNQSYLVT
FPREDDFEQI---V-------DLIRPLAASRV-FGNVPQLRHVVQELA-V---------T
GK-----------P-RSHF-WPEGSDR---G-------GR---LPR-SVIAREA--AKMP
LG-DV-S--WIFYGCQYGD-A-KTIESQL-DLIKSTF-A-QIKG---S--RFYLPSDL--
--PP---DH-----YIHDRAKVNIGEPVLKELDW---LNW-L-----P-NGGHIACSPIL
PTTGKHARVMMDIAETLY-AK-WGFDSFS-T--ICVA----GREMHFIAEIVFDREDPDS
KRRAACLMRELIDEG-ARKGYGEYRTHLLYMDQVAGTYKWGNGALGRFNETIKDALDPNG
ILSPGRNGIWGKRWRE-----
>b|UniRef90_A0A0D2BU62_53_587/1-535 | Uncharacterized protein n=3 Tax=Exophiala TaxID=1379471 RepID=A0A0D2BU62_9EURO
-----------LPPYTTQAKFDNAITALKAAV-GAQYVCV--------NDG-A-L--V-D
GWYMEH-PNTH---DSNHV-----A-NQ-----DALVASAVVYPSTTEEVQAIVKWANEF
L----------IPIHPISMGRNLGYGGAAPRVSGSVVVDLGKRMNKILKIDGQNYSCLLE
-PGVSYFALYEAVKK-------SGH--SLWIDCPDLGG-GSVMGNALDRGV---------
-GYT--P--YG---DHFGMHCGMEVVLPD-GT-----LLRTGMGAL--P--GEDDTD---
----------NLTWQSFQNAYGPAIDGMFSQSNY-GIVTKMGFWLMPAT---GSQSYLVT
FPREDDFEQL---V-------DLIGPLAASRV-FGNVPQIRHVVQELA-V---------T
GK-----------P-RSHF-WPEGNDK---G-------GR---MPR-SVISREA--AKLP
CG-DV-S--WIFYGCQYGD-P-ATIQSQL-DLIKTTF-A-KVKG---S--KFYLPSDL--
--PD---DH-----YIHERAKVNMGEPVLKELDW---LNW-L-----P-NGGHIACSPIL
PTTGKHARTMMTIAERLY-AK-WGFDSFS-T--LCVA----GREMHFISEIVFDREDADS
KRRAACLMRELIDEG-AQKGYGEYRTHLLYMDQVAGTYKWGNGALGRFNETIKDALDPNG
IISPGRNGIWGKRWRE-----
>b|UniRef90_A0A0F2MIS1_91_616/1-526 | Uncharacterized protein n=2 Tax=Sporothrix schenckii TaxID=29908 RepID=A0A0F2MIS1_SPOSC
------------------------------------------------------------
-WYLDKPASTH---DAFHV-----A-DP-----EALASSAVIFPRSTADVQAIVRWANRH
TSTSKDGKARGIPLYPISMGRNLGYGGAAPRIPGGVVLDLGRNMHQILDLDGGNASCIVE
-PGVSYFALYEAVQQLNEANKGTQT--PLWIDCPDLGG-GSVLGNAVDRGV---------
-GYT--P--YG---DHFGNHCGMEVVLPD-GS-----LLRTGMGAL--P--GASDADG--
------QETDNTAWQSFQHSFGPAVHGLFSQSSL-GIVVKMGFHLMPAPP--AHQSYCLT
FPREDDFAAI---V-------EVIRPLAQQGV-LGNIPQLRHVVQELN-V---------T
GQ-----------P-RATF-RQGTTEA---D-------GP---LTA-DEVHAAA--AKLP
LG-DC-A--WVFYGTQYGA-SADALQDQIASLHRRFL-A-AIPG---T--RLVLPDEV--
--PG---DH-----YLHARALVCAGVPVLRELDW---LHW-V-----P-NGAHLFFSPIA
PTRAADARALHALISELH-AA-HGFDLFP-T--LCVA----GREMHYISNIVYDRADADA
KRRAVRLMRAMIAAC-AARGFGEYRTHLLFADQVARTYSWGGQALLRLHETIKDALDPQG
VLAPGRNGIWPAAYRGE----
>b|UniRef90_H6C099_43_574/1-532 | Glycolate oxidase n=1 Tax=Exophiala dermatitidis (strain ATCC 34100 / CBS 525.76 / NIH/UT8656) TaxID
----------VLPPGVTREKFNAAIAELRNIV-DDDVTLV---------DG-D-L--D-D
GWYLHR-PLSH---DAFAL-----D-QD-----DYFVNSAICAPGNVQQVQAIMRWANKW
L----------IPIYAISMGRNFGYGGASGRVKGSVLVDMGRRMNSVIELNENSAFCLLE
-PGVTYYKLYDEIQK-------SGK--KLWVDVPDLGG-GSVIGNALDRGV---------
-GYT--P--YG---DHFGMHCGMEVVLPN-GD-----VVRTGMGAL--P--DPNNSHGS-
----------ANTWQLFPYGFGPYSDGVFTQSNY-GIVTKMGFWLMPDPG--GHQTFQIT
FPREEDLYDI---V-------EIMRPLKIKNI-IPNVPHLRHIVQEAS-I---------Y
G------------D-RKTY-W----QG---Q-------GP---IPH-DKIEELIVPKFSW
VG-SF-R--WILYICVYGP-E-PIRKANI-EVISQEF-S-KIPG---A--RVMFPEET--
--PE---YS-----YLRSRVKIYSGTPDLRELDW---VLW-L-----P-NGSHTAFSPIS
PLTGEDAMKQYEFTKRLH-QK-WGFDYFP-T--FCPG----PREMHHIVMIIYDRGDPDS
KRRARLMMEELVVEG-AKIGMGEYRTHLALQNQVMATYNWNNGALLKFNNLLKDALDPNG
VVAPGKSGIWGQC--------
>b|UniRef90_A0A067Q6E8_52_579/1-528 | Vanillyl-alcohol oxidase n=1 Tax=Jaapia argillacea MUCL 33604 TaxID=933084 RepID=A0A067Q6E8_9HOM
-----------IPPGHTAQSLEVALRDLAEIL-GQQWVKF--------NDV-P-L--I-D
GDYHAV-PLSH---DSYHI-----L-DP-----DDLVPSAVCWPADTEDVVKTVKWANKW
K----------VPIWPISVGRNLGYGGSAPRVRGSLVLDLGRRMDRILSVDTENAVCLIE
-PGVQYVTLYEHLQE-------IGVGNDLWVDVPDLPG-GSVMGNALERGV---------
-GYT--P--YG---DHWAHHIGLEVVTPT-GE-----VIRTGMGSM--E--G--------
----------SECWQLFPYGYGPHQDGIFSQSNY-GIVTKMGMELLPNPG--GVRVFMAA
FPRREDLYQA---I-------EIIRPLMIKKI-IGNVPMFRLGLQDAS-L---------Y
K------------T-RDDF-EL---DE---R-------GI---VKP-DSLKKVI--EELK
TG----E--WVFYAVVYGP-D-EITQAKY-EYVKKQL-G-QING---T--KFYQREDV--
--PP---EH-----YLHNYAHYTTGIPTWRELDR---MKW-V-----P-NASHMFFAPVS
ANSGQDAERQSNMCKKRM-EE-YGFNCLD-T--FFIG----TRAMHHVISFMYNRKDAEE
RTRALACIRALIDDC-AKLGIGEYRTHLALQDQVAKTYNWNDGAIMKFNEKIKDALDPNG
ILQPGRSGIWPKEYRGK----
>b|UniRef90_A0A0W1FDS4_1_517/1-517 | Oxidoreductase n=6 Tax=Sphingopyxis TaxID=165697 RepID=A0A0W1FDS4_9SPHN
-------MTPNLPEGIAAADFSRLLEELSGVV-GKSWVFV--------DEL-P-L-----
-------SSYR---DAYSP-----L-AD-----GTLLPSAAVAPENIEQIQKILAVANNY
R----------APLWTIGTGRNFAYGGPAPRKSGYVILDL-KRMNRIIEVNEKYGYALVE
-PGVSYMQLYRHLQR-------IGS--KLWIDPAAPAW-GGVMGNALEHGA---------
-GYT--P--YG---DHFIMQCGMEVILPD-GQ-----VVRTGQGGI--A--G--------
----------SKNWQISKHGIGPQFDGMFTQSNF-GVVTKLGIWLMPEPP--GYKPFMIT
FPREEDLEQI---F-------EITRPLKVNQI-IPNAAVAVDLLWEAS-A---------K
T------------T-RRHY-Y----DG---K-------GP---VPP-SVRAKIA--SDLD
LG----M--WNFYGALYGP-P-PMIENNW-KVIEDAF-G-SIPG---A--KFHFA--R--
--EN---DP-----AWDYRVKLMRGEPNMTEFSI---MNW-I-----G-GGGHVNFSPIS
APNGAEAMSQYNLIKQRC-HQ-FGFDYIG-E--FLVG----WRDMHHILMIMYNRADEAM
RKSAYDLFSLLVDEA-ADAGFGEYRTHLAFMDQIAKTYRHNDGALWDLHHRLKDVLDPNG
ILSPGKQGIWPKAARG-----
>b|UniRef90_F6ILX7_1_516/1-516 | FAD linked oxidase domain-containing protein n=3 Tax=Sphingomonadaceae TaxID=41297 RepID=F6ILX7_9SPH
-------MSRIVPQGVDASTFNKALDELAAVV-GKEWVFL--------DEL-P-L-----
-------SAYR---DAYSP-----L-AD-----GEMLPSAAVAPDGVEQIQKILAVVNAY
K----------IPVWTIGTGRNFAYGGPAPRKSGYVMLDL-RRMNRVIEVNEKYGYALVE
-PGVSYMQLYRHLRQ-------IGS--KLWIDPAAPAW-GGVMGNALEHGA---------
-GYT--P--YG---DHFVMQCGMEVVLAD-GE-----IVRTGQGAL--A--G--------
----------SKHWQVTKHVAGPHFDGMFTQSNF-GVVTKMGIWLMPEPP--GYKPFMIT
YQKEEDLEAI---F-------EVTRALKVNQI-IPNAAVAVDLLWEAS-A---------K
T------------T-RRHY-Y----DG---K-------GP---LPP-SIRAKIA--SDHD
LG----M--WNYYGALYGP-P-PVIENNW-KVVEDAL-M-SIPG---A--KVHFD--R--
--KN---DP-----AWDYRVRLMRGEPNMTEFSI---MNW-I-----G-GGGHINFSPIS
APSGSEALAQYKLIKQRC-ND-HGFDYIG-E--FLVG----WRDMHHILMIMYDRADETM
RKSAYDLFGLLVDEA-AEAGFGEYRTHLAFMDQIARTYKHNDGALWDLHHRLKDVLDPNG
ILSPGKQGIWPKAMR------
>b|UniRef90_A0A0H4VIY5_1_516/1-516 | Flavoprotein subunit p-cresol methylhydroxylase n=1 Tax=Erythrobacter atlanticus TaxID=1648404 R
-------MSNRLPQGIDAQTFQAALEELGAIV-GRDWVFV--------DEL-P-L-----
-------STYR---DAYSP-----L-AD-----GELLPSAAIAPANVDEIQRALRVFNSY
K----------LPIWTFGNGRNFAYGGPAPRQSGYVMFDL-KRMNRILEVNEKYGYALVE
-PGVTYYQLDRYLRQ-------TGS--KLWIDPAAPGW-GGVMGNALEHGA---------
-GYT--P--YG---DHFVMQCGMEVVLAD-GE-----IVRTGQGAI--E--G--------
----------SQHWQATKHAAGPHYDGMFTQSNF-GVVTKMGMWLMPEPP--GYKPFMIT
YQREEDLAAI---F-------DAVRPLKVNQV-IPNAAVAVDLLWEVS-A---------K
T------------T-RRHY-F----DG---K-------GP---LPD-SIRAKIA--ADHD
LG----A--WNFYAAMYGP-P-PIIENNF-KLVQDAL-L-SIPG---A--KLYLD--R--
--QN---DP-----AWDYRVRLMRGEPNMTEFSI---MNW-I-----G-GGGHINFSPIS
APDGNEALLQYNMIKERC-HD-FGFDYIG-E--FLVG----WRDMHHILMIMYDRADEKM
RKDAYDLFGRLVDEA-ADAGFGEYRTHLAFMDQIAGTYKYNDGALWDLHHRLKDVLDPNG
ILSPGKQGIWPQSMR------
>b|UniRef90_S5TZ11_1_521/1-521 | 4-cresol dehydrogenase (Hydroxylating) n=3 Tax=Cycloclasticus TaxID=34067 RepID=S5TZ11_9GAMM
-------MTKPLPQGITLGQLNAAIAEIEKVV-GKEYVYL--------DDIKE-L-----
-------RSYR---DPYNT-----T-ND-----ADFAPSAAVAPHNVEQIQKILAIVNNY
K----------IPVWTISTGKNFAYGGPAPRKPGYIVLDL-KLMNRILEVNEKHGYAIVE
-PGVSYYDLYNYLQE-------RGS--KLWIDCAAPAW-GGIVGNTSEHGA---------
-GYT--P--YG---DHLLMQCGMQVVLAD-GT-----VVETGMDTT--A--N--------
----------SKTGGLYKYGQGAAIDGLFTQSNF-GVITRMGIWLMPEPP--GYTPFMIT
LENEHDLETV---T-------DLSLPLRVNQV-IHNAPMTVDLLWEAA-M---------S
V------------S-RSQY-Y----TG---K-------GP---MPD-SHRKKMA--KDLD
LG----I--WNYYGAVYGP-G-PMMKNNM-DVIRDTF-G-SIPG---A--KFHYDDTR--
--KG---DP-----GWDYRVKLMKGVPNMTEFSL---LNW-V-----G-GGGHINFSPIS
AADGKSSMNQYKMIEKRA-HE-YGFDYIG-E--FLIG----WRDQHHIFMLMFNRMSPEE
KKRAHDLFAILVDEA-AALGYGEYRTHLSFMDQIAGTFSWNDNALWDTHHALKDELDPNG
ILSPGKQGIWPKNLRGE----
>b|UniRef90_Q2G889_2_515/1-514 | Vanillyl-alcohol oxidase n=1 Tax=Novosphingobium aromaticivorans (strain ATCC 700278 / DSM 12444 / C
--------SALLAQGVSPAQFAQALDAMRAVV-GPQWLFA--------SEE-D-I-----
-------AAYS---DHFAF-----E-DV-----TANMASAIVAPLGLDQITRIIGIARDH
R----------IPVWAISTGRNLAYGGSAPRKHGTLTLDL-KRNNRILEVNEELAYAVVE
-PGVSFFQLYRHLRE-------TGS--KLWIDTPSPGW-GGIMGNMLERGV---------
-GYT--P--YG---DRFMWQCGMQVVLAD-GT-----VVDTGMAAQ--E--G--------
----------APGNHTYRYGGGPWIDGIFTQSNF-GIVTKVGIQLMPEPP--GYRPFLVT
FAEDDDIEPV---S-------DLIRPLKMTHI-IPNAAVTCSLNLEAA-T---------S
L------------D-RTKY-H----SD---S-------GP---VPE-AGRRRMM--EDLG
VG----K--WNFYAALYGP-E-PVMDAHW-EVIRDSF-S-SVKG---A--RFFTEEDR--
--KN---DV-----VFGYRTQLMRGEPNMTEFGI---LNW-M-----P-NGAHLGFSPVA
PVDGKTALDQYRLAEAIC-NR-HGFDYTG-M--FIVG----FRAMHHIVEPIFSRSDEDQ
RGRVVSMVTELIDEA-AKRGYGEYRGHLSFMDQIAGTYGWGDDALMKLSQRIKRALDPSG
IMAPGKSGIWSD---------
>b|UniRef90_E1TAI0_1_520/1-520 | FAD linked oxidase domain protein n=12 Tax=Burkholderiaceae TaxID=119060 RepID=E1TAI0_BURSG
-------MSRNLPPKLSAAQFDAALAAWRAIV-GEQHVVS--------SAA-A-L-----
-------SAYR---DPFAP-----G-EP-----EAFAASAALLPSSVDEIRAVLRVANQY
R----------IALWTVSTGRNFAYGGAAPRLTGSVVLDL-QRLNRIIEVNETLAYALVE
-PGVSYFDLHAYLRE-------HGY--RLWVDPPAAGW-GSVVGNTLERGF---------
-GYT--A--YG---DHAATQCGMEVVLAN-GD-----VLRTGMGAI--D--T--------
----------STAWQLYQPGYGPSFDAMFMQSNY-GVVTKLGVWLMPAPP--AYLLGEIQ
FRHETDLEAI---V-------DILRPLRLDET-IRNHAVIEGGVRRAA-G---------L
S------------A-RAQW-Y----DG---P-------GA---MPE-SAVSAML--DKLN
VG----R--WNLHFALYGT-P-ELIDARY-AIVQRAF-A-RVRD---A--RLYAKRYS--
--GD---AE-----PSGGGDRNLAGIPAMSAFRM---LDW-R-----GGAGAHVDFAPIC
PATGRDALRQYFMVKARA-AE-YGFDYYG-G--FTAG----VRHLHHIFAAIFDRDDAAQ
VEAAGALLRSLMSDA-RAAGYGQYRAHLAYMDFAAAQYSFNDGALLRLSETIKDALDPNG
VLAPGKQGIWPAAWRD-----
>b|UniRef90_A0A1Q8IZC3_1_519/1-519 | p-cresol methylhydroxylase n=1 Tax=Burkholderia sp. SRS-W-2-2016 TaxID=1926878 RepID=A0A1Q8IZC3_
-------MPQTLPPNLSAAQFDQALAGWRAIV-GDAQVLT--------SDS-S-L-----
-------AAYL---DPFAP-----G-AP-----GEFAASAALLPASVDEIRALLRIANQY
R----------IPLWTVSTGRNFAYGGAAPRLSGSVVLDL-QRLNRILAVDETLAYALVE
-PGVSYFDLYAHLRE-------HGY--KLWVDPPAAGW-GSVVGNTLERGF---------
-GYT--D--YG---DHAAAQCGMEVVLAN-GD-----VLRTGMGGI--E--I--------
----------GGAWQLYQPGYGPSFDAMFMQSNY-GIVTKLGVWLMPAPP--AYLLGEFQ
FRHEADLAAI---V-------EILRPLRLDGT-IRNHAVIEGGLRRAA-G---------L
S------------A-RRQW-Y----DG---T-------GA---MPE-SAVAAML--EKLG
VG----R--WNLHFALYGA-P-EVIDARY-ALIERAF-S-TVPG---A--RLMAARYA--
--GD---AQ-----PTGGGDRNMAGIPAMSAFRM---LDW-R-----GGAGAHVDFSPIC
PASGADALRQYTMVKTRA-AE-YGFDYYG-G--FTAG----ARHLHHIFAAIFARDDPRQ
REQAGALLRSLMSDA-RAAGYGQYRAHLAVMDFAAAQYSFNDGALLRLSETIKDALDPNG
ILAPGKQGIWPAGWR------
>b|UniRef90_A0A1X7JIB6_1_520/1-520 | 4-cresol dehydrogenase (Hydroxylating) n=4 Tax=Burkholderiaceae TaxID=119060 RepID=A0A1X7JIB6_9B
-------MPQTLPPNVSAAQFDRALAGWRAIV-GDAHVVT--------SDA-G-L-----
-------AAYC---DPFAP-----G-ER-----AAFAASAALLPASVDEIRAVLRIANQS
R----------IPLWTVSTGRNFAYGGAAPRLTGSVVLDL-QRMNRILEVNEALAYALVE
-PGVSYFDLYAHLRD-------KGY--RLWIDPPAAGW-GSVVGNTLERGF---------
-GYT--D--YG---DHAAAQCGMEVVLAN-GD-----VLRTGMGGI--E--I--------
----------GTAWQLYQPGYGPSFDAMFMQSNY-GIVTKLGVWLMPAPP--AYLLGEIQ
FRHEADLEAI---V-------DILRPLRLDET-IRNHAVIEGGLRRAA-S---------L
S------------A-RQQW-Y----EG---A-------GA---MPE-SAVAAML--DKLG
VG----R--WNLHFALYGT-P-ELIDARY-ALIERAF-A-RVPQ---A--RLSAARYA--
--GN---AQ-----PTGGGDRNMAGIPAMTAFRM---LDW-R-----GGAGAHVDFAPLC
PATGRDAMRQYTMVKTRA-AE-YGFDYYG-G--FTAG----ARYLHHIFAAIFDRDDASE
AEQAGALLRSLMSDA-RAAGYGEYRAHLAYMDFAAAQYGFNDGALLRLSETIKDTLDPNG
ILAPGKQGIWPAAWRD-----
>b|UniRef90_A0A1L6HXL0_7_524/1-518 | p-cresol methylhydroxylase n=1 Tax=Paraburkholderia sp. SOS3 TaxID=1926494 RepID=A0A1L6HXL0_9BUR
---------RILPPDVSAAQFERALAAWQSIV-GDEHVL---------DGA-A-L-----
-------TSYL---DPFAP-----G-PA----GAAFVPSAALLPSSVDEIRAVLRIANEY
R----------IPLWTVSTGRNYAYGGAAPRLAGSVVVDL-QRMNRVLAVDETLAYALVE
-PGVSYFDLYNYLRE-------HGY--KLWVDPPAAGW-GSVIGNTLERGF---------
-GYT--A--YG---DHAANQCGMEVVLAN-GD-----VVRTGMGGI--E--I--------
----------GTSWQVYRPGYGPSFDAMFMQSNY-GIVTKMGVWLMPAPP--AYLLGEIQ
FHDERDLEAI---V-------DILRPLRLDGT-ITNHAVIEGGLRRAA-G---------L
S------------P-RAQW-Y----DG---D-------GA---MPD-SAIDAML--KKLD
VG----R--WNLHYALYGT-D-ELLDARN-RIVQRAF-A-RVPR---A--TTFAKQYA--
--GD---AQ-----PAGGGDRNMAGIPAMTAFRM---LDW-R-----GGTGAHIDFSPIC
PAVGRDAFRQYMMVKGRA-AS-FGFDYYG-G--FTAG----GRHLHHIFAAIFNRDDAMQ
SERAGDLLRAVMSDV-RAAGYGEYRSHLMHMDYAAAQYSFNDGALLRLSETVKDALDPAG
ILSPGKQGIWPRALRD-----
>b|UniRef90_A0A0A6QCU4_10_532/1-523 | p-cresol methylhydroxylase n=2 Tax=Paraburkholderia TaxID=1822464 RepID=A0A0A6QCU4_9BURK
---------RVLPPGMSAARFARALAAFEAIV-GAPNVCR--------GGA-A-L-----
-------APYF---DPFAP-----V-DDGSGFASSFAPSAALLPADVDEIRAILRVANTA
R----------VPLWTVSTGRNFAYGGAAPRLAGSVVLDL-QRLNRVLDVDERLAWALVE
-PGVSYFDLHAHLRE-------HGL--RLWVDPPAAGW-GSVIGNTLERGF---------
-GYT--A--YG---DHAAAQCGMEIVLAN-GD-----IVRTGMGAI--G--T--------
----------GTAWQLYKPGYGPSFDALFTQSNY-GIVTKMGLWLMPAPP--AYVIGEIQ
FAREDDLGTI---V-------DTLRALQLGGT-IAQHAVIEGAIRRAA-S---------I
A------------P-RKRW-Y----EG---D-------GP---MPE-AVVAAMQ--RDLD
IG----R--WNLHYALYGE-P-DVIELQR-RKVERAF-S-QVQH---A--RAFAKRYA--
--GS---EE-----PQGGGERNMAGIPSMSAFRM---LDW-V-----GGEGAHVDFSPLC
PADGRDALRQYALVKARA-AE-YGFDYYG-G--FTAA----GRCLHHIFAAIFARERRAD
AARAGDLLRALMSDA-RAAGYGVYRSHLLYMDYAAAQYDFNDGALLRLAQTVKDALDPQG
VLAPGKQGVWPAAWRA-----
>b|UniRef90_UPI000380588D_2_520/1-519 | hypothetical protein n=1 Tax=Burkholderia sp. JPY347 TaxID=667632 RepID=UPI000380588D
---------KVLPPNLSESRFRAALDELASIV-GNAYVLA--------SED-A-L-----
-------TEYA---DPFVP-----G-PR----EQRFAASAAVLPSSVDEIREVLRVARAY
A----------LPLWPVSTGRNFAYGGAAPRLTGSVVLDL-KRMNRVLEVNETLAYALVE
-PGVTYFDLYAHLRE-------RGS--KLWIDPAAAGW-GSVVGNALERGF---------
-GYT--P--YG---DHAAMQCGMEVVLAN-GD-----VIRTGMGGI--E--I--------
----------GRAWQLYKPGFGPSYDAMFMQSNF-GIVTKLGIALMPRPA--SYLLAHAR
FREEADLVAI---V-------EALRPFKLDET-IRNHAVIEGAIRFAA-G---------I
S------------S-RSQW-Y----HG---S-------GP---MPD-GAVAAMA--KQLG
IG----W--WNLRFGLYGA-P-EVVEAQY-AIVRRAL-L-RVRG---A--EIDAARYS--
--GD---QE-----PAAGGDRNMAGIPTMAAFRM---LDW-R-----GGNGAHVDFSPIC
PFTGGDAMRQYLVAKTRA-AE-YGFDYYG-G--FTAG----TRHLHHIMAIIFNRDDALE
SDAAEDLLRVLMSDA-RAEGYGEYRAHLAYMDFAAAQYDFNDGALLRFSETIKDALDPQG
ILAPGKSGIWPRMWRS-----
>b|UniRef90_A0A157ZQY8_13_528/1-516 | FAD-binding oxidase n=6 Tax=Burkholderia TaxID=32008 RepID=A0A157ZQY8_9BURK
----------PLPPGLSAAAFRAALAAFAAAL-GSDAVLP--------ADP---------
-------ASYL---DPFAP-----G-DA-----IAHAPSAVVLPKDVDGVRAALAVANRH
R----------VPLWTVSTGRNFAYGGAAPRMRGCVVLDL-RRMNRIIEIDETLGYALVE
-PGVTYYDLHRALGT--------PR--RFWVDPPAAGW-GSVVGNTLERGY---------
-GTT--P--YG---DHADRQCGMEVVLAN-GD-----VVRTGMGAM--S--A--------
----------SRAWQVFKGGFGPSYDGLFMQSSF-GVVTKLGIWLMPAPE--GYMICRYA
FAREDDLERV---V-------DTLRPLRMDGT-IQSHAVIESAVRWAA-G---------V
S------------T-RRQW-Y----DG---D-------GA---MPD-EAVDAMA--RKIG
IG----R--WNLRFCLYGP-P-SLVKARR-DIAHARF-T-EIAG---A--TLFEMPYR--
-DGA---VE-----PTGGGDRAQVGIPGLEAFNL---LNW-R-----GGSGAHIDFSPIC
PTVGRDAVKQVRMVRERA-AQ-YGFDYYG-G--FTAG----ERAMHHIFAAIFDRDDPKQ
ARDAGALIEALIRDA-GAAGYGQYRTHLSFMDLAAAQYDFNDHALMRLSNAIKTSLDPNG
ILSPGKQGIWPKRFEGE----
>b|UniRef90_A0A158AW66_3_515/1-513 | FAD linked oxidase domain-containing protein n=2 Tax=Burkholderia TaxID=32008 RepID=A0A158AW66_9
--------THTLPPGLPPAQFRAALAAFTSAL-GSDAVRA--------DDI---------
-------ASYL---DPFAP-----G-DA-----STHAPSAVVLPKDVDGVRAALAVANRY
R----------VPLWTVSTGRNFAYGGAAPRMNGCVVLDL-RRMNRIIEIDETLGYALVE
-PGVTYYDLHRALGT--------PR--RFWLDPPAAGW-GSVIGNTLERGY---------
-GTT--P--YG---DHAANQCGMEVVLAN-GD-----VVRTGMGAM--S--S--------
----------SRDWQVFKGGFGPSYDGMFMQSNF-GVVTKLGIWLMPAPE--GYMICRYA
FARDDDLERI---V-------DTLRPLRMDGT-IQSNAVIESAVRWAA-G---------V
S------------T-RKQW-F----DG---T-------GA---MPD-EAIDVMA--RKIG
IG----R--WNLRFCLYGP-H-ALVQARR-DIVHARF-A-AIAG---A--TLFEMPYR--
-DAS---VE-----PEGGGDRAQVGIPGLEAFSL---LNW-R-----GGSGAHIDFSPVC
PPIGRDAVKQVRMVRERA-AQ-FGFDYYG-G--FTAG----ERAMHHIFAAIFDRDDPKQ
SHDAGALIETLIRDA-GAAGYGQYRAHLSYMDLAAAQYDFNDHASMRLANTIKTALDPNG
ILSPGKQGIWPA---------
>b|UniRef90_A0A158AZL4_11_522/1-512 | FAD-binding oxidase n=2 Tax=Burkholderia pedi TaxID=1777141 RepID=A0A158AZL4_9BURK
----------PLPPGLSAAQFRAALADFAAAL-GGDAVLS--------SDV---------
-------ASYL---DPFAP-----G-DA-----SAHAPSAVVLPNDVKGVRAVLAVANRY
R----------VPLWTVSTGRNFAYGGAAPRMRGCVVLDL-RRMNRIIEIDETLGHALVE
-PGVTYYDLHRALGT--------PR--RFWLDPPAAGW-GSVIGNTLERGY---------
-GTT--P--YG---DHAANQCGMEVVLAN-GD-----VMRTGMGAM--S--S--------
----------SRDWQVFKSGFGPSYDGMFMQSNF-GVVTKLGIWLMPAPE--GYMICRYA
FAREDDLEAI---V-------DTLRPLRRDGT-IQSNAVIESAVRWAA-G---------V
S------------T-RKQW-Y----DG---E-------GA---MPD-DAIDAMA--RRIG
IG----R--WNLRFCLYGP-E-SLVKARR-DIVHARF-E-AIAG---A--TLFEMPYR--
-EGV---VE-----PEGGGDRAQVGIPGLEAFSL---LNW-R-----GGSGAHIDFSPVC
PPIGRDAVRQVRMVRERA-AQ-SGFDYYG-G--FTVG----ERAMHHIFAAIFDRDDPKQ
SRAAGALIETLIRDA-GAAGYGQYRTHLAYMDLAAAQYDFNDHASMRLSETIKHALDPNG
ILSPGKQGIWPSK--------
>b|UniRef90_A0A158B4S0_7_508/1-502 | FAD-binding oxidase n=2 Tax=Burkholderia hypogeia TaxID=1777140 RepID=A0A158B4S0_9BURK
--------------------SDAALAAFADAL-GPDAVLS--------GDV---------
-------SSYA---DPFAP-----G-DA-----ASYAPSAVVLPSNVEDVRAALAVANRF
R----------VPLWTVSTGRNFAYGGAEPRVNGSVVLDL-RRMKRIIEIDQTLGHALVE
-PGVTYYDLHRALGT--------PR--RFWLDPPAAGW-GSVIGNTLERGY---------
-GTT--P--YG---DHAAQQCGMEVVLAN-GD-----IVRTGMGAM--S--A--------
----------SRDWQVFKSGFGPSYDGMFMQSNF-GVVTKLGVWLMPAPE--GYMICRYA
FAREDDLERV---V-------DTLRPLRMDGT-IQSNAVIESAVRWAA-G---------V
S------------T-RKDW-Y----DG---P-------GA---MPD-EAIDAMA--RKIG
IG----R--WNLRFCLYGP-L-SLVKARR-DIVHARF-A-DIAG---A--TLFEMPYR--
-DAS---VE-----PEGGGDRAQVGIPNMEAFNL---LNW-R-----GGSGAHVDFSPIC
APLGREAATQARMVRERA-AQ-SGFDYYG-G--FTMG----ERAMHHIFAAIFDRDDPQQ
SRAAGTLIETLIREA-GAAGYGQYRTHLAFMDLAAAQYDFNDRALMRLSETIKHALDPNG
VLSPGKQGIWPAK--------
>b|UniRef90_UPI0004D03772_5_512/1-508 | p-cresol methylhydroxylase n=1 Tax=Caballeronia sordidicola TaxID=196367 RepID=UPI0004D03772
-------------------DFQQALTAFRAIA-GQHAVLV--------GDG-A-A-----
-------QPYL---DPFAP-----G-DA-----HTHEASAIVLVSNVEQLRAVLGVANRY
G----------VPLWSVSTGRNFAYGGAAPRLKGCVVLDL-QHMNRIIEINETLGYALVE
-PGVSYYDLYQALQA-------RGA--GLWLDPPAAGW-GSVLGNTLERGF---------
-GTT--P--YG---DHAAMQCGMEVMLAN-GE-----IVRTGMGAM--N--G--------
----------NHDWQVFKPGFGPSYDAMFMQSNF-GIVTKLGIWLMPKPE--GYMLCTYK
FRHDADLESI---V-------ETLRPLKLDDT-IQSNAVIESAVRWAA-G---------V
S------------T-RKQW-Y----NG---P-------GP---IPD-AAIETMT--RKLG
IG----R--WNLRFCLYGP-E-ALVMARR-DVIHQRF-S-SIAD---S--ELIESPYT--
-LAN---VE-----PKGGGDRSQVGIPNLDAFNL---LNW-R-----GGSGAHIDFSPVC
APLGRDAVRQYRMIRDRA-AH-YGFDYYG-G--FTAG----PRSMHHIFAAIFNRDDPAQ
ARDAGELLKTLINDF-GAAGYGQYRTHLAFMDLAASQYDFNNHALMRMSESIKEALDPNG
ILSPGKQGIWPKKIK------
>b|UniRef90_UPI0008360BA1_2_519/1-518 | UPI0008360BA1 related cluster n=1 Tax=unknown TaxID= RepID=UPI0008360BA1
--------KLTLPPRVSPAAFDAALTAYTGVV-GKDWVMA--------TDA-D-R-----
-------DAYS---DIYAP-----G-SN-----EEWPASAAVAPSSVEEVQAIVRLANEH
K----------TPLWPVARGKNLGYGTAAPRMPGSIVLDL-GRMNKVLELDPKLAYCVVE
-PGVGFFDLYEKIQR-------EKA--PLWMSVPGNAW-GSVIGNALDHGI---------
-GYT--P--YG---LHARNLCGLEVVLPQ-GD-----LMRTGLGAM--D--K--------
----------NPAWHLFPFAFGPGWDLAFTQSNL-GVVTKAGVWLQPEPA--SSLELVFD
IPEEGDIGWV---I-------DTIAPMKISGL-IDQNVFIPSWLGKMV-L---------K
G------------Q-RKDF-W----DK---P-------GA---IPE-SRVAELL--KEHK
LG----Y--WQVAMRLYGD-E-PVVKAKA-EIVKAAM-K-RNLA---A--PPKETWWH--
--QG---DP-------INAFEITMGVPSAVPLQM---SDW-I-----GGRGAHLGFSPVV
PASSEHVLGQLKRSRKII-AD-HDVDFYA-S--FTIG----GRFANNINMLMYDRDQPEQ
VANMRKLFDALIAET-AAAGYGEYRTHIGWMDKVMSTFDFNNHALRRFDETVKDALDPNG
ILAPGKQGVWPAAYRDQ----
>b|UniRef90_A0A0N1AK75_4_519/1-516 | FAD-linked oxidase n=2 Tax=Novosphingobium TaxID=165696 RepID=A0A0N1AK75_9SPHN
----------HLPPRVSPQGFAAALKAYEGVV-GKDWVMA--------SES-D-R-----
-------DAYS---DIYAP-----G-DA-----EQWAASAAVAPANVEEVRAVVRLANEH
K----------TPLWPVARGKNLGYGTAAPRMAGSIVLDL-GRMNKIIDIDPKLATCVVE
-PGVGFFDLHDAILR-------GNH--PLWMSVPGNGW-GSVIGNALDHGI---------
-GYT--P--YG---LHARNLCGLEVVLPD-GD-----LLRTGMGAM--T--G--------
----------NPAWHLFPFSYGPTYDLAFTQSNL-GVVTKAGLWLQPAPE--ASLELIFD
IPEEGDIGWV---V-------DTIAPLKISGL-IEQNVFIPSWLGKMV-L---------K
G------------Q-RHDF-W----DK---P-------GA---IPE-WRVAELL--KQYK
LG----Y--WQVALRLYGE-E-SVIKAKA-EIVKAAM-K-RHLA---A--PPQENWWR--
--QG---DA-------IGQYEITMGVPSAVPLQM---SDW-I-----GGRGAHMGFSPVV
PASSEHVLGQLKRSRKII-AD-HDVDFYA-S--FTIG----GRFANNINMLMYDRDDAAM
VSNMKALFNALISET-AKAGYGEYRTHLGWMDPVMDTFDYNNHALRRFDERVKNALDPNG
IIAPGKQGVWPAAYAAQ----
>b|UniRef90_A0A102D910_3_519/1-517 | FAD-linked oxidase n=1 Tax=Novosphingobium sp. FSW06-99 TaxID=1739113 RepID=A0A102D910_9SPHN
---------LVLPPRLGPRAFDTALSAFAGVV-GKDWVLS--------SDA-D-R-----
-------DAYA---DIYAP-----G-PA-----EQWPASAAVAPASVKEVQAIVRLANEH
K----------VPLWPVSRGKNLGYGTAAPRMAGSVVLDL-GRMNRIIDIDPKLAYCVLE
-PGVSFFDLHEAIAR-------ENL--PLWLSVPGNAW-GSVLGNAFEHGI---------
-GYT--P--YG---LHARNLCGFEVVLPD-GD-----LVRTGMGAM--T--G--------
----------NHAWHLHPLSYGPTFDLAFTQSSL-GVVTRAGLWLQPAPA--ASLELVFD
IPHEDDIGWV---I-------DTIAPLKISGT-IDQNVFIPSWLGKMV-L---------K
G------------Q-RRDF-W----DK---P-------GA---IPD-WRVKELL--AQYK
LG----Y--WQVALRLYGE-D-SVIRAKA-DIVRAAM-A-RNLA---A--PPAEHWWH--
--SG---DE-------RNAIDTTMGVPSAVPLQM---SDW-V-----GGRGAHMGFSPVV
PATSEHVMGQLKRSRAII-AA-HDVDFYA-S--FTIG----GRFATNINMLMFDRDQPEQ
IANMKSLFNALIGET-AKAGYGEYRTHLGWMDTVMDTYDFNGHALRRLNERIKDALDPNG
VLSPGKQGVWPAAWRDQ----
>b|UniRef90_A0A1E4MHW4_2_518/1-517 | FAD-linked oxidase n=1 Tax=Novosphingobium sp. SCN 66-18 TaxID=1660121 RepID=A0A1E4MHW4_9SPHN
--------KLTLPPRVGPQSFDAALKAFAGVV-GAGWVMS--------SDA-D-R-----
-------DAYA---DAYAP-----G-SP-----ERWPASAAVAPASVEEVRAIVRIANEY
K----------VPLWPVARGKNLGYGTAAPRMAGSVVLDL-GRMNRILELDPKLAYAVVE
-PGVGFFDLHDEVER-------QKA--PLWLSVPGNGW-GSVIGNALEHGI---------
-GYT--P--YG---LHARNLCGIEAVLPD-GD-----LLRTGMGAM--K--D--------
----------NPAWHLFPMNYGPTWDLAFSQSNL-GVVTKAGLWMQPAPE--TSLELTWD
IPEEEDIGWV---I-------DTVTPLKIAGV-IDQNVFIPSWLGKIV-V---------L
G------------T-RKDF-W----DK---P-------TA---MPE-WRVKELL--KQYQ
LG----Y--WRVSIRLYGD-E-SVNKAKA-EVIKAAF-K-RHLA---A--PAMEVWWR--
--QG---DP-------KPPLDLALGTPSAVPLQM---SDW-V-----GGRGAHLGFSPVV
PATSEHVMGQLKRSRKII-AD-HDVDFYA-S--FTIG----GRFANNVNMLMYDRDNAAQ
VDNMKKLFNALITET-AKAGYGEYRTHLGWMDRVMDTFDFNDHALRRFGEKVKDALDPNG
IIAPGKQGIWPSAYRA-----
>b|UniRef90_A0A127MDB9_4_517/1-514 | FAD-linked oxidase n=1 Tax=Sphingorhabdus sp. M41 TaxID=1806885 RepID=A0A127MDB9_9SPHN
----------KLPPRVSPAQFDNALKAYAAVV-GEDWVLS--------TDQ-D-R-----
-------DAYS---DIYAP-----G-PE-----SEWPASAAVAPQTREEIQAIIRIANEY
K----------TPLWPVSRGKNLGYGTAAPRLPGSIVLDL-SRMLKIEELNTELGYCVIE
-PGVSFFDLYEHIQR-------EKA--PLWMSVPGNAW-GSVLGNALDHGM---------
-GYT--P--YG---QHARNLCGIEAVLPD-GE-----VMRTGMGAM--E--N--------
----------NHSWHLFPLSYGPDWTHMFTQSNM-GVVTKAGVWLQPAPE--TSLQLTYD
IPNEEDIGWV---V-------DTITPLKTAGV-IEQNVFIPSWLGKIV-L---------K
G------------Q-RNDF-W----DK---E-------SA---MPE-WRVQELL--KEHK
LG----Y--WQVQIRFYGD-E-TLNKAKA-DIVKKAF-K-RHID---T--PPMEVWWK--
--QG---DP-------INQYDPTMGMPSAIALQM---GDW-V-----GGRGAHMGFSPVV
PATSKHVLGQLKRSRKII-AD-HDVDFYA-S--FTIG----GRFATNINMLMYDRDKPEQ
VRNIRTMFNALIRDT-AKAGYGEYRTHIGWMDEVNKTYDFNDGAQRRLNEKLKDAIDPNG
ILAPGKQGVWPAAYR------
>b|UniRef90_A0A1E4N177_3_514/1-512 | FAD-linked oxidase n=1 Tax=Novosphingobium sp. SCN 63-17 TaxID=1660120 RepID=A0A1E4N177_9SPHN
---------IQLPHGMNAAAFDKALADFRRAL-GDQWVLS--------GEE-D-R-----
-------QTYI---DPYAM-----G-DG-----LDHDCSAILAPSTVEEVQAIIRIANQH
K----------TPLWPVSRGKNLGYGASSPKEKGDLILDL-SRMNRILDVNEKQASCLIE
-PGVGYFDLFRHLRQ-------HAP--SLWMSVPGNSW-GSVIGNALDRGI---------
-GYT--P--FG---DHCETLCGLEVVMPD-GS-----LLRTGMGAM--Q--G--------
----------AKGWQSYKYGYGPGWDQMFMQSNL-GVVVKAGVWLQPEPE--MTAKITLA
LPRFDDAEWA---L-------DILCDLRRRDI-IQHNIVFGSPVRAAS-T---------M
S------------Q-RADW-Y----DG---P-------GA---LPD-SVSEKMM--AKLG
LG----W--WNAKISLFGD-E-GSVMAQV-ALIRRLF-E-PRLG---S--ALQFEIWK--
--RG---DP---------LEKSATGIPTTMGLQS---VNW-Y-----GGRGGHLSFAPVL
PQDGAMALAYAKKIKAYY-EE-VGQDYYA-S--FTIG----RRHINNVSLILYNRDEPEA
IARVDKLYRHLLKEA-AASGFGEYRGHISYMDEVAATYDFADGALARLNNRVKSALDPNN
IIAPGRNGIGSRAQ-------
>b|UniRef90_A0A1W7MEC8_2_510/1-509 | FAD/FMN-containing dehydrogenases n=1 Tax=Novosphingobium sp. MD-1 TaxID=1630648 RepID=A0A1W7MEC
-----------LPKGVGSTGFQKALAGFRAAI-GNQWVLD--------SEE-D-R-----
-------ASYI---DPYAM-----G-DG-----LDHDCSAIVAPASVEEVQAIVRVANEI
K----------VALWPVGRGKNLGYGAASPAEKGDVILDL-SRMNRVLEVNDKQAYCLLE
-PGVGYFDLFRHLKE-------NNH--PLWMSVPGNSW-GSVIGNALDRGI---------
-GYT--P--YG---DHCEQICGMEVVLPD-GS-----VVRTGMGAM--Q--G--------
----------SAGWQAYKYGYGPGWDQMFMQSNL-GVVTKAGVWLQPEPE--MTAKIELA
LPNFDDAAWA---I-------DILCDLRRRDV-IQHNIVFGSPVRAAS-T---------M
S------------Q-RADW-Y----DG---P-------GA---LPD-SVSETMM--KKLG
LG----W--WNAKISLFGH-E-GTVTAQV-DLIRKLF-E-PKLG---R--PLEFELWK--
--KG---DP---------EEKSAQGVPTTMGLQC---VNW-Y-----GGRGGHLSFAPVL
PQDGTLAFNYAKKIKAYY-EE-IGQDYYA-S--FTIG----RRHINNVSLILYNRDEPEM
VARADKLYRHLLAEA-ASQGFAEYRGHISYMDAVAETYSFGGGALRRLNDKVKAALDPNN
IIAPGRNGIGTRR--------
>b|UniRef90_A0A0M3APZ9_1_511/1-511 | FAD-linked oxidase n=1 Tax=Sphingobium chungbukense TaxID=56193 RepID=A0A0M3APZ9_9SPHN
-------MTSLTPRNVSAAAFAKAIDRFGAAI-GKQWVLT--------SDE-D-R-----
-------ATYL---DPYAM-----G-DG-----MDHESSAVLAPASAEEVQALVRIANEH
K----------VPLWPVGRGKNFGYGAAAPAMRGNVILDL-SRMNRILDVDEKFAHCLLE
-PGVSYFDLYNHLKD-------NNI--PLWMSVPGNSW-GSVVGNALDRGI---------
-GYT--P--YG---DHTETLCGLEVVLPD-GD-----MVRTGMGAQ--A--N--------
----------SKVWQAYHYGYGPGWDQMFVQSNL-GVVTKAGLWLQPEPE--MTAKITLA
LPNFEDASWA---L-------DILTELRRRDV-IQHNIVFGSPVRAAS-V---------Q
S------------Q-RKDW-Y----DG---P-------GA---LPN-SASEEMM--KKLN
LG----W--WNTKLFLFGY-A-GAVQAHV-KLIRDLF-E-PKLG---K--KIDFEIWQ--
--KG---DP---------VEKSARGIPSTLALQS---VNW-Y-----GGRGGHLSFAPVM
PPDGKLILDYAKRTKRLY-DE-VGHDYYA-S--FTIG----KRHINNVSLILYDRDDADM
TARVDKLYRTLVARA-AADGYAEYRGHISYMDIVADTFDFNNGAITRLNDRVKKALDPNN
IIAPGRNGIGR----------
>b|UniRef90_A0A0N0KEW7_4_502/1-499 | FAD-linked oxidase n=1 Tax=Novosphingobium sp. AAP83 TaxID=1523425 RepID=A0A0N0KEW7_9SPHN
---------------------AAALQDFAAIV-GTENVFN--------SDQ-D-R-----
-------NAYA---DHFAQ-------DP-----ETHLPIAAVAPTSRDQVRDIVRVANRH
K----------VALWPISRGKNFGYGGAAPVMKGSVVLDL-SRLKAI-DFDEANGVVLVE
-PGVSFFDLHDFLQA-------RKA--PYWLSVPGNSW-GSVAGNALDRGV---------
-GYT--P--YG---DHASRICGLEVVLPD-GD-----LIRTGMGAM--D--G--------
----------SPTWNLYRNGFGPGWDTMFCQSNF-GVVTRLGLWLMPEPE--ALAGYDLE
FDKPEDLGWA---I-------DTIMPLRRSGL-IQQSPSIGNWLRSAA-V---------M
T------------R-REEW-T----SD---K-------GP---LSE-TVVSAIR--KRFN
IG----W--WSVQIRFYGP-Q-EVVDASL-RALDRAF-D-GKPL---L--SKKLARWK--
--QG---DG--------PEGSPMSGVPVSFPLAN---ANW-H-----GGRGGHIGYSPVL
PPSGDLALKQFQRTYALY-QK-YEMDYHA-S--FAMG----ERSLTNVNQILYNKDDAPM
MARVDGMFRDLVADA-SAQRYGEYRTHIDYMELVASTYDFNDRALLRLNERVKQALDPNG
IIAPGKSGIWTKGA-------
>b|UniRef90_A0A124JVN8_12_511/1-500 | FAD-linked oxidase n=1 Tax=Novosphingobium fuchskuhlense TaxID=1117702 RepID=A0A124JVN8_9SPHN
---------------------QLALRDFTALL-GKDRVFT--------AEE-D-K-----
-------DAYS---DHFAG-----ANQA-----AEHRPSAAIAPDTVEEVREIVRIANRH
G----------TPLWPISRGKNFGYGGSAPVLAGSVVLDL-SRMKKI-EIDERNGTVVVE
-PGVSFFDLYDFIQA-------KGL--PLILSVPGNSW-GSVAGNALDRGV---------
-GYT--P--YG---DHASRICGLEVVLPD-GD-----LVRTGMGAI--G--S--------
----------GPTWNLYKPGYGPSWDTMFCQSNF-GIVTKLGLWLMAEPE--SVLGLNID
VDKPEDLGWL---I-------DTLAPLRRNGI-LQQSPSIGNWLRAAA-T---------L
T------------T-REQW-A----KP---G-------EK---LGS-SAIAAIR--QKFG
IG----W--WAVALRFYGP-L-EITEATM-RVVERAF-E-GKPV---Q--KLGRTRWV--
--KG---DP--------PEGSPVTGVPLTYPLAN---ANW-F-----GGRGGHLGFSPVL
PVDGDAALKLFKRNYELH-DQ-YGLDYHP-S--FAIG----ERSMNNVNQLLFDRDNPAF
VANADKLLRQLVKEA-AAQGYAEYRAHISYMDLIADTFDFNDHALRRLNQKVKDALDPRG
VIAPGKSGIWPAN--------
>b|UniRef90_A0A1Q3MEK4_6_512/1-507 | FAD-linked oxidase n=1 Tax=Altererythrobacter sp. 66-12 TaxID=1895714 RepID=A0A1Q3MEK4_9SPHN
-----------LPPDFTAAKLAQAQRAFESAI-GAGKVFF--------EDI-D-R-----
-------TGYK---DKFAV-------DD-----AAHLPAGAIGPTTVEEVQAALRIANQY
R----------LPVWPISRGKNLGYGGSAPRLSGSVVLDL-SGMKKI-EFDEEFGTVLLE
-PGVGFYDLYDFIQA-------NNL--PYWLSTPGNSW-GSVIGNALDRGV---------
-GYT--P--YG---ENTKNLCGLEVVLPT-GE-----VVRTGMGAF--S--G--------
----------APTWGAYPFGFGPAWDQMFVQSNF-GVVTKANMWLMPEPE--SLMGMDVE
FDKPEDLKPL---V-------DTIGPLRRERV-LTQSPSIGNWLRAAA-V---------A
T------------R-RDEW-T----DK---P-------GA---LDD-SVIDAIR--KRFG
LG----W--WGVSLRLYGR-E-EINKAGY-KVLEQAM-N-AIGP---L--SVKPTTWV--
--KG---QP--------LEYSGWTGTPITFPMQN---ANW-Y-----GGRGGHIGFSPII
PQNGSTALAQFNRTYARY-KE-YGMDYQG-S--FAFG----ERHLINVNAMIFNKDDPAM
MKRIDPFFRQLVADA-KAQGYGEYRTHLDYMDLVADTYDWNGGALRKLNERVKDALDPNG
ILAPGKNGIWPK---------
>b|UniRef90_G2IKQ5_10_511/1-502 | FAD linked oxidase-like protein n=3 Tax=Sphingomonadaceae TaxID=41297 RepID=G2IKQ5_9SPHN
----------------SPEQMAAARRSFAAVV-GAQNLFF--------DAQ-D-Q-----
-------ESYA---DAFAV-------DD-----NLHRPAGAIAPDTVEQIQAIVRIAAEH
R----------IALWPISRGKNLGYGGSAPVLAGSVILDL-SRMKKI-EYDEENGTVLLE
-PGVGFYDLYDFLKA-------RGL--KHWLSTPGNSW-GSVIGNALDRGV---------
-GYT--P--YG---EHTTKLCGMEVVLAD-GT-----LVRTGMGAL--T--N--------
----------SPTWQLYRFGFGPAWDQMFVQSNF-GIVTKAGLWLMPEPE--SLMGMDLE
FDKPDDLGPL---I-------DAIAPLRREGV-LQQSPTIGNWLRAAA-I---------L
T------------T-RNEW-T----DQ---K-------GA---LSD-AVIAAIR--KKFQ
MG----W--WGVSLRLYGR-E-TINREAY-AILEREM-N-KLKP---L--SMKPTNWK--
--RG---DP--------LEMTGWTGTPITFPMQN---ANW-H-----GGRGGHIGFSPVL
PQSGSAAMAQFRRTYERY-KE-YGMDYQA-S--FAFG----ERHLINVNAILLDKDDPAM
MARVDPFIRALVADA-KAQGYGEYRTHLDYMDLVASTYDFNDGALGKLNDRVKAALDPHG
VIAPGKSGIGSV---------
>b|UniRef90_A0A0N0LZ69_6_508/1-503 | FAD-linked oxidase n=1 Tax=Novosphingobium sp. ST904 TaxID=1684385 RepID=A0A0N0LZ69_9SPHN
-------------PALDPARARQALGAFQSAL-GAAHVYF--------DET-D-I-----
-------AAYQ---DKFAV-------DD-----ALHHPAGAVAPATVEEIQAVMRIAREH
R----------IPLWPISRGKNLGYGGSAPVLAGSVILDL-SRMKRI-EYDEANGTVLLE
-PGVGFYDLYDFLQA-------RGM--KHWLSTPGNSW-GSVVGNALDRGV---------
-GYT--P--YG---ENTSKICGMEVVLAD-GT-----LLRTGMGAM--D--G--------
----------SPTWQLYRYGFGPAWDQLFVQSNF-GVVTKMGLWLMPEPE--SLMGMDVE
FDRPEDLGPL---I-------DAIAPLRREGL-LQQSPTIGNWLRAAA-V---------L
T------------T-RDQW-T----KD---P-------GA---ISD-SVIQAIR--DKYK
VG----W--WGVSLRLYGR-E-SVNKAAY-AVLEQEM-Q-RLRP---M--SLRPAEWK--
--RG---AP--------LEASGWTGTPVTFPMQN---ANW-H-----GGRGGHLGFSPVL
PQSGSAAMAQFKRTYARY-RE-HGMDYQA-S--FAFG----ERHLINVNAVLLNKDDEAM
MRKVDPFLRQLIADA-RAQGYGEYRTHLDYMDLVAGTYDFNDHALLRLNERVKTPLDPMG
IIAPGKSGIR-----------
>b|UniRef90_A0A1B3MRT7_11_510/1-500 | FAD binding domain protein n=3 Tax=Sphingomonadales TaxID=204457 RepID=A0A1B3MRT7_9SPHN
----------------------AARQAFAAIV-GVDHVFF--------NEE-D-Q-----
-------LSYQ---DKFAV-------DD-----ALHHPAGAVAPATVEEIQAILKVARER
K----------LPLWPISRGKNLGYGGSAPLLAGSVILDL-SRMRKI-DYDEANGTVLLE
-PGVSFYDLYDFLKS-------KGM--KHWLSVPGNSW-GSVLGNALDRGV---------
-GYT--P--YG---EHTTKICGIEAVMAD-GM-----VVRTGMGAL--D--G--------
----------APTWQLYKFGFGPSWDQMFVQSNL-GIVTKMGLWLMPAPE--SLMGMDIE
FERPEDLGPL---V-------DALAPLRREGL-LQQSPTIGNWLRAAA-T---------L
T------------T-RGEW-T----DK---P-------GA---LSD-EVIAAIR--KKFN
VG----W--WGVSLRLYGR-E-DMNKAAY-AVLEREM-G-KLKP---M--SLRPTTWK--
--AG---EP--------IEATGWTGTPLTFPMQN---ANW-H-----GGRGGHIGFSPIL
PQSGKAALAQFQRTYACY-KE-FGMDYQA-S--FAFG----ERHLINVNAVLLDKDDPAM
MKRVDPFLKRLIADA-KAQGYGEYRTHLDYMDAVADTYDFNGGALAKLNRTVKDALDPQG
IIAPGKSGIWPTSMMG-----
>b|UniRef90_A0A0J7XKF0_16_510/1-495 | Cresol methylhydroxylase n=3 Tax=Sphingobium TaxID=165695 RepID=A0A0J7XKF0_9SPHN
------------------------IAAFGAIV-GKDHVFF--------DEV-D-Q-----
-------ASYQ---DKFAI-------DD-----ARHHPAGAVAPATVEEIQAIVRIAADR
G----------IALWPISRGKNLGYGGSAPLLAGSVVLDL-SRMKKI-DYDEANGTVLLE
-PGVGFYDLYDFLKS-------RGM--KHWLSVPGNSW-GSVVGNALDRGM---------
-GYT--P--YG---EHATRICGVEAVMAD-GL-----VVRTGMGAL--N--G--------
----------APTWQLYRFGFGPGWDQMFVQSNF-GIVTKMGLWLMPAPE--SLMGMDLE
FDRPEDLGPL---I-------DAIAPLRREGL-LQQSPTIGNWLRAAA-V---------V
T------------T-RDQW-T----DK---P-------GA---LPD-DVIAAIR--KKFN
VG----W--WGVSLRLYGR-E-SVNKAAY-AILEHEL-G-KLKP---M--SLRPTVWK--
--TG---EP--------LEATGWTGTPLTMPMQN---ANW-H-----GGRGGHIGFSPIL
PQSGAAAQAQFQRTYARY-KE-YGMDYQA-S--FAFG----ERHLINVNAVLINKDDADL
MGRVDPFLKHLISDA-KRQGYGEYRTHLDYMDAVAGTYDFNKNALGQLNRKVKDALDPRG
VIAPGKSGIWPSS--------
>b|UniRef90_A0A0J6FN76_41_567/1-527 | Eugenol hydroxylase flavoprotein subunit n=6 Tax=Coccidioides TaxID=5500 RepID=A0A0J6FN76_COCPO
----------ILPPGVDAETWTGVLEEFKRIL-GDKGVLS--------GHE-H-R-----
-------IRYI---DPYAEKS---D-EQ-----EKRGSSATLFPVTVEHIQAILKICNEH
K----------IPLWTVSRGKNLGYGGPAARVKGSIILDL-QRMRKVIEVNDRYSYYTVE
-PGVTFFDIYRAIHA-------QKK--NIWCSVPALGW-GSVVGNALDRGW---------
-GYT--P--AG---DHSNQICGIEVVLAD-GT-----IVRTGAGAI--D--N--------
----------SPCWPLFRGGYGPTYESMFSQSNF-GIVTKLTLWASPSPE--GFMACRVD
VESEDDLLPL---I-------DGFRDLLLHDV-IQNHPLIGNLPREMV-K---------R
G------------Q-RKDF-Y----DG---K-------DA---IPD-ARLKEIQ--KQFS
IG----F--WSARFGLYGP-K-EMVEFNY-KRCQEVF-D-KLPG---A--RLTGKAYY--
--PPDGRKALSPEDIPLAERTVETGTPSLMALKA---VEY-R-----GKDGGHISFSPVL
PPEGRCALSFYRDAKPLC-AR-YGFDYFG-G--LHLY----PRHLTMINMIYFDRTSDTE
RANASKLFVELVHLA-RKHGYSEYRAHIDYMDLVAEQYDFNGCSLRDLNERIKDALDPNG
ILSPGKQGIWPARYRQ-----
>b|UniRef90_A0A0D2IH51_38_564/1-527 | Uncharacterized protein n=2 Tax=Fonsecaea multimorphosa TaxID=979981 RepID=A0A0D2IH51_9EURO
----------ILPPSIDRTTWMSVLGEFRTIL-GNDGVLV--------GHE-Q-H-----
-------VRYV---DPYAQEH---D-EQ-----ERRGSSATLLPVTVEEIQDILRLCNNH
R----------IPLWTVSRGKNLGYGGPAARVKGSIILDL-QRMRKIIEINDKYSYYTVE
-PGVTFFDIYRAIQE-------QKK--NIWCSVPALGW-GSIVGNALDRGW---------
-GYT--P--AG---DHSNQICGIEVLLAD-GT-----LVRTGAGAL--N--E--------
----------SPCWALFRGGYGPTYESMFSQSNF-GIVTKLSLWASPSPQ--GFMSCRVD
IADEEGLAPL---I-------DAFRELLLRDA-IQNHPLIGNVPREIV-K---------R
G------------T-REKF-Y----QG---K-------DA---IPD-ARLKEIQ--HELG
IG----F--WSARFALYGP-K-EMIELNY-KRCREIL-D-QVPG---A--KVSGSAFY--
--PPKGKSFLSPEDLPLEDRSVETGTPSLMALKA---VEY-R-----GKDGGHISFSPVL
PPDGKTALTFYYAAKALC-AK-YGFDYFG-G--LHLY----PRHLTMIDMIYFDRQSRAE
RQSAQKLFIELVHLA-RQQGFSEYRAHIDYMDLVAKQYDFNGGSLMKLNERIKDALDPNG
ILSPGKQGIWPENYRE-----
>b|UniRef90_A0A1U6J1S0_13_513/1-501 | 4-cresol dehydrogenase (Hydroxylating) n=1 Tax=Arthrobacter sp. P2b TaxID=1938741 RepID=A0A1U6J1
-----------------------------AVV-GADNVVR--------AT--P-K-----
-------EGYI---DPYPL-----N-PG-------RAKWPGVRPGTVEEVQDIVRLANST
G----------VPLWSFSKGKNLGYGGPEPRTRDMVALDL-SRLNRIIEVNDQLNYAVIE
-PGVSFFDLFEHIQE-------QEL--KLWMSVPALGW-GSIVGNALDRGY---------
-GMT--P--MG---DHVQSICGMEVILPG-GE-----LVRTGMWAM--E--G--------
----------TELGPIFKGGFGPTLDGIFTQSNL-GIVTKIGLWLMPWPD--VYINGDVV
VEREEDMPKL---V-------DILTQLRREDV-IQNNALCGNVVRAAT-M---------N
G------------P-RSRW-Y----EG---E-------GS---IPD-ERLEEMR--QEMG
IG----Q--WNAKFAIYGD-K-GLAERRL-EIIRERF-T-GMEG---F--TVKARLYE--
--GADGMQV-AYADIADIDRTQMAGVPTLKPLST---VAW-A-----AENGGHIDAAPII
PARGEEVWAFYREAKELY-RQ-FGFDLYI-G--YHLY----PRHMVHVTMIFFENDNQEQ
LARARALYAALLAAA-RSHGYAPYRSHVDYMDSIADGFDYNNNAIRRLQETLKDALDPQG
ILSPGKQGVWPRRYR------
>b|UniRef90_A0A0D2G958_36_567/1-532 | Unplaced genomic scaffold supercont1.7, whole genome shotgun sequence n=1 Tax=Fonsecaea pedrosoi
----------VLPPGVNQQQFDCAVAEFGEAV-GKDNVFK--------GQ--A-L-----
-------EEYV---DPYELWE---D-EG-----KRKMPSAAVCPCSIDELQAVLKVANKF
G----------IPVWTFSRGKNLGYGGPAPRLNGSVALDL-HRMNKIIEVNDKFSYAVVE
-PGVTFTDLYLYCVE-------HKL--GVWPSVPSLGW-GSVVGNTVDRGT---------
-GFT--P--TA---THHQHISGMEVMLAD-GD-----LVRTGQFAI--S--N--------
----------SPSAHLSKFSFGPSIEGLFLQSNL-GIVTKMGIWLHPQPQ--AYMSCTFD
MPNFEDVEII---V-------DIFGSLRRDGL-LPNTVYVSNIVEWLG-M---------T
G------------K-RAEL-W----PE---E-------GP---IPD-WRLRELQ--KELG
FG----Y--WNVKFGLYGA-K-AVVQSHF-DELKRII-GQKVPG---AEYRLQGHLFS--
--GGDDKLL-DANSIPDPHGGFFVGVPSLWSLPM---VRY-RLPKEKAGIGAHADYSPII
PSDGKMVLEWVKTARNIC-EG-RGFDLFC-D--FFMH----ERHLIFVNMMVFDKANPSH
RKTVDAIFRDLYREG-RQRGFSKYRSHINYMDLVADAYDFNDHAYRRFVERLKDTVDPNG
ILSPGKQGIWPAKYR------
>b|UniRef90_H6BYH3_35_567/1-533 | Glycolate oxidase n=1 Tax=Exophiala dermatitidis (strain ATCC 34100 / CBS 525.76 / NIH/UT8656) TaxID
---------QVLPPCLSQQDFDRVIKELQHVV-GKEFTFI--------GA--A-L-----
-------EEYV---DPYELWE---K-EG-----RRRIPSAAVCPSSNEQLRAILAIANKY
G----------VPVWTFSRGKNLGYGGPAPRLNGSLALDL-HRMNKILEVNDQFSYAVVE
-PGVTFTDLYQYCVK-------NKL--RVWPSVPSLGW-GSVVGNTVDRGT---------
-GFT--P--TA---THHQHICGLEVMLAD-GD-----IVRTGQFAI--S--N--------
----------SPSAHLSKFTFGPSIEGLFLQSNL-GIVTKMGIWLHPQPQ--AYMSCSFD
MPEFEDVELI---V-------DIFGALRRDGL-LPSTVYVSNIVEWLG-M---------M
G------------K-REEL-W----PE---K-------GP---IPD-WRIKELQ--KQLG
LG----Y--WNIKFGLYGA-K-DVVQAHF-DELKRII-NKKAPQ---SAHRLQGHLFS--
--GKNEELL-EATTVPESHGGFFVGVPSLWSLPM---TKY-RLPKERPGIGAHADYSPII
PSSGKMVLEWVRTARRIC-EA-HNFDLFC-D--FFMH----ERHVIFVNMMVFDKTNDEH
RKAVDSIFRQLFKEG-RQRGFSKYRSHLNYMDLVADSYDFNDHAYRRFVEKLKDSLDPHG
ILSPGKQGIWPAKYR------
>b|UniRef90_R1EU50_34_565/1-532 | Putative 4-cresol dehydrogenase protein n=1 Tax=Botryosphaeria parva (strain UCR-NP2) TaxID=1287680
----------VLPPGVSQADFDRAIKEYASIV-SEDGVFT--------GQ--A-L-----
-------EDYI---DPYELWE---A-EG-----KRRMPSGAVCPRSIEELRGVLAISNKY
G----------IPVWTFSRGKNLGYGGPAPRLNGSLCLDL-HRMDKIIEVNEQFSYAVVE
-PGVTFTDLYDYCAK-------HKL--KVWPSVPSLGW-GSVVGNTVDRGT---------
-GFT--P--TA---THHQHICGLEVMLAD-GD-----VVRTGQFAV--S--G--------
----------SPSAHLSKFTFGPSVEGLFLQSNL-GVVTKMGIWLTPQPE--AFMSCAFD
VPDFADVAAV---V-------DVFGRLRRDGL-LPATVYVSGLVEWAA-M---------V
G------------R-RVDV-W----KDG--D-------GP---IPD-WRLKQLQ--QQLD
IG----V--WNAKFGLYGH-R-DVVQAQF-DTLRRIV-EREIPT---G--RLRGTLFA--
--GQPGQTL-DPTSVPEPHGGFFVGVPSLWSLPM---VKY-RLPADGTGVAAHIDYSPII
PSSGEVVLDWVRTAKRIC-EA-EGFDLFC-D--FFMH----ERHVIFVNMMTFDKTNPEH
RRAVEAIFQGLFREG-KKRGFSKYRSHVNYMDQVADLYDFNDHAYRRFVEKLKDSLDPNG
ILSPGKQGIWPQRFRE-----
>b|UniRef90_A0A177DPK0_31_562/1-532 | FAD-linked oxidase-like protein n=1 Tax=Alternaria alternata TaxID=5599 RepID=A0A177DPK0_ALTAL
----------VLPPGIDRDAFDTAIKRYKSIV-GDAQVYQ--------GD--A-L-----
-------TEYI---DPYELHE---A-EG-----TRRMPSAAVRPKNVEELREVLKISNEF
A----------IPVWTFSRGKNLGYGGPAPRVTGSIALDL-HRMDKIIEVSAEYAYAVVE
-PGVTFTELYDYCVK-------NKL--NVWPSVPSLGW-GSVVGNTLDRGT---------
-GFT--P--TA---THHQHICGVEAMLAN-GE-----LVRTGQFAV--S--N--------
----------SPSAHLSKFTFGPSIEGLFLQSNL-GIVTKLGIWLTPAPQ--AFMSCSFD
MPDFDDVETI---V-------DVFGPLRRDGL-LPNTVYVSNVTEWLG-M---------M
G------------P-REDF-W----PH---N-------TS---IPD-WRVKELQ--KQFD
LG----Y--WNAKFGLYGA-R-DVVQAHF-DQLKKII-EKKAPK---G--RLMGKIFS--
--APDGETL-DPASVPEMDGGFFVGIPTLWSLPM---VKF-RLPKSGGGIGAHYDYSPII
PSKGKEILSWVKTAKKIC-EA-DNFDLFC-D--FFMH----ERHVIFVNMFTFDKTNATH
RKAVQNIFDNLFEAG-KKRGYSKYRSHVNTMDRVASLYDFNDHAYRRFVETIKDAVDPNG
ILSPGKQGIWPKRFRDD----
>b|UniRef90_A0A1L7XDA9_38_561/1-524 | Related to 4-cresol dehydrogenase flavoprotein subunit n=1 Tax=Phialocephala subalpina TaxID=576
----------VLPPGVTQADFDAAIAKLKDVL-GSEHVFT--------GK--S-L-----
-------AEYI---DPYELQE---E-PS-----RRKIPSGAVCPKTIEETQGVLRVANEY
K----------IPVWTFSRGKNLGYGGPAPRLNGSLALDL-HRMNKIIEVNQEFSYAVVE
-PGVTFTDLYDYCKL-------HKL--RVWPSVPSLGW-GSVVGNTVDRGT---------
-GFL--P--TA---THHQHIAGLEVLLAD-GD-----IVRTGQFGI--S--D--------
----------SPSAHLSKFTFGPSIEGLFLQSNL-GIVTKMGIWLTPQPQ--AYLSCGFS
MPEFEDVEVM---V-------DLFGEMRRNGV-LPNTVYISNIVEWLG-M---------I
G------------K-RVDY-W----DK---D-------EP---IPE-WKVKELQ--EKLN
MG----Y--WNAKFGLYGP-K-GVIQAQI-DEFRRVA-AIKAPA---G--KLYAEMFA--
--GEGDELL-EATSVGEPHGGPFVGVPTLWSLPM---VSY-RLPEDGKGIGGHADYSPII
PSSGKAIFEWVKTSKRIS-EA-QGWDLLL-D--FFMH----ERHVILVNFMTFDKTKPEH
RRAISTILAELYAEG-KKRGYSTYRTHINYMDLNAESYDFNDHAYRRFVEKLKDAVDPNG
ILSPGKQG-W-----------
>b|UniRef90_B6Q5P9_32_567/1-536 | D-lactate dehydrogenase, putative n=2 Tax=Talaromyces marneffei TaxID=37727 RepID=B6Q5P9_TALMQ
--------ERTLPPGVTEADFQAAIKEFVAAL-GSEGVLI--------GE--A-L-----
-------VDYI---DPYELYE---DISS-----ERKVPSAAVLPRSVNELQEVLKTANKF
G----------IPVWTFSRGKNLGYGGPAPRVVGSIALDL-HRMNKIIEVNEEFSYAVVE
-PGVTFTDLYEYCVK-------NKL--SVWPSVPSLGW-GSVVGNTLDRGT---------
-GFT--P--TA---THHQNICGLEVVLAD-GD-----IIRTGQFGI--S--N--------
----------SESAHLSKFSFGPSIEGLFLQSNL-GIVTKLGIWLFPQPP--AFASCTLD
VPNIEDIEQV---V-------DLFHELRQSGV-IPNTIYVSSIAEWFS-M---------K
G------------Q-REEF-W----TE---P-------GP---IPA-WRVKELQ--EELG
LG----Y--WIAKFGLYGP-T-KIVEAQR-DEIHRLI-QQRIPT---G--RFNSSIFS--
--GEHGRPL-KAEDVPPEEGGFFVGIPSLWSLPM---VKY-RLPLRGGGIGGHIDYSPII
PSSGKAVLEWIKISQKIC-ED-NGFDLFC-D--FFMH----ERHIIFVNFTTFDKTNLEH
RSAIRKIFQGLFKDG-KARGYSAYRTHVNFMDIIADFYDFNDHAYSRFVEKIKDTLDPQG
ILSPGKQGIWGNRYRNSS---
>b|UniRef90_A0A150V9G3_34_563/1-530 | Uncharacterized protein n=1 Tax=Acidomyces richmondensis BFW TaxID=766039 RepID=A0A150V9G3_9PEZI
----------VLPPGVSQEHFEKAIGEFVNAL-GENAVFT--------RE--A-L-----
-------RDYL---DPYEIRQ---P-DV-----ERKIPSAAVCPTNIEDLKSVLSIANRY
G----------IPLWTFSRGKNIGYGGPAPRLPGSVALDL-HRMNKILEVNEKFAYAVVE
-PGVTFTDLYNYCVS-------HGL--KVWPSVPSLGW-GSVIGNTLDRGA---------
-GFT--P--TA---SHHEHIAGLEVMLAD-GD-----IVRTGQWAM--S--N--------
----------SPSAHLSKFSFGPSVEGLFLQSNL-GVVTKMGIWLTPQPQ--AYLSASFD
MPNEEDVGII---T-------DLFGEMRRNGI-LPNICYVFNIIEWSA-I---------I
G------------K-RAEL-W----EG---D-------GP---MPD-SRVKEIQ--EQID
TG----H--WSVKFSLYGG-K-AVVKAQF-DEVKRIC-AERAPT---G--RIKGFIFS--
--GEGDRLL-DPTSVTQPHGGMFVGVPSLWSLPL---VRY-MLPKDGSGAGAHSAYSAII
PLDGKTMVNWYRKAREVY-ES-EGFDAMC-D--FFMH----GRHAVFVCMLCFDKTNKKQ
TDAIDRIFHRLFAEG-QKFGFSKYRAHVDHMDMVSDQMDFNDHAYRRFVEKIKDSLDPNG
ILSPGKMGIWPKKYR------
>b|UniRef90_A0A0N1NYD5_42_573/1-532 | Vanillyl-alcohol oxidase n=1 Tax=Phialophora attae TaxID=1664694 RepID=A0A0N1NYD5_9EURO
----------ILPPGVKQHTYDAAMSEWAAVV-GEKCVHR--------QN--D-V-----
-------EEYI---DPYEMNE---N-LP-----LRKVPSGAICPGSADEVREVLRIATKH
G----------IPLWVFSRGKNLGYGGPAPRLSGSVALDL-HRMNKIIEVNEKFSYAVVE
-PGVTFTDLYDYCKA-------NKL--RVWPSTPSLGW-GSVIGNTLDRGT---------
-GFT--P--TA---THHQNMAGLEVILAD-GD-----VVRTGQFAI--S--N--------
----------SDAAHLSKFTFGPSIEGLFLQSNL-GVVTKMGIWLTPQPE--AYASCFFE
MPELEDIEVL---T-------EAFGSMRQNGT-IPNTVFVSNIIEVLA-M---------F
N------------K-RADL-Y----SG---P-------GP---IPP-HVLKALQ--KQHN
LG----Y--WNCKWGLFGP-R-RILQAQV-DEIQSVL-NARAPT---G--TFRFEMFS--
--GEKHELL-EASNIPEPHGGPFVGVPTLWSLPM---VKF-RLPAGEKGIAGHGDFSSII
PSDGKSTLEWIKQSQRIC-EK-YGFDLFC-D--FFMH----ERHLIFVNFQPFDKTQAWQ
QKAIQAIFAEMYEEA-KAKGFSNYRSHVNHMDAIANLYDFNDHAYKRFVEKLKDTLDPDA
ILSPGKQGIWGQKFAGQ----
>b|UniRef90_A0A163CFQ0_29_553/1-525 | Flavin adenine dinucleotide binding n=1 Tax=Didymella rabiei TaxID=5454 RepID=A0A163CFQ0_DIDRA
----------VLPPGLDTKTFERVLVKLREVV-GDDNVAV--------GE--G-L-----
-------RDFR---DPYPL-------QV-----DENQPSAAACPISVEQIQGILRIANDF
S----------VPIWVCSQGKNFGYGGPAPRQSGSLVVSL-HRMNRILEVNEKFAYVLVE
-PGVTFFELHGYLKA-------RKI--PLWVGAPALGW-GSVLGNTVDRGI---------
-GYT--I--SG---DRHRDIRSLEAVLPS-GE-----ILRTGQWAV--N--N--------
----------SPSAHVCNNNFGPQIDGLFLQTNL-GIVTKLAVGVDLAPP--AFMNIKLH
GPQVEDLGPI---V-------DSMQQLWLEGV-LQNHGMITNINHFAS-H---------D
L------------P-KHAH-Q----KE---E-------GP---LLP-DTITKLK--EKYR
TG----Y--WRASFDLYGT-P-EIINARL-ARVKAVF-ATHTPD---L--DLETTFFE--
--GKDGGPV-----DALDVGTLSAGVPTMVPVKL---ADY-NLPADNSGAGGHIDTTLIL
PADGKTVVDWFAQAKKIM-ED-EGVDPFI-G--CHVF----RHYILFVQEYVFDKTQATH
RERGLRVVKSLLSAA-KAAGFANYRSHVQNMDGIQDLYSYNDHAYRRFVETLKQAIDPKG
IVAPGKQGIWPQRTLGK----
>b|UniRef90_A0A0S9BYR5_10_531/1-522 | Uncharacterized protein n=2 Tax=Arthrobacter sp. Leaf69 TaxID=1736232 RepID=A0A0S9BYR5_9MICC
--------TRPLPPGVTEFDLEKALAAFAAAI-GEDKVAS--------DAE-S-L-----
-------EDFQ---DPFQV-----P-GS-----ATNLPSAVVSPTSTEDVQAVVRIANEY
R----------IPLWPISRGKNNGYGGAAPQVRGSVMLSF-RNMNRVLEINEELGYAIVE
-PGVSWYDLHEAIRA-------GGH--NLVASIVDIGW-GGVVSNTLEHGL---------
-TYM--P--YS---IDQASHCGFEVVLPN-GD-----LMRTGSGAM--D--N--------
----------NPTWPLYKRGLGPTSTEMFMQSNY-GIVTKMGYWLMPKPE--VYMPLWLR
VWDEAQMPAV---V-------DALRELMLAGT-IDMRPQLSNTLCMAS-M---------L
T------------T-RAEW-Y----TG---E-------GP---MPE-EIIDKIA--KEMG
LG----R--WMMRFALYGD-D-PVVDHNF-EKLKARF-L-QIPS---V--DIMGQKHG--
--AD------AWETLPNPHERVQIGVPSQDLYKM---AGWSG-----GEEGGHVDFSPVI
PLTAQHAIAAQKLMAEMC-AE-VGLDFLG-G-MLPIN----ARSTTFINVIPFDTKNPEQ
VAKAYALAKRMVAEA-GKRGYGEYRAHLSFMDLAADQFGFNDHALRRFNETIKDTLDPNG
IIAPGKSGIWGTRLR------
>b|UniRef90_A0A1P8UCQ9_8_529/1-522 | Uncharacterized protein n=2 Tax=Microbacterium aurum TaxID=36805 RepID=A0A1P8UCQ9_9MICO
--------TRPLPPGVQEAELDDALAAFAEAI-GADKVAT--------DAE-S-L-----
-------QDFQ---DPFQV-----P-GD-----ATNLPSAVVSPTSVEDVQAVVRIANQF
R----------IPLWPISRGKNNGYGGAAPQVRGSVMLSF-RNMNKVLEINEELGYAIVE
-PGVSWFDLHDAIEA-------GGH--DLVASIVDIGW-GGVVSNTLEHGL---------
-TYM--P--YS---IDQAAHCGFEVVLPD-GD-----LMRTGSGAM--D--D--------
----------NPTWPLYKRGLGPTSTEMFMQSNF-GIVTKMGYWLMPKPE--VYMPLWLR
LWDDAQMPAV---V-------DALRELMLAGT-IDMRPQLSNTLCIAS-M---------L
T------------A-RSDW-Y----DG---E-------GP---VPD-AIIETIG--KELG
IG----R--WMMRFALYGD-E-AIVDHNF-AKLKARF-L-QIPG---V--ELWGEKHA--
--AD------AWETLPNPHERVQIGVPSLDLYKM---AGWSG-----GEEGGHVDFSPVI
PLTSQHAKAAQDLLSSMC-AE-AGLDYLG-G-MLPIN----ARATTFINVIPFDTKNPAQ
VDKAYSVAKRMVAEA-GKRGYGEYRAHLSFMDLAADQFGFNDHALRRFNETIKDTLDPNG
VIAPGKSGIWGTRMR------
>b|UniRef90_A0A1I5PST3_10_520/1-511 | 4-cresol dehydrogenase (Hydroxylating) n=3 Tax=Actinomadura madurae TaxID=1993 RepID=A0A1I5PST3_
----------------AEASLEAALARFEAIV-GPEHVLR--------TTA-A-L-----
-------EEFR---DPFQP-----A-GW-----DDHTPSAVVQPETVEQVQEIVRVAAER
S----------VPLWPNGQGRNNGYGGAGPRLSGSVTVNF-RRMNRILEIDDELCYALVE
-PGVSFLELDAALRD-------GGH--PLLLSVPDIGW-GSLVGNSLDHGV---------
-TYL--K--YG---QDFMAPCGLEVVTAD-GE-----LLRTGMGGV--P--G--------
----------SRSWNLYRRGLGPSLDQLFMQSNL-GIVTKMGVWLQRSPE--VVMPVTVV
ARREDDIVEL---A-------DTLRGLLLDGT-VAGVPVIYNTPSAAA-M---------V
S------------Q-RSDW-Y----DG---T-------GP---MPE-EVLDRVG--RELG
IG----R--WTMRLSLWGD-G-PVVDHRF-AKIKAAF-G-AIPG---V--EVTGRRTT--
--PE------RARELEHPSDRVAAGVPGLDLVGM---AGWRA-----GARGGHMDFAPVV
PLKGAEILRFVRTFRPMV-EA-VGLDFKS-A-IMAIS----ERSAIYVSGSNFGFDDEDQ
ARLVYETMKKLVSEA-GKRGYGNYRAHLSVMDVAAEQFSFNDHAYMRFVEKIKDAVDPAG
ILAPGKQGIWPA---------
>b|UniRef90_UPI00050BFA8C_16_526/1-511 | hypothetical protein n=1 Tax=Rhodococcus fascians TaxID=1828 RepID=UPI00050BFA8C
---------------------TEALDELRSIV-GNEHVLT--------SPD-E-L-----
-------SEFR---DPFQPRA---W-DD-----VQYSAAAVVQPETVAEVQALVGCATKY
G----------IHLWTNSQGRNNGYGGSAPRVSGSVVLNL-RRMNKVLTIDEELGYALVE
-PGVSFMDLHAALRA-------GGH--KLMLSVPDLGW-GSVIGNALDHGV---------
-TYM--P--QG---ADFMAPCGMEVVTAD-GT-----VLRTGMGAQ--T--D--------
----------NPSWNLYKRGLGPSLDQLFMQSNF-GIVTKMGVWLMPQPE--VVMPIAVV
VEREEDLIPL---V-------DNLRTLRLDGT-VRGVPGIFNTLCVAV-T---------M
S------------R-RNQW-F----EG---D-------GS---VPD-DVIQHIA--DTVG
VG----R--WMLRLCLYGD-E-PVVDHQF-AKIEAAF-G-TIPG---A--KIAGAKTP--
--GA------EVDSMPNSSDRVLAGVPNLDWAQM---GAWTG-----GEHGGHMSFSPVV
PMRGQEIYDLHVKMRGIV-ES-RGLDYTA-D-VMAIN----DRSVIFVCGNTMDFDDEEQ
TRSVYEVSKELVREI-GRDGYGEYRAHLDYMDLAMDQFDFGNHAYLRFVEKIKDAVDPAG
IFSPGKQGIWPRSLR------
>b|UniRef90_A0A1V4Q264_11_524/1-514 | Uncharacterized protein n=1 Tax=Mycobacterium sp. AT1 TaxID=1961706 RepID=A0A1V4Q264_9MYCO
---------------VAETSFAAALREFADVV-GPQWVLT--------SEE-A-K-----
-------REFR---DPFQP-----E-EW-----DGFRAGAVVQPESVEQIQQIVRIAQRH
N----------VPLWTQSQGRNNGYGGSAPRLSGSVTVNL-RRMNKILEINEDLAYALVE
-PGVSFQQLYDEIQS-------RGL--RLMLSVPDLGW-GSLVGNSLENGT---------
-TYL--P--NG---KDFMAPCGLEVVLAD-GD-----LLRTGMGAQ--P--G--------
----------NESWNLYRRSYGPALDALFTQSNF-GIVTKMGIWLTPTVE--TITHVTVD
VFADADLVPM---V-------DILRRLRLDGT-VDGVPCIFNTLLVAS-T---------L
G------------P-RSQW-Y----DG---D-----PTRP---VPE-EAIDEIA--KSID
VG----R--WMLRFALYGD-Q-AVVDHNL-EKSTAAF-S-QIPG---A--RVRAATCP--
--SE------QIANLENPSDRVLAGVPNLGWAEM---GGWYG-----GKHGGHMGFSPVV
PLRGEDVYRLQKFLGERV-EA-AGLDYMV-D-IIVVN----ARSAVSVAGLSFDYADSEA
TKVAYETASNLVREA-GEIGYGEYRAHLNFMDLAADQYSFNDHAYMRFVEKIKDAVDPSG
ILSPGKQGIWPA---------
>b|UniRef90_UPI000416DB9F_10_521/1-512 | hypothetical protein n=1 Tax=Arthrobacter sp. CAL618 TaxID=1055770 RepID=UPI000416DB9F
--------------------TDEAIARFVEAL-GEDGVLL--------DDE-S-RRH---
-------EQYR---DKYWP-----A-VD-----DTYESSAVLLPTSTEEVQAIVRIANEL
G----------VPLWTSSQGRNYGYGGASPRVKGAVVVSL-TRMNKVLEINKDLAYAVVE
-PGVRWFDLYEALKE-------SGN-EDLMISIPDLGW-GSVIGNSLDNGV---------
-TYL--P--YG---ADFMSPCGMEVVLAN-GE-----VIRTGMGAV--P--G--------
----------NKTWHLYKRGLGPVLDPLFIQSNY-GIVTRMGYWLMRRPE--AYAPIFLT
VPRDENLEQA---I-------DITRELRLDGT-LRGVPSMYNTVTLAA-Q---------F
P------------EIMGKF-S----GG---E-------GT---FSD-DVLQKMA--DETG
LG----R--WGMRAALWGD-G-PVVEHQL-EKIRKAW-T-AIPG---A--KMIHEHTF--
--GR-----DEWGEFGSIPDKVHAGVPGIEMLAT---M---------PQNIGHIGFSPAI
PLVGTDVREAVDFIGKLIAER-AGVNVAG-G-LLMIN----ERTALYVIGLNYDVTDTVQ
AKKAYDTVKMLVEEA-GRRGYGEYRAHLDFMDLAADQYSFNDHAYRRFCETIKDAVDPNG
ILSPGRHGIWPKSLR------
>b|UniRef90_A0A0U5FRW6_36_528/1-493 | Putative Podospora anserina S mat genomic DNA chromosome 1, supercontig 6 n=1 Tax=Aspergillus ca
--------------------------------------LR--------GAE-N-Q-----
-------DAYG---DPFSA-----T--------TTNSPSGAVRPKTIEEVQAIVKLANKH
K----------IPLWTVSRGKNLGYGGSSAVVKGSVVLDL-HRMNKIIEVNEEYGYAIVE
-PGVSFFDLYEEIQR-------RGL--NLWPSVPAIGW-GSVLGNTMDRGF---------
-GYT--P--NG---EHSQSQCGMEVVLPN-GE-----LLRTGMGAM--K--D--------
----------NKTFALYKGGFGPGLDGLFYQSNL-GIVTKLGIHITPAPE--AYATVEVS
VPREEDLIPL---V-------GTLSDLMRRSI-ILNSPSIANIFRLAL-TAPIPEV---Q
A------------K-IRQY-M----KP---D-------SY---VPY-PVLEEIR--KEQN
WG----F--WKAYFSLYGS-V-EMLPALL-KTIQRAF-A-PIEG---V--QITWREFP--
--GAPGRAI--TTAEIKSEEIPHSGIPTLEPLNL---LKS-R-----SEIGGHIDYSPII
PPSGRELYEWYLTAKQRT-ID-AKFDFFA-D--FHVY----PRYVVGIELIIYT---LRE
EARLHELYHNLVQDG-AKHGHIAYRTHVGYMDDLATKLDFNEFAFGRFTRLLKGTLDPNG
ILSPGKSGIWNS---------
>b|UniRef90_A0A1L9TT43_4_535/1-532 | Uncharacterized protein n=1 Tax=Aspergillus sydowii CBS 593.65 TaxID=1036612 RepID=A0A1L9TT43_9E
--------ARVLPPNVTEETLDAFFDTVAGKI-GTSNVSRDHTSGAPKGPH-E-Q-----
-------YSYG---DPFPL-----A--------SDHTPSGAVRPETVEEVQFIVSAANRF
R----------VPLWTVSRGKNLGYGGSSPVVRGSVVLDL-HLMKKIIEINEEYAYAIIE
-PGVTFFDLYDEVKK-------RGL--KLWPSVPSLGW-GSIVGNALDRGF---------
-GYT--P--EG---EHSQMQCGMEVVLPN-GE-----LVRTGMGAM--D--G--------
----------NKCFALFKGGLGPSVDGLFFQSNL-GVVTKIGMHCTPAPE--AFVKCEVS
VPREEDLVPL---V-------GISTDLLRRRI-LSTSPGLANIVCLVM-GAAENQAV--R
A------------K-IAPY-V----GT-----------TG---IPD-KILKEIQ--AEQG
WP----W--WVNLFSLYGP-R-DLVEAQL-SVVKRAF-G-AIPG---A--AITAKLHT--
--STPGQTLDAEVIGEEPEILPQTGRPTLHSLNS---LHF-R-----AQNAGHVAFAPVI
PPSGREMYEWYLQAKQLT-MD-AGFDFVA-D--FHVF----ARYTIPIDLVMYK---DTE
QSRMRTLLQELTDMT-VKLGYSEYRTHVSFMDEVASHHSFNRGAMARLVRSFKDPLDPHG
IISPGKSGIWNS---------
>b|UniRef90_I1RLD4_47_535/1-489 | Uncharacterized protein n=1 Tax=Gibberella zeae (strain PH-1 / ATCC MYA-4620 / FGSC 9075 / NRRL 3108
----------------------------------------------------Q-Q-----
-------HSYG---DPYAV-----V-SE-----DQHMPSGAVRPASVEDVQQILRLANRF
G----------MPLWTISRGRNLGYGGSSPAVPGSVVLDL-HRMNRVIEVSEADGYAIVE
-PGVSFFDLYEEIKR-------RDL--ALWPSCAAIGW-GSVLGNTLEHGF---------
-GYT--P--DG---VHTEAQCGMEVVLPS-GE-----LLRTGMGAM--N--D--------
----------SRLFPLYKPGFGPSVDGLFYQSNL-GVVTKLGIHITPAPE--AYTACELS
VPKEEDLTQL---V-------ELLANLQRRGV-VTNHPSISNVFRQAI-LCEDEAC---K
A------------T-LAPH-F----GP---N-------KK---VPE-SVLNELK--LRYG
WG----S--WRAEFGIQGD-A-DVVPALV-GSLRRAI-T-KIPG---A--QLQVRHFG--
--GRPGKFL--RAEEVETRGIPHNGVPTLESLSL---MDYRL-----APGSGHTDFAPII
PTSGSALLEWYMAAKEMV-SE-AKFDFFA-D--FHAY----SRYIIPIVLVVYA---PEE
KDRVHELCQKLIDDA-VRRGLTTYRTHVEYMDQIRNHFSFNGHALAKFVDSFKTALDPNN
ILSPGKSGIK-----------
>b|UniRef90_A2QTA3_7_539/1-533 | Aspergillus niger contig An09c0040, genomic contig n=5 Tax=Aspergillus TaxID=5052 RepID=A2QTA3_ASPNC
---------RILPPLLEESTFDKVLDKLSEIV-GEPNISRNHLYGNLEGPQ-G-Q-----
-------NCYD---DIWPP-----G-NP-----TDHTPSGAVRPKTVNEIQQVLQIANEY
K----------LPLWTVSRGRNLGYGGSGAIVPGSVILDL-HRMNKIIEVNEEFAYAIVE
-PGVSFFDLYEYIQD-------RGY--RLWPSCPALGW-GSIVGNTLDRGF---------
-GYT--P--NG---EHAEQQCGMEVVLAT-GE-----VLRTGMGAL--S--G--------
----------SPMWALYKGGYGPSVDGLFYQSNL-GVVTKIGIHLTPAPV--CFMDCVVS
VPNEEDIGAL---V-------RIMSALEREGI-VQNHASIANPYRQAL-SSEDPLV---L
G------------RAVGPG-I----EG-----------GY---ATN-ADMTKLA--KEQG
WG----Y--WKAHFAIYGA-SGAFIDACW-TIVQERF-A-AIPG---A--AATAERHE--
--HKLGGRL--NAAELPMGEIPHTGYPRLTAKDF---VDI-R-----GAKGGHIAFSPLF
PPDGKQLQEWFSRIRPLV-EK-AGFDLFS-D--FHIY----GRYIIGIVLVVYT---PAE
AARAKSLFDELLKDGVERSSVSEYRTHIHFMDQVRRHYDWGNGILHRTLGSIKKTLDPNG
ILSQGKSGIWTS---------
>b|UniRef90_A0A177HLA8_12_504/1-493 | 4-cresol dehydrogenase [hydroxylating] flavoprotein subunit n=2 Tax=Streptomyces jeddahensis Tax
---------------------ADALEAMRKAL-GDDAVLT--------ARA-D-L-----
-------DEFR---DPFYV-----L-GS-----AENDVSAAVMPTCVEEVQAVVRIASAH
G----------VPLWTVSTGRNYGYGGAAPRVPGSILVNL-SKMNRVLEINEELGYAVVE
-PGVRWFDLCEALEA-------SGG--KWWSSIPDLGW-GSVVGNSLEYGR---------
-GHT--R--IG---SHAENVAGMEVVLPN-GE-----LMRTGMGAM--T--G--------
----------NKAWHAYPFGFGPMVDGLFFQSNL-GIVTRIGWRLMPRPE--KYASCWVH
FDGDDIIVPV---I-------DAMRDLMLDET-INNYPFLGRGVAANT------------
-------------------------EGQ--P-------DL---DPK-SE-----------
------K--WALRFALYGY-D-EIVEAKW-KIVERVL-G-SIPG---V--TLGRKMFD--
--GT---DR-VGPQEGIHDDKVQAGIPGMELLDL---YKVPF-----GPDTGHLDFSPVG
PLIGSEVLKMVRLVRGMY-EE-FGEPYAA-G--MMLL----PRSILVVSVMFFDPKDAEK
TKKIYENYDPMLQRI-AAEGYGLYRAHIFKMDAVAATFDFNDHAYLRFVETVKDAVDPNG
ILQAGKQGIWPKSLRGK----
>b|UniRef90_UPI000A38D1CF_36_526/1-491 | UPI000A38D1CF related cluster n=1 Tax=unknown TaxID= RepID=UPI000A38D1CF
-------------------DIDRALAAFTILL-GEDAVIT--------DPQ-E-L-----
-------LAFR---DPFTY-----R-ES-----DQWDASACVMPTSTEQVSAVVKIANEH
G----------VPLWTFSQGRNNTYGGPAPRVPGSVIVNL-RNMNRVVEINEELAYAVVE
-PGVRWFDLFDALEE-------AGG--KLWTSIPDLGW-GSVIGNSSEYGR---------
-GYT--P--YG---DHAENICGLEVVLPT-GE-----IVRTGMGGM--I--G--------
----------SQSAHIYKHAFGPQLQGLFQSSGL-GIITRMGYWLQRRPE--AYASCWLS
FRGDEALAAS---I-------DLMRELMLDGT-VTNYPVVLHGVELDA------------
-------------------------DGN--P-------SF---SPE-KD-----------
------L--WLVRFALYGR-P-EIVDANW-VACERLF-G-AVPG---M--SLRRRVYA--
--GD------DRTSHAGHEDRVMAGIPDMDILDL---FQSVY-----GEDTAHLDFSPVG
PLRGADVVETAHLMRGLY-EK-TRERFFS-G--LMLS----PRSVIHISTMFFDPHDEKQ
TTAVYENYSAMLAVM-RDRGYPVYRTNLQHMDAVAAQFDFNDNALLRLNERIKDALDPNG
IMQPGKSGVWARRYR------
>b|UniRef90_A0A059MVB5_1_512/1-512 | Uncharacterized protein n=2 Tax=Rhodococcus aetherivorans TaxID=191292 RepID=A0A059MVB5_9NOCA
-------MTSTLPPQHS-AALTEAVARFTDIL-GADAVLF--------DAD-S-V-----
-------REFH---DPYEG-----A-DA-----TEYQPSFVVQPSSVEEVQAIVRIANEL
G----------IALWTSSTGRNFGYGGSAPVVNGSVVVNL-RRMNRVLEIDEDAGYALVE
-PGVRFFDLYEEIKA-------RNA--KLWISVPDLGW-GSIVGNTLDHGY---------
-GYT--V--FG---DHASAVCGMEVVLAS-GE-----VVRTGLGAM--S--N--------
----------STMWQRHKRGFGPSLDSLFMQSNF-GIVTKMGVWLMPEPE--VFATGSII
CHRDEDIAPL---I-------DALRPLMLDGT-IQGLPLITSSPEPQD-G---------R
VT-----------P-----------DAD--T-------AG---MPD-R--AKLS--ATLP
PG----R--WNARISFYGN-E-SLIEARR-TIVREAV-A-HLPG---V--TLELRSYR--
--GD------VRPEEVHPLDLVPAGIPNMFLLDM---MKKHL-----GERVGHIDFSPVI
PFDGECAQRHEQMVQGIL-AE-AGLVGGF-G--WIAN----TRSLVGACMVFYDIDDTAQ
RDAAHAAVVRMCEQA-AEWGWSEYRAHPSLIENVTKNFDFGNHALRMVYTRLKDAFDPAG
ILSPGNHGIWP----------
>b|UniRef90_UPI0005668E65_5_513/1-509 | hypothetical protein n=1 Tax=Streptomyces aureus TaxID=193461 RepID=UPI0005668E65
---------RRLPHGVGPWEFAEALAAFSAVL-GDSRVLT--------DEDIA-L-----
-------LGYD---DPQPV-----L-GP-----GHFVPSAALLAGSVDDVRRVLDVARTY
G----------VPLAPALPGRNTGLGGAAPRLPGAVVLDL-GRMNRVLEVDETFGYAVLE
-PGVTFVDLAAHLSA-------REL--PYRVDPVGLGW-DSVVGHALATG----------
-GLA--P--YE---DEPALWCGMEVVLPD-GD-----LVRTGMGGL--R--S--------
----------SRCAHLWPYGFGPSFDAMFAPPNL-GVVTKLGVPLRPAPP--HRRTFTVS
VPRSEDLGPL---V-------DALRTLRADGT-LTESPTVRSLLLDAA-A---------A
G------------R-RRDT-L----PGA--P-------GP---VPD-GDHSPVM--ADLG
LG----R--WNAYGAVAGS-R-PLVHARW-DAVRTAL-A-PIPG---V--RCRLGEPD--
--DG-------------------RDTPGLWGDAA---DGW-------LEHGGHLSVTPVL
PATGADALAQYTRVRGLA-RA-AGKDYLG-S--FVVG----RRVLHHHVPLVFDIRDPDD
RARTLALGERLVTDA-AAAGLGVRHAHPALMDRVAETYAFHGHALRRLGERVKDALDPAG
VLAPGAHGIWPRRYRGLR---
>b|UniRef90_A0A0G3ABQ1_9_516/1-508 | Uncharacterized protein n=1 Tax=Streptomyces incarnatus TaxID=665007 RepID=A0A0G3ABQ1_9ACTN
----------RLPHGVGAREFAEALTAFRAVL-GDSRVLT--------AEAVA-L-----
-------TGYD---DPQAV-----C-GA-----GHFAPSAALLPRSVEEVRQLLPLAGRH
R----------IPLAPALPGRHTGLGGAAPRLPGAVVLDL-AGLNRIVAVDATFGHAVVE
-PGVTFADLAAHLAA-------HRL--PYRLDPVDLGW-GSVLGHALDTG----------
-GLA--P--YE---DEPPLWCGLEVVLPD-GE-----LVRTGTGAV--P--G--------
----------ARTAHLWPYGHGPSFDTMFAPLNL-GVVTRLGVRLRPAPA--DRRSYVVT
VPRADDLGPL---V-------DILRALRADGT-LTEPPIVRGPLLAAA-A---------A
G------------R-RRED-F----PGV--P-------GP---VPE-DAVASVV--RELR
LG----H--WTAYGTLAGH-P-AVVNARW-AALREAL-E-PVPG---A--RCTLGEPG--
--AD-------------------RAPAGLWGDAA---DGW-------LKHGGHLAVTPVL
PATGADALGQYGSTRRLL-HA-ADHDYLG-S--FVVG----RRVLHHHVPVVFDVHDPDG
RAGALALARRLVTRA-AADGLGVRQAHPALMDEVAAAYAEHDHALRRLGERVKDTLDPAG
VLAPGSHGLWPRRYRGLG---
>b|UniRef90_A0A0M3CXY5_3_548/1-546 | p-cresol methylhydroxylase n=1 Tax=Pseudomonas putida TaxID=303 RepID=A0A0M3CXY5_PSEPU
-----------TPPGISAEDFALALRKFSQVV-GEEWVFT--------SQE-D-L-----
-------HLYR---DAYSPYW---G-EP-----EEILASAAVAPSSTEEVQQLMRIANQF
K----------IPMYPISTGKNLGYGGSAPTYSGSVVLDL-KRMNRILEVNEKQAYCVVE
-PGVSYFDLYRYLQE-------KKI--KLWMDVPDPGW-GSMLGNAIDRGA---------
-GYTAAQ--FR---NHFDAHCGMEVVLAN-GE-----VMRTGMGAM--P--G--------
----------AETWQLYKTGFGPWVDGIFSQSNF-GIVTKMGFWLMPEPE--AFLKGTVH
LSSYRDLIPL---V-------DIMTEMENQKI-FTGFPDINSPLLGSP-SLAGLHDFLLH
GP-----------VARDAE-YKALAD------------RG---AKP-EEYEGYG--KKHG
IP----F--WNGAFTFYGP-E-KIIRAQW-EHVQERFRK-AIPD---A--RFEESEYY--
--DL---PL-SPEQQKQVQYPAQFGIPNMRAFSI---GAR-SHWNPAPPSDGHAWFSPII
PRDGEAILKINEVLGTAA-RK-LGVPFAF-A--LNVPVPCWERCFVFIIPFWISK-DPAK
NKQTREAFRALIKIA-AENGWGEYRTATAFQGDVMDTYSFNNNILLRFHETLKDAVDPNG
IISPGRYGIWPKNLRQ-----
>b|UniRef90_I9WDC3_29_564/1-536 | p-cresol methylhydroxylase subunit n=1 Tax=Novosphingobium sp. Rr 2-17 TaxID=555793 RepID=I9WDC3_9SP
------------------ATLDKAFSAFSKVV-GKDWVFD--------SKD-D-A-----
-------ALYR---DPYSLLW---D-EA-----EEKTASGAVAPTSAEQVVDIVRIANEY
K----------IPLYPVSTGKNLGYGGAAPVLPGSVVVDL-KRMNKVLEVNERNSYAVVE
-PGVSYFEIYEHIQE-------RGL--KLWIDVPGPGW-GSLVGNALDRGL---------
-GYTLAQ--YR---NHFDAHCGMEVVLPT-GD-----LMRTGMGAM--P--K--------
----------AETWQQFKTGYGPWVDGMFSQSNF-GIVTKMGFWLMPQPE--AFATGRVS
VPKYHDLIPL---V-------DIMNRLEAGHI-VQGGFNLSCPIIGTS-IGGGPTA---M
VP-----------TQQDPE-IMAVVND---P-------IG---FVP-ERLDPLG--VKHG
IP----F--WTCECNYYGP-R-KLIEAQW-ACTKDAF-K-AIPG---V--HFELGEVE--
--TM---PL-PKEKVDTLQDTVFYGIPTLRTFSV---GPL-KDYGGAS-VVGHVFFSPVV
PRTGEAVIAANEVLGTIA-RK-HGLPVTP----IQFPNAAFERTFLFVVALPVTR-DVKV
NQQIRAIFKELIAAA-AERGWGEYRTTPAFYDEIMDTYSFNDHALRRFHETVKDAVDPNG
ILSAGRYGIWPQHLREQ----
>b|UniRef90_I9WAR3_3_541/1-539 | Uncharacterized protein n=1 Tax=Novosphingobium sp. Rr 2-17 TaxID=555793 RepID=I9WAR3_9SPHN
-----------LPPNVSQADFTAALQAFAKVV-GNEWLFT--------SDE-D-L-----
-------ELYR---DSYSVVW---D-EA-----EERTASAAVAPDNADQVVELVKIANQY
R----------IPIYPISTGKNLGYGGAAPATAGSVVLDL-KRMNRIVEIDEKHAYVVVE
-PGVSYFDLYNYIQE-------KGL--KLWIDCPSPGW-GSLIGNALDGGV---------
-GVTQAS--YR---GHFDASCGIEAVMPN-GR-----MLRTGMGAM--P--T--------
----------AKTWQQFRPGYGPRIDGLFKQSNY-GVVTKMGFWLMPAPE--SYTTGVIT
VPKYHDLIPL---I-------DVMGRLEQSKI-VQGLWMLSSPTTGVR-GDAAHGG---E
AP-----------K-IDPA-VQVILND---P-------NG---ADM-NKLDAAA--QTAG
VP----F--WACELHMYGP-K-KLIEAQW-ECIRDAM-G-VIPG---A--QFKLNEVR--
--SL---PL-PAADVAKMFDTGPLGIPSLRTFSL---GPM-VSYEGED-VVGHIFFSPVI
PRTGEAAIEAMDLFSAMA-RK-YKLPYPP----MQFPSAIFERAFLFAVGLPVTR-SATV
NAKIRDIIRELVVTA-TERGWGEYRTAPAFYDLIMDTYSYNDHALRDVLESIKDAVDPNG
IMSPGRYAIRSKNE-------
>b|UniRef90_A0A0D8KS07_3_534/1-532 | p-cresol methylhydroxylase n=2 Tax=Agrobacterium TaxID=357 RepID=A0A0D8KS07_9RHIZ
-----------LPPNVSAAEFSSAIDKFRNII-GSDRVYV--------SDE-D-V-----
-------ALYR---DAYSPLW---G-EA-----DELVASAALAPITVEEVQAIVRVANEH
K----------IPLYPISTGKNLGYGGSAPNLSGSVIIDM-VRMNKVIEVDDRRNYCIVE
-PGVTYFDLYNYTMA-------NDK--KVIVDVPDPGW-GSVVGNALDHGV---------
-GYMMPT--YR---DHWNAHCFMEVVLPN-GE-----IMRTGMGAA--K--G--------
----------TETWGEYRYGFGPIVDGLFAQGNF-GIVTKMGFWMMPQPQ--HFGSAIVS
VPRYEDIIPL---V-------DEANYLEDLGI-I-GHPRYGSPLQPEP------------
-------------NGIDPE-LLRLHAM---P-------GG---GEV-SDYQKYV--NDRG
LD----Y--WNLTMFFYGS-K-AGVEANF-EFARERF-A-RITG---A--KLKITESF--
--QF---PL-SAEDKEKAKWVVSLGIPTMERFAL---GTR-SDLMPKP-SDGHIWFSPVI
PRSGEGIIHAHQVFGEAF-KK-MGIPSPI-G-PFTTPRTWIYRAFVFVMSFSVYRTDPEA
NKKVVETFRKLIDIA-AEHGWNEYRTAPPFQDQVARTYSFNDNALLRFQELLKDAADPNG
IIAPGRGGVWPRGM-------
>b|UniRef90_Q5P8T2_3_546/1-544 | Probable p-cresol methylhydroxylase subunit n=2 Tax=Rhodocyclaceae TaxID=75787 RepID=Q5P8T2_AROAE
-----------LPKGVSAADFNATLKEFRLVV-GEEWVFT--------NDE-D-M-----
-------HLYR---DAYSLAW---E-EP-----SELVASAAVAPENVEQVQAVVRVASKY
R----------VPLFAISTGKNLGYGGSAPNMAGNVIIDL-KRLKKIIEVDDKRNFCIVE
-PGVSYFDLYKHIHE-------HGF--KVMMDVPDPGW-GSPLGNAVDHGI---------
-GYTWMN--YR---DHFGSHCGMEVVLPD-GE-----IMRTGMAAV--P--G--------
----------AKTWAENKYGYGAYVDGLFAQSNF-GIVTKMGFWMQPQPD--HFLNGLVK
VPKYHDLIPL---I-------NGVNRMEDQGL-I-GHPRYSCPMDPLC-MQIEPEI----
-------------YKPTPE-LMALNSR---P-------GG---SSV-EEYQAYA--EKQG
HE----F--WNVTLNFYGP-K-ETVYANW-EYAKKTVFA-AIPG---V--RFEEIENY--
--AF---PLENAEAIKKVRHKVALGIPNMSIFSI---GAR-SAAMPQP-GDGHAWFSPIV
PRNGEEFIHAHKVFTKAA-RE-MNITSAPIS-VTNVPMSWQYRTYLYLFPVFVSRSDKER
NRKSVDDFNKLITLA-AENGWSEYRTPPIFQDAVAATYSFNNNILLRFQERLKDAIDPHG
ILAPGRGGIWPKRYRE-----
>b|UniRef90_C3XN60_3_538/1-536 | FAD binding domain protein n=1 Tax=Helicobacter winghamensis ATCC BAA-430 TaxID=556267 RepID=C3XN60_
-----------LPIDVKENDFLAACKEFEKAI-GKEWVFK--------SEE-D-L-----
-------GLYR---DAYSPQW---D-DA-----DEPIPSLALAPKSTEEVQTIVKIANKY
K----------IPLFPISTGKNLGYGSSAPQRRGDVIVDL-KRMNKIIEVDDKRNFCIVE
-PGVSYFDLYEYVER-------NNL--NVFLDIPDPGW-GSPVGNALDHGW---------
-GYSYGM--YR---DHFGSHCGMEVVLAN-GE-----ILRTGMGAL--P--G--------
----------AKTFAENKYGYGPYVDGLFSQSNF-GIVTKMGFWMMPKPE--HYLLLSLT
MKHRDDLIPA---V-------EILNYLEDSFI-V-GWPLYRSPLNPPH-G----------
-------------KAMDPE-LKSYLTS---K-------KG---LPDLNKIQNYA--LNKN
IP----Y--WQIDIPIYGC-K-DTCYANM-NYIKERF-K-VVKD---A--EIKVVQEF--
--SL---PL-NAEQKTQLKHKVSLGIPNMEIFWL---STR-GEAT-TP-SDGHVWFSPII
PRDGKELLKCQDVYIQVF-HD-LGMESPI-T-PFAHPRSWMYRAFCFMLAFGNSRTDPEH
NLKLRQAYRTMVRVA-AENGWGDYRAAPTFQDDVMGAYSFNNNALLRFNEQLKDCIDPNG
ILAPGRGGIYPKNARSQ----
